# Supplementary material for: Syntheses and crystal structures of four 4-(4-nitro­phen­yl)piperazinium salts with hydrogen succinate, 4-amino­benzoate, 2-(4-chloro­phen­yl)acetate and 2,3,4,5,6-penta­fluoro­benzoate anions
Source: Acta Crystallogr E Crystallogr Commun. 2023 Feb 9;79(Pt 3):151–6. doi: 10.1107/S2056989023001093 (PMC9993918; doi:10.1107/S2056989023001093)
Supplement: Supplementary file 1 [file e-79-00151-sup1.cif]

##############################################################################
#                                                                            #
# This CIF contains the data in a paper accepted for publication in          #
# Acta Crystallographica Section E. It conforms to the requirements of       #
# Notes for Authors for Acta Crystallographica Section E, and has been       #
# peer reviewed under the auspices of the IUCr Commission on Journals.       #
#                                                                            #
# Full details of the Crystallographic Information File format               #
# are given in the paper "The Crystallographic Information File (CIF):       #
# a New Standard Archive File for Crystallography" by S. R. Hall, F. H.      #
# Allen and I. D. Brown [Acta Cryst. (1991), A47, 655-685].                  #
#                                                                            #
# The current version of the core CIF dictionary is obtainable from          #
# ftp://ftp.iucr.org/pub/cif_core.dic.                                       #
#                                                                            #
# Software is freely available for graphical display of the structure(s)     #
# in this CIF. For information consult the CIF software page                 #
# http://www.iucr.org/resources/cif/software.                                #
#                                                                            #
# This file may be used for bona fide research purposes within the           #
# scientific community so long as proper attribution is given to the journal # 
# article from which it was obtained.                                        #
#                                                                            #
##############################################################################
data_I
_audit_creation_method     'SHELXL-2019/2 and CIFFIX'
_chemical_name_systematic
;
4-(4-Nitrophenyl)piperazinium hydrogen succinate
;
_chemical_name_common     ?
_chemical_formula_moiety     'C10 H14 N3 O2 +, C4 H5 O4 -'
_chemical_formula_sum     'C14 H19 N3 O6'
_chemical_formula_iupac     'C10 H14 N3 O2 +, C4 H5 O4 -'
_chemical_formula_weight     325.32
_chemical_melting_point     ?
_space_group_crystal_system     monoclinic
_space_group_name_H-M_alt     'C 2/c'
_space_group_name_Hall     '-C 2yc'
loop_
    _space_group_symop_operation_xyz
    'x, y, z'
    '-x, y, -z+1/2'
    'x+1/2, y+1/2, z'
    '-x+1/2, y+1/2, -z+1/2'
    '-x, -y, -z'
    'x, -y, z-1/2'
    '-x+1/2, -y+1/2, -z'
    'x+1/2, -y+1/2, z-1/2'
_cell_length_a     25.2747(12)
_cell_length_b     8.0434(4)
_cell_length_c     15.6617(5)
_cell_angle_alpha     90
_cell_angle_beta     105.384(2)
_cell_angle_gamma     90
_cell_volume     3069.9(2)
_cell_formula_units_Z     8
_cell_measurement_reflns_used     9366
_cell_measurement_theta_min     2.67
_cell_measurement_theta_max     27.49
_cell_measurement_temperature     90.0(2)
_exptl_crystal_description     'cut block'
_exptl_crystal_colour     'pale yellow'
_exptl_crystal_size_max     0.300
_exptl_crystal_size_mid     0.220
_exptl_crystal_size_min     0.180
_exptl_crystal_density_diffrn     1.408
_exptl_crystal_density_meas     ?
_exptl_crystal_density_method     ?
_exptl_crystal_F_000     1376
_exptl_absorpt_coefficient_mu     0.111
_exptl_absorpt_correction_type     multi-scan
_exptl_absorpt_process_details
;
(<i>SADABS</i>; Krause <i>et al.</i>, 2015)
;
_exptl_absorpt_correction_T_min     0.890
_exptl_absorpt_correction_T_max     0.971
_exptl_special_details
;
The crystal was mounted using polyisobutene oil on the tip of a fine glass
fibre, which was fastened in a copper mounting pin with electrical solder.
It was placed directly into the cold gas stream of a liquid-nitrogen based
cryostat (Hope, 1994; Parkin & Hope, 1998).
Diffraction data were collected with the crystal at 90K, which is standard
practice in this laboratory for the majority of flash-cooled crystals.
;
_diffrn_ambient_temperature     90.0(2)
_diffrn_source     'microsource'
_diffrn_radiation_type     MoK\a
_diffrn_radiation_wavelength     0.71073
_diffrn_measurement_device_type     'Bruker D8 Venture dual source'
_diffrn_measurement_method     '\f and \w scans'
_diffrn_detector_area_resol_mean     7.41
_diffrn_reflns_number     25982
_diffrn_reflns_av_R_equivalents     0.0355
_diffrn_reflns_av_unetI/netI     0.0216
_diffrn_reflns_theta_min     2.667
_diffrn_reflns_theta_max     27.499
_diffrn_reflns_theta_full     25.242
_diffrn_measured_fraction_theta_max     0.995
_diffrn_measured_fraction_theta_full     0.995
_diffrn_reflns_limit_h_min     -32
_diffrn_reflns_limit_h_max     32
_diffrn_reflns_limit_k_min     -10
_diffrn_reflns_limit_k_max     10
_diffrn_reflns_limit_l_min     -20
_diffrn_reflns_limit_l_max     20
_refine_special_details
;
Refinement progress was checked using <i>Platon</i> (Spek, 2020) and by
an <i>R</i>-tensor (Parkin, 2000). The final model was further checked
with the IUCr utility <i>checkCIF</i>.
;
_reflns_number_total     3518
_reflns_number_gt     3130
_reflns_threshold_expression     'I > 2\s(I)'
_refine_ls_structure_factor_coef     Fsqd
_refine_ls_matrix_type     full
_refine_ls_R_factor_all     0.0390
_refine_ls_R_factor_gt     0.0339
_refine_ls_wR_factor_gt     0.0848
_refine_ls_wR_factor_ref     0.0890
_refine_ls_goodness_of_fit_ref     1.046
_refine_ls_restrained_S_all     1.046
_refine_ls_number_reflns     3518
_refine_ls_number_parameters     220
_refine_ls_number_restraints     0
_refine_ls_hydrogen_treatment     mixed
_refine_ls_weighting_scheme     calc
_refine_ls_weighting_details
              'w=1/[\s^2^(Fo^2^)+(0.0401P)^2^+2.5912P] where P=(Fo^2^+2Fc^2^)/3'
_atom_sites_solution_hydrogens     mixed
_atom_sites_solution_primary     direct
_atom_sites_solution_secondary     difmap
_refine_ls_shift/su_max     0.001
_refine_ls_shift/su_mean     0.000
_refine_diff_density_max     0.356
_refine_diff_density_min     -0.234
_refine_ls_extinction_method     none
_refine_ls_extinction_coef     .
loop_
    _atom_type_symbol
    _atom_type_description
    _atom_type_scat_dispersion_real
    _atom_type_scat_dispersion_imag
    _atom_type_scat_source
    'C' 'C' 0.0033 0.0016
                         'International Tables Vol C Tables 4.2.6.8 and 6.1.1.4'
    'H' 'H' 0.0000 0.0000
                         'International Tables Vol C Tables 4.2.6.8 and 6.1.1.4'
    'N' 'N' 0.0061 0.0033
                         'International Tables Vol C Tables 4.2.6.8 and 6.1.1.4'
    'O' 'O' 0.0106 0.0060
                         'International Tables Vol C Tables 4.2.6.8 and 6.1.1.4'
_computing_data_collection
;
<i>APEX3</i> (Bruker, 2016)
;
_computing_cell_refinement
;
<i>APEX3</i> (Bruker, 2016)
;
_computing_data_reduction
;
<i>APEX3</i> (Bruker, 2016)
;
_computing_structure_solution
;
<i>SHELXT</i> (Sheldrick, 2015a)
;
_computing_structure_refinement
;
<i>SHELXL2019/2</i> (Sheldrick, 2015b)
;
_computing_molecular_graphics
;
<i>XP</i> in <i>SHELXTL</i> (Sheldrick, 2008)
;
_computing_publication_material
;
<i>publCIF</i> (Westrip, 2010)
;
loop_
    _atom_site_type_symbol
    _atom_site_label
    _atom_site_fract_x
    _atom_site_fract_y
    _atom_site_fract_z
    _atom_site_U_iso_or_equiv
    _atom_site_adp_type
    _atom_site_calc_flag
    _atom_site_occupancy
    _atom_site_disorder_assembly
    _atom_site_disorder_group
    O O1 0.14051(3) 0.80996(12) 0.52439(6) 0.0280(2) Uani d 1 . .
    O O2 0.19261(4) 0.91415(12) 0.64508(5) 0.0259(2) Uani d 1 . .
    N N1 0.41855(4) 1.00925(12) 0.33747(6) 0.01449(19) Uani d 1 . .
    H H1NA 0.4443(6) 0.9234(19) 0.3448(9) 0.024(4) Uiso d 1 . .
    H H1NB 0.4279(6) 1.087(2) 0.3023(10) 0.027(4) Uiso d 1 . .
    N N2 0.32266(4) 1.14743(13) 0.37425(6) 0.0195(2) Uani d 1 . .
    N N3 0.18160(4) 0.88788(12) 0.56439(6) 0.0193(2) Uani d 1 . .
    C C1 0.42042(4) 1.07833(14) 0.42694(7) 0.0162(2) Uani d 1 . .
    H H1A 0.457208 1.125553 0.454157 0.019 Uiso calc 1 . .
    H H1B 0.413555 0.988494 0.465866 0.019 Uiso calc 1 . .
    C C2 0.37707(4) 1.21296(14) 0.41778(7) 0.0184(2) Uani d 1 . .
    H H2A 0.377322 1.255726 0.477154 0.022 Uiso calc 1 . .
    H H2B 0.385724 1.306506 0.382666 0.022 Uiso calc 1 . .
    C C3 0.32172(5) 1.09046(16) 0.28539(7) 0.0221(3) Uani d 1 . .
    H H3A 0.331073 1.184031 0.250990 0.027 Uiso calc 1 . .
    H H3B 0.284357 1.051561 0.254685 0.027 Uiso calc 1 . .
    C C4 0.36260(4) 0.94930(14) 0.28984(7) 0.0185(2) Uani d 1 . .
    H H4A 0.352357 0.853143 0.321552 0.022 Uiso calc 1 . .
    H H4B 0.362220 0.913189 0.229253 0.022 Uiso calc 1 . .
    C C5 0.28969(4) 1.07550(14) 0.42138(7) 0.0170(2) Uani d 1 . .
    C C6 0.24190(4) 0.98517(15) 0.37851(7) 0.0197(2) Uani d 1 . .
    H H6 0.233839 0.966904 0.316459 0.024 Uiso calc 1 . .
    C C7 0.20687(4) 0.92328(14) 0.42470(7) 0.0187(2) Uani d 1 . .
    H H7 0.175211 0.862077 0.394892 0.022 Uiso calc 1 . .
    C C8 0.21826(4) 0.95117(14) 0.51539(7) 0.0168(2) Uani d 1 . .
    C C9 0.26495(5) 1.03778(15) 0.55941(7) 0.0196(2) Uani d 1 . .
    H H9 0.272248 1.056667 0.621320 0.024 Uiso calc 1 . .
    C C10 0.30066(4) 1.09637(15) 0.51408(7) 0.0191(2) Uani d 1 . .
    H H10 0.333230 1.151757 0.545403 0.023 Uiso calc 1 . .
    O O3 0.49072(3) 0.75060(9) 0.36438(6) 0.01950(18) Uani d 1 . .
    O O4 0.56900(3) 0.86516(9) 0.35258(5) 0.01772(17) Uani d 1 . .
    O O5 0.57855(3) 0.25137(9) 0.29079(5) 0.01729(17) Uani d 1 . .
    O O6 0.53144(3) 0.13451(9) 0.37722(5) 0.01695(17) Uani d 1 . .
    H H6O 0.5484(8) 0.005(3) 0.3625(13) 0.065(6) Uiso d 1 . .
    C C11 0.53782(4) 0.74028(12) 0.35582(6) 0.0127(2) Uani d 1 . .
    C C12 0.56315(4) 0.57314(12) 0.34704(7) 0.0145(2) Uani d 1 . .
    H H12A 0.601509 0.572910 0.384282 0.017 Uiso calc 1 . .
    H H12B 0.564189 0.558197 0.284757 0.017 Uiso calc 1 . .
    C C13 0.53315(4) 0.42686(12) 0.37343(7) 0.0142(2) Uani d 1 . .
    H H13A 0.539998 0.426052 0.438666 0.017 Uiso calc 1 . .
    H H13B 0.493229 0.441729 0.347489 0.017 Uiso calc 1 . .
    C C14 0.55019(4) 0.26118(12) 0.34399(7) 0.0124(2) Uani d 1 . .
loop_
    _atom_site_aniso_label
    _atom_site_aniso_U_11
    _atom_site_aniso_U_22
    _atom_site_aniso_U_33
    _atom_site_aniso_U_12
    _atom_site_aniso_U_13
    _atom_site_aniso_U_23
    O1 0.0196(4) 0.0345(5) 0.0275(4) -0.0090(4) 0.0021(3) 0.0038(4)
    O2 0.0250(4) 0.0339(5) 0.0192(4) -0.0051(4) 0.0063(3) 0.0036(3)
    N1 0.0143(4) 0.0131(4) 0.0171(4) 0.0014(3) 0.0060(3) 0.0020(3)
    N2 0.0142(4) 0.0278(5) 0.0177(4) 0.0021(4) 0.0061(3) -0.0008(4)
    N3 0.0158(4) 0.0198(5) 0.0214(5) 0.0012(4) 0.0031(4) 0.0048(4)
    C1 0.0142(5) 0.0194(5) 0.0148(5) -0.0003(4) 0.0035(4) 0.0003(4)
    C2 0.0181(5) 0.0182(5) 0.0213(5) -0.0007(4) 0.0091(4) -0.0012(4)
    C3 0.0155(5) 0.0371(7) 0.0141(5) 0.0033(5) 0.0043(4) 0.0012(5)
    C4 0.0168(5) 0.0231(6) 0.0167(5) -0.0043(4) 0.0064(4) -0.0038(4)
    C5 0.0142(5) 0.0185(5) 0.0192(5) 0.0056(4) 0.0058(4) 0.0006(4)
    C6 0.0174(5) 0.0240(6) 0.0175(5) 0.0024(4) 0.0044(4) -0.0047(4)
    C7 0.0145(5) 0.0186(5) 0.0216(5) 0.0014(4) 0.0024(4) -0.0030(4)
    C8 0.0145(5) 0.0165(5) 0.0194(5) 0.0031(4) 0.0046(4) 0.0031(4)
    C9 0.0186(5) 0.0236(6) 0.0151(5) -0.0009(4) 0.0020(4) 0.0024(4)
    C10 0.0149(5) 0.0232(6) 0.0176(5) -0.0012(4) 0.0016(4) 0.0007(4)
    O3 0.0158(4) 0.0119(4) 0.0316(4) 0.0021(3) 0.0078(3) 0.0008(3)
    O4 0.0185(4) 0.0093(4) 0.0266(4) -0.0009(3) 0.0080(3) -0.0010(3)
    O5 0.0229(4) 0.0123(4) 0.0193(4) -0.0004(3) 0.0101(3) -0.0018(3)
    O6 0.0197(4) 0.0089(3) 0.0245(4) 0.0002(3) 0.0097(3) 0.0013(3)
    C11 0.0155(5) 0.0099(5) 0.0113(4) 0.0003(4) 0.0010(4) -0.0004(4)
    C12 0.0148(5) 0.0094(5) 0.0192(5) 0.0006(4) 0.0044(4) -0.0010(4)
    C13 0.0163(5) 0.0091(5) 0.0174(5) 0.0013(4) 0.0048(4) -0.0003(4)
    C14 0.0120(4) 0.0102(5) 0.0131(4) 0.0001(4) -0.0001(4) 0.0000(4)
_geom_special_details
;
 All esds (except the esd in the dihedral angle between two l.s. planes)
 are estimated using the full covariance matrix.  The cell esds are taken
 into account individually in the estimation of esds in distances, angles
 and torsion angles; correlations between esds in cell parameters are only
 used when they are defined by crystal symmetry.  An approximate (isotropic)
 treatment of cell esds is used for estimating esds involving l.s. planes.
;
loop_
    _geom_bond_atom_site_label_1
    _geom_bond_atom_site_label_2
    _geom_bond_site_symmetry_2
    _geom_bond_distance
    _geom_bond_publ_flag
    O1 N3 . 1.2323(13) ?
    O2 N3 . 1.2380(13) ?
    N1 C4 . 1.4930(13) ?
    N1 C1 . 1.4964(14) ?
    N1 H1NA . 0.934(15) ?
    N1 H1NB . 0.903(16) ?
    N2 C5 . 1.3784(14) ?
    N2 C3 . 1.4594(14) ?
    N2 C2 . 1.4618(14) ?
    N3 C8 . 1.4437(14) ?
    C1 C2 . 1.5199(15) ?
    C1 H1A . 0.9900 ?
    C1 H1B . 0.9900 ?
    C2 H2A . 0.9900 ?
    C2 H2B . 0.9900 ?
    C3 C4 . 1.5241(16) ?
    C3 H3A . 0.9900 ?
    C3 H3B . 0.9900 ?
    C4 H4A . 0.9900 ?
    C4 H4B . 0.9900 ?
    C5 C10 . 1.4139(15) ?
    C5 C6 . 1.4170(16) ?
    C6 C7 . 1.3763(16) ?
    C6 H6 . 0.9500 ?
    C7 C8 . 1.3906(15) ?
    C7 H7 . 0.9500 ?
    C8 C9 . 1.3861(16) ?
    C9 C10 . 1.3714(16) ?
    C9 H9 . 0.9500 ?
    C10 H10 . 0.9500 ?
    O3 C11 . 1.2356(13) ?
    O4 C11 . 1.2860(13) ?
    O5 C14 . 1.2374(13) ?
    O6 H6O . 1.17(2) ?
    O6 C14 . 1.2901(13) ?
    O6 H6O . 1.17(2) ?
    C11 C12 . 1.5109(14) ?
    C12 C13 . 1.5154(14) ?
    C12 H12A . 0.9900 ?
    C12 H12B . 0.9900 ?
    C13 C14 . 1.5097(14) ?
    C13 H13A . 0.9900 ?
    C13 H13B . 0.9900 ?
loop_
    _geom_angle_atom_site_label_1
    _geom_angle_atom_site_label_2
    _geom_angle_atom_site_label_3
    _geom_angle_site_symmetry_1
    _geom_angle_site_symmetry_3
    _geom_angle
    _geom_angle_publ_flag
    C4 N1 C1 . . 112.23(8) ?
    C4 N1 H1NA . . 111.0(9) ?
    C1 N1 H1NA . . 108.1(9) ?
    C4 N1 H1NB . . 106.6(9) ?
    C1 N1 H1NB . . 111.6(10) ?
    H1NA N1 H1NB . . 107.3(12) ?
    C5 N2 C3 . . 121.32(10) ?
    C5 N2 C2 . . 121.95(9) ?
    C3 N2 C2 . . 109.46(8) ?
    O1 N3 O2 . . 122.46(10) ?
    O1 N3 C8 . . 118.84(9) ?
    O2 N3 C8 . . 118.70(9) ?
    N1 C1 C2 . . 109.46(8) ?
    N1 C1 H1A . . 109.8 ?
    C2 C1 H1A . . 109.8 ?
    N1 C1 H1B . . 109.8 ?
    C2 C1 H1B . . 109.8 ?
    H1A C1 H1B . . 108.2 ?
    N2 C2 C1 . . 110.65(9) ?
    N2 C2 H2A . . 109.5 ?
    C1 C2 H2A . . 109.5 ?
    N2 C2 H2B . . 109.5 ?
    C1 C2 H2B . . 109.5 ?
    H2A C2 H2B . . 108.1 ?
    N2 C3 C4 . . 110.55(9) ?
    N2 C3 H3A . . 109.5 ?
    C4 C3 H3A . . 109.5 ?
    N2 C3 H3B . . 109.5 ?
    C4 C3 H3B . . 109.5 ?
    H3A C3 H3B . . 108.1 ?
    N1 C4 C3 . . 108.84(9) ?
    N1 C4 H4A . . 109.9 ?
    C3 C4 H4A . . 109.9 ?
    N1 C4 H4B . . 109.9 ?
    C3 C4 H4B . . 109.9 ?
    H4A C4 H4B . . 108.3 ?
    N2 C5 C10 . . 121.22(10) ?
    N2 C5 C6 . . 121.46(10) ?
    C10 C5 C6 . . 117.24(10) ?
    C7 C6 C5 . . 121.52(10) ?
    C7 C6 H6 . . 119.2 ?
    C5 C6 H6 . . 119.2 ?
    C6 C7 C8 . . 119.39(10) ?
    C6 C7 H7 . . 120.3 ?
    C8 C7 H7 . . 120.3 ?
    C9 C8 C7 . . 120.48(10) ?
    C9 C8 N3 . . 119.65(10) ?
    C7 C8 N3 . . 119.87(10) ?
    C10 C9 C8 . . 120.37(10) ?
    C10 C9 H9 . . 119.8 ?
    C8 C9 H9 . . 119.8 ?
    C9 C10 C5 . . 120.93(10) ?
    C9 C10 H10 . . 119.5 ?
    C5 C10 H10 . . 119.5 ?
    H6O O6 C14 . . 115.4(10) ?
    H6O O6 H6O . . 0(3) ?
    C14 O6 H6O . . 115.4(10) ?
    O3 C11 O4 . . 124.74(9) ?
    O3 C11 C12 . . 120.89(9) ?
    O4 C11 C12 . . 114.37(9) ?
    C11 C12 C13 . . 114.29(8) ?
    C11 C12 H12A . . 108.7 ?
    C13 C12 H12A . . 108.7 ?
    C11 C12 H12B . . 108.7 ?
    C13 C12 H12B . . 108.7 ?
    H12A C12 H12B . . 107.6 ?
    C14 C13 C12 . . 113.47(8) ?
    C14 C13 H13A . . 108.9 ?
    C12 C13 H13A . . 108.9 ?
    C14 C13 H13B . . 108.9 ?
    C12 C13 H13B . . 108.9 ?
    H13A C13 H13B . . 107.7 ?
    O5 C14 O6 . . 124.17(9) ?
    O5 C14 C13 . . 121.67(9) ?
    O6 C14 C13 . . 114.14(9) ?
loop_
    _geom_torsion_atom_site_label_1
    _geom_torsion_atom_site_label_2
    _geom_torsion_atom_site_label_3
    _geom_torsion_atom_site_label_4
    _geom_torsion_site_symmetry_1
    _geom_torsion_site_symmetry_2
    _geom_torsion_site_symmetry_3
    _geom_torsion_site_symmetry_4
    _geom_torsion
    _geom_torsion_publ_flag
    C4 N1 C1 C2 . . . . -54.52(12) ?
    C5 N2 C2 C1 . . . . 89.04(12) ?
    C3 N2 C2 C1 . . . . -61.41(12) ?
    N1 C1 C2 N2 . . . . 57.02(11) ?
    C5 N2 C3 C4 . . . . -88.50(12) ?
    C2 N2 C3 C4 . . . . 62.17(12) ?
    C1 N1 C4 C3 . . . . 54.94(11) ?
    N2 C3 C4 N1 . . . . -58.37(12) ?
    C3 N2 C5 C10 . . . . 162.34(10) ?
    C2 N2 C5 C10 . . . . 15.32(16) ?
    C3 N2 C5 C6 . . . . -21.04(16) ?
    C2 N2 C5 C6 . . . . -168.06(10) ?
    N2 C5 C6 C7 . . . . -175.36(10) ?
    C10 C5 C6 C7 . . . . 1.39(16) ?
    C5 C6 C7 C8 . . . . 0.62(17) ?
    C6 C7 C8 C9 . . . . -1.19(17) ?
    C6 C7 C8 N3 . . . . 179.54(10) ?
    O1 N3 C8 C9 . . . . -179.41(10) ?
    O2 N3 C8 C9 . . . . 0.67(16) ?
    O1 N3 C8 C7 . . . . -0.13(15) ?
    O2 N3 C8 C7 . . . . 179.94(10) ?
    C7 C8 C9 C10 . . . . -0.33(17) ?
    N3 C8 C9 C10 . . . . 178.94(10) ?
    C8 C9 C10 C5 . . . . 2.44(18) ?
    N2 C5 C10 C9 . . . . 173.84(11) ?
    C6 C5 C10 C9 . . . . -2.92(17) ?
    O3 C11 C12 C13 . . . . -15.24(14) ?
    O4 C11 C12 C13 . . . . 165.46(9) ?
    C11 C12 C13 C14 . . . . 166.06(8) ?
    H6O O6 C14 O5 . . . . 9.0(11) ?
    H6O O6 C14 C13 . . . . -172.7(11) ?
    C12 C13 C14 O5 . . . . -11.74(14) ?
    C12 C13 C14 O6 . . . . 169.97(9) ?
loop_
    _geom_hbond_atom_site_label_D
    _geom_hbond_atom_site_label_H
    _geom_hbond_atom_site_label_A
    _geom_hbond_site_symmetry_A
    _geom_hbond_distance_DH
    _geom_hbond_distance_HA
    _geom_hbond_distance_DA
    _geom_hbond_angle_DHA
    _geom_hbond_publ_flag
    N1 H1NA O3 . 0.934(15) 1.793(16) 2.7250(12) 175.5(13) yes
    N1 H1NB O5 2_665 0.903(16) 1.945(16) 2.8127(12) 160.5(13) yes
    O6 H6O O4 1_545 1.17(2) 1.27(2) 2.4367(10) 176(2) yes
    C1 H1A O6 1_565 0.99 2.49 3.1374(13) 123 yes
    C3 H3A O5 2_665 0.99 2.59 3.3238(15) 130 yes
    C3 H3B O2 6_575 0.99 2.51 3.4168(15) 153 yes
    C4 H4A O2 7_566 0.99 2.55 3.5053(15) 162 yes
    C4 H4B O4 2_655 0.99 2.45 3.2354(13) 136 yes
    C10 H10 O4 5_676 0.95 2.57 3.4146(13) 149 yes
_shelx_space_group_comment
;
The symmetry employed for this shelxl refinement is uniquely defined
by the following loop, which should always be used as a source of
symmetry information in preference to the above space-group names.
They are only intended as comments.
;
_shelx_estimated_absorpt_T_min     0.967
_shelx_estimated_absorpt_T_max     0.980
_shelx_hkl_file
;
   4   0   0 1847.96 59.7657   1
  -4   0   0 1524.47 58.4001   1
   6   0   0 122.095 5.73757   4
   6   0   0 113.178 5.62310   6
  -6   0   0 105.941 5.37128   2
  -6   0   0 102.384 5.44389   4
   6   0   0 118.889 5.53569   2
  10   0   0 1.27899 1.19216   6
 -10   0   0 0.92687 1.03231   4
  10   0   0 0.55321 1.18955   2
  10   0   0 0.00088 1.11902   4
 -12   0   0 157.408 9.03388   4
  12   0   0 169.403 9.90306   2
  12   0   0 148.559 10.0469   6
 -12   0   0 171.043 9.42346   5
  12   0   0 161.216 9.09164   4
 -12   0   0 158.947 8.83710   2
 -14   0   0 727.564 27.5087   4
  14   0   0 740.697 26.9765   2
  14   0   0 744.844 27.6100   4
 -14   0   0 708.104 27.0030   2
  14   0   0 681.040 27.1933   6
 -14   0   0 739.581 27.9118   5
 -16   0   0 864.455 31.6890   2
  16   0   0 762.443 31.3070   6
  16   0   0 866.421 31.3909   2
 -16   0   0 837.637 32.2871   5
  16   0   0 841.467 31.8953   4
 -16   0   0 866.800 32.0124   4
 -18   0   0 1979.95 71.7837   2
  18   0   0 2005.30 69.6816   6
 -18   0   0 2045.44 69.7710   4
  18   0   0 2267.67 69.6433   2
 -18   0   0 2126.94 70.7423   5
  18   0   0 2136.36 70.1070   4
  20   0   0 979.435 38.1558   6
 -20   0   0 1000.30 38.2041   4
  20   0   0 1023.39 38.3650   4
  20   0   0 974.167 36.9739   2
 -20   0   0 909.107 37.1864   2
 -20   0   0 1004.64 38.9375   5
  22   0   0 182.699 13.0894   6
 -22   0   0 212.356 14.4133   5
  22   0   0 185.216 12.3989   2
  22   0   0 191.340 13.3166   4
  24   0   0 249.107 15.1176   2
  24   0   0 226.562 15.6668   6
 -24   0   0 248.735 19.1048   5
  24   0   0 241.094 15.8415   4
  26   0   0 40.6850 6.74730   2
  26   0   0 51.5554 7.42876   6
 -26   0   0 58.9884 8.54296   5
 -28   0   0 786.563 36.9617   5
  28   0   0 800.910 35.8646   4
  28   0   0 726.928 35.3524   6
  28   0   0 803.258 34.6470   2
 -30   0   0 -2.4599 4.41556   5
  30   0   0 3.13178 4.73039   2
  30   0   0 6.51737 5.16903   4
  -1  -1   0 2714.52 89.2532   1
   1  -1   0 2782.63 90.9652   1
   1   1   0 2729.32 89.5441   1
  -1   1   0 2985.61 91.7977   1
  -3  -1   0 197.675 7.11951   2
  -3  -1   0 202.356 7.16580   6
   3  -1   0 178.882 7.43275   4
  -3  -1   0 179.061 6.96650   5
   3  -1   0 184.114 7.28484   2
   3  -1   0 186.860 6.34689   3
  -3  -1   0 186.207 7.02116   4
   3   1   0 184.658 6.96659   5
   3   1   0 192.465 7.11511   2
  -3   1   0 195.169 7.43359   2
  -3   1   0 179.846 7.42148   4
  -3   1   0 166.226 6.26363   3
   3   1   0 177.935 7.02986   6
   5  -1   0 2467.57 92.7006   1
  -5  -1   0 2962.46 93.2376   1
  -5   1   0 2555.66 93.4524   1
   5   1   0 2764.24 91.9641   1
  -7  -1   0 177.525 8.01679   5
  -7  -1   0 188.952 8.01145   2
  -7  -1   0 164.456 7.89244   6
  -7  -1   0 177.262 7.96426   4
   7  -1   0 175.736 8.06169   2
   7   1   0 179.265 7.92593   2
   7   1   0 182.831 7.99840   4
   7   1   0 178.765 8.13902   6
   7   1   0 169.564 7.82417   5
  -7   1   0 168.384 8.08941   2
  -7   1   0 176.625 8.44357   4
   9  -1   0 220.441 10.4994   4
  -9  -1   0 225.154 10.0438   4
  -9  -1   0 232.368 9.99378   2
  -9  -1   0 196.645 9.79239   6
   9  -1   0 223.819 10.0614   2
  -9  -1   0 214.415 9.95866   5
   9   1   0 218.651 9.94949   4
   9   1   0 212.342 9.71473   2
  -9   1   0 205.689 9.98583   2
  -9   1   0 222.262 10.4680   4
   9   1   0 228.000 10.2105   6
  11  -1   0 293.986 13.5938   6
 -11  -1   0 292.533 13.0593   2
  11  -1   0 313.752 14.0480   4
 -11  -1   0 299.397 14.7296   4
 -11  -1   0 299.966 13.4624   5
  11  -1   0 317.693 13.4955   2
 -11  -1   0 336.898 14.0246   6
  11   1   0 294.534 13.4673   6
  11   1   0 311.679 13.2537   2
 -11   1   0 303.782 13.5791   2
  11   1   0 312.465 13.4717   4
 -11   1   0 304.983 13.9237   4
  13  -1   0 1122.88 39.1278   6
 -13  -1   0 1078.89 38.8279   6
 -13  -1   0 1016.90 38.1902   4
 -13  -1   0 1110.72 38.9041   5
  13  -1   0 1102.25 38.3533   2
  13  -1   0 1162.22 39.6172   4
 -13  -1   0 1074.08 38.1442   2
  13   1   0 1239.17 39.5619   6
 -13   1   0 1150.79 39.0341   2
  13   1   0 1182.34 38.5556   2
 -13   1   0 1119.20 39.3036   4
  13   1   0 1102.16 38.5380   4
  15  -1   0 1.59486 1.97607   2
  15  -1   0 2.58032 1.91080   6
 -15  -1   0 2.66134 2.11074   2
 -15  -1   0 1.25728 1.91307   5
  15  -1   0 -0.1473 1.81987   4
 -15  -1   0 2.94727 2.06144   4
  15   1   0 1.07189 1.57811   2
 -15   1   0 3.01293 2.08280   4
  15   1   0 -1.4071 1.33768   6
  15   1   0 -0.0814 1.56215   4
 -15   1   0 1.41954 2.08388   2
 -17  -1   0 94.9837 7.86879   2
  17  -1   0 105.693 8.18573   2
  17  -1   0 101.822 8.58821   4
 -17  -1   0 88.9728 7.78246   4
  17  -1   0 116.465 8.67227   6
 -17  -1   0 107.427 8.56192   5
 -17   1   0 113.711 8.76790   4
  17   1   0 109.256 8.11456   2
  17   1   0 105.300 8.31342   4
 -17   1   0 122.952 9.01102   2
  17   1   0 106.181 8.32932   6
 -19  -1   0 530.039 23.7119   2
 -19  -1   0 558.521 24.7486   5
  19  -1   0 489.711 23.7557   6
  19  -1   0 556.767 24.8031   4
  19  -1   0 582.966 24.0046   2
 -19  -1   0 581.652 24.6778   4
  19   1   0 541.108 24.2808   6
  19   1   0 548.886 24.0911   4
 -19   1   0 571.008 24.6515   2
 -19   1   0 556.297 24.9339   4
  19   1   0 536.680 23.4295   2
  21  -1   0 203.978 12.5956   2
 -21  -1   0 188.802 12.9821   5
 -21  -1   0 169.105 12.0406   4
  21  -1   0 166.823 12.2299   6
  21  -1   0 175.886 12.6734   4
 -21   1   0 184.187 13.2743   5
 -21   1   0 146.257 11.9826   4
  21   1   0 171.189 12.0778   6
  21   1   0 178.199 12.1602   4
  21   1   0 162.939 11.4863   2
  23  -1   0 163.583 12.3739   6
 -23  -1   0 155.702 12.6540   5
  23  -1   0 162.958 12.4370   4
  23   1   0 156.570 12.4907   6
  23   1   0 169.784 12.0022   2
  23   1   0 159.011 12.1448   4
 -25  -1   0 115.596 11.3610   5
  25  -1   0 105.540 10.5613   4
  25  -1   0 140.433 12.0702   6
  25  -1   0 117.547 10.5651   2
  25   1   0 107.449 12.0339   4
 -25   1   0 124.555 11.9211   5
  25   1   0 120.401 10.6667   2
  25   1   0 113.726 10.9520   6
 -27  -1   0 -3.6630 3.26114   5
  27  -1   0 -1.3822 3.39946   6
  27  -1   0 0.23574 3.54231   2
  27  -1   0 2.55875 4.28273   4
  27   1   0 -1.4389 2.70470   6
  27   1   0 -5.0397 2.98384   4
  27   1   0 -1.5895 3.16859   2
 -27   1   0 1.97281 3.74263   5
 -29  -1   0 9.28907 5.17488   5
  29  -1   0 10.4542 5.25984   2
  29  -1   0 14.8374 5.62288   4
  29  -1   0 11.6353 5.58443   6
  29   1   0 9.19076 5.22139   4
  29   1   0 14.1406 5.37421   2
  29   1   0 11.7789 5.41785   6
 -29   1   0 19.5503 6.16039   5
  31  -1   0 138.597 14.0451   4
 -31  -1   0 155.082 15.8973   5
  31  -1   0 131.996 13.9930   6
  31   1   0 143.176 14.3632   4
  31   1   0 149.946 14.0720   6
  31   1   0 140.602 13.3135   2
 -31   1   0 142.454 17.7802   5
   0   2   0 2190.86 66.6385   6
  -4  -2   0 2164.11 63.7360   2
   4  -2   0 1999.95 64.5491   4
   4  -2   0 2082.87 64.2812   2
  -4  -2   0 2019.04 63.5029   6
  -4  -2   0 2192.26 64.2632   2
  -4  -2   0 2061.57 63.5166   5
  -4   2   0 2072.07 62.3922   3
  -4   2   0 2019.68 64.2534   2
   4   2   0 2151.79 63.6063   5
   6  -2   0 3516.63 102.421   3
  -6   2   0 3471.23 105.061   2
   6   2   0 3394.68 104.017   5
  -8  -2   0 1100.96 34.7194   5
  -8  -2   0 1027.15 34.4805   4
   8  -2   0 1034.69 35.6961   4
   8  -2   0 1018.39 34.9367   2
   8  -2   0 1045.73 32.8656   3
  -8  -2   0 1016.52 34.5925   6
   8   2   0 1092.96 35.0376   6
   8   2   0 1051.81 34.3898   5
   8   2   0 1063.61 34.5734   4
   8   2   0 984.120 34.3549   2
  10  -2   0 270.322 12.7759   4
 -10  -2   0 242.678 11.5966   6
  10  -2   0 262.708 12.0208   2
  10  -2   0 240.809 10.2145   3
 -10  -2   0 233.431 11.2723   2
 -10  -2   0 270.632 11.8744   5
 -10  -2   0 265.861 11.9219   4
 -10   2   0 248.965 12.0693   2
  10   2   0 239.527 11.3879   4
  10   2   0 276.087 11.7960   5
  10   2   0 237.961 11.4813   2
 -10   2   0 253.338 12.5219   4
  10   2   0 264.030 12.0673   6
 -12  -2   0 6.85227 2.42181   5
 -12  -2   0 7.36807 2.21253   2
  12  -2   0 7.29304 2.47581   2
  12  -2   0 6.38159 1.84313   3
 -12  -2   0 7.54995 2.31711   6
 -12  -2   0 4.73595 2.03822   4
  12  -2   0 5.21904 2.57950   4
  12   2   0 9.11646 2.59401   6
  12   2   0 2.93547 1.75577   5
 -12   2   0 6.43736 2.47288   4
  12   2   0 1.54238 1.57990   4
  12   2   0 6.86631 2.35788   2
 -12   2   0 6.40553 2.33899   2
 -14  -2   0 24.1092 4.08852   2
  14  -2   0 33.7295 4.55234   4
 -14  -2   0 19.5903 3.97377   5
  14  -2   0 30.7097 4.25757   2
 -14  -2   0 25.0439 3.73896   4
 -14  -2   0 19.2894 3.89363   6
  14  -2   0 25.2043 3.33252   3
  14   2   0 23.3981 3.62852   6
  14   2   0 28.8762 4.03189   2
 -14   2   0 30.1063 4.71770   2
  14   2   0 24.4591 3.66624   4
 -14   2   0 32.1517 4.58381   4
 -16  -2   0 129.205 9.12375   5
 -16  -2   0 132.007 8.86403   2
  16  -2   0 120.895 8.75120   2
  16  -2   0 116.719 7.63582   3
  16  -2   0 138.845 9.53026   6
 -16  -2   0 125.681 9.11662   6
  16  -2   0 109.318 8.94951   4
 -16  -2   0 110.152 8.46990   4
  16   2   0 125.566 8.75137   2
 -16   2   0 118.272 9.14555   4
  16   2   0 113.348 8.78211   6
 -16   2   0 127.966 9.37990   2
  16   2   0 145.400 9.29943   4
  18  -2   0 233.686 13.7553   6
  18  -2   0 217.987 13.7646   4
 -18  -2   0 230.788 13.2140   4
  18  -2   0 224.705 12.9316   2
 -18  -2   0 228.688 13.4773   5
 -18  -2   0 198.676 12.4396   2
 -18   2   0 218.035 13.4567   2
  18   2   0 194.242 12.2555   4
 -18   2   0 199.704 13.3365   4
  18   2   0 223.951 12.8654   2
  18   2   0 238.558 13.7365   6
 -20  -2   0 9.67054 4.07786   4
  20  -2   0 13.0837 4.16180   2
  20  -2   0 15.7867 4.54472   6
  20  -2   0 12.1492 3.53080   3
 -20  -2   0 14.7966 4.48861   5
  20  -2   0 22.1919 5.70331   4
 -20   2   0 7.39234 4.42853   4
  20   2   0 15.8562 4.29728   2
  20   2   0 15.4470 4.31974   4
  20   2   0 17.7015 4.82816   6
  22  -2   0 70.9864 7.86327   2
  22  -2   0 80.1308 7.68519   3
 -22  -2   0 62.7817 7.82620   4
  22  -2   0 80.0391 9.06217   4
 -22  -2   0 80.0807 8.57006   5
  22   2   0 66.2806 7.76305   4
  24  -2   0 36.0251 6.44143   3
 -24  -2   0 28.8356 6.56004   5
  24  -2   0 31.8257 6.46062   2
  24  -2   0 32.1180 7.04294   4
  24  -2   0 31.2343 6.65151   6
 -24   2   0 39.9944 6.56243   5
  24   2   0 33.1540 6.56561   4
  24   2   0 23.5461 5.73753   2
  24   2   0 35.7882 6.10709   6
 -26  -2   0 42.6648 7.46768   5
  26  -2   0 43.4586 7.09328   2
  26  -2   0 39.3176 7.28183   3
  26  -2   0 33.6580 7.48395   4
  26  -2   0 39.4456 7.92759   6
  26   2   0 41.3110 7.79224   2
 -26   2   0 47.1326 8.46251   5
  26   2   0 42.0419 7.08272   4
  26   2   0 45.8967 8.67384   6
  28  -2   0 4.02492 4.70585   6
  28  -2   0 8.25535 5.48791   3
  28  -2   0 16.1889 5.72176   2
  28  -2   0 4.31640 4.53306   4
 -28  -2   0 15.2934 6.02657   5
  28   2   0 0.80489 3.34142   4
 -28   2   0 13.4839 6.70984   5
  28   2   0 8.84393 4.94833   2
  28   2   0 7.35428 3.90237   6
  30  -2   0 37.5123 8.67539   4
  30  -2   0 26.4768 6.79706   6
 -30  -2   0 25.5013 7.25308   5
  30  -2   0 19.2657 6.31771   2
  30   2   0 19.1980 6.65030   4
  30   2   0 23.6003 6.92188   6
   1  -3   0 237.563 10.6160   6
  -1  -3   0 223.671 10.3349   2
   1  -3   0 223.569 10.7383   2
  -1  -3   0 253.844 11.0499   2
   1  -3   0 258.229 10.8784   2
  -1  -3   0 235.651 10.3450   6
   1   3   0 249.228 10.8105   6
   1   3   0 253.604 10.5702   5
  -1   3   0 232.052 11.0212   2
   1   3   0 250.697 10.9358   2
  -1   3   0 239.425 10.8887   2
   1   3   0 261.215 11.1934   2
  -3  -3   0 463.140 16.9519   6
   3  -3   0 430.270 17.4475   2
   3  -3   0 482.719 18.0035   6
   3  -3   0 470.422 18.2720   4
  -3  -3   0 452.509 17.0480   2
   3  -3   0 480.075 18.0016   2
  -3  -3   0 462.384 17.6399   2
   3   3   0 442.347 17.2153   6
  -3   3   0 447.466 17.6970   2
   3   3   0 463.863 17.0071   5
   3   3   0 508.647 17.9385   2
   3   3   0 405.843 17.1334   2
  -5  -3   0 1091.04 36.7862   2
   5  -3   0 1105.26 37.6754   4
   5  -3   0 1118.57 37.2475   2
  -5  -3   0 1032.05 35.7897   5
  -5  -3   0 1136.04 37.5961   2
  -5  -3   0 1141.88 36.1811   6
   5  -3   0 1078.23 36.9460   2
   5   3   0 1065.66 36.3470   6
   5   3   0 1192.31 37.0044   2
   5   3   0 1109.40 35.9835   5
  -5   3   0 1090.25 34.6049   3
  -5   3   0 1020.93 36.9121   2
  -7  -3   0 246.820 11.6456   2
  -7  -3   0 276.926 12.0686   4
  -7  -3   0 237.981 12.6591   6
  -7  -3   0 278.177 12.6266   2
   7  -3   0 293.095 12.9873   2
   7  -3   0 274.641 13.2060   4
  -7  -3   0 278.642 11.9349   5
  -7   3   0 267.658 10.1801   3
   7   3   0 273.330 11.7934   5
   7   3   0 270.971 12.2734   2
   7   3   0 274.172 12.2265   6
  -7   3   0 284.516 12.9705   2
  -9  -3   0 94.3933 6.43611   4
   9  -3   0 93.0361 4.59794   3
   9  -3   0 95.3155 7.31748   4
   9  -3   0 93.8357 7.98435   2
  -9  -3   0 89.3582 6.27646   6
  -9  -3   0 96.2208 6.42912   2
  -9  -3   0 100.040 6.58553   5
   9   3   0 95.4655 6.60813   6
   9   3   0 99.6127 6.71365   2
  -9   3   0 90.7628 6.94784   2
   9   3   0 95.6013 6.30350   5
  -9   3   0 95.7784 7.19307   4
  11  -3   0 3.16459 1.16686   3
 -11  -3   0 2.32543 1.77884   4
  11  -3   0 3.66461 2.16053   2
 -11  -3   0 0.98241 1.69547   5
 -11  -3   0 4.16190 1.99753   2
 -11  -3   0 2.86645 1.86245   6
  11  -3   0 1.32152 2.07759   4
  11   3   0 5.49066 2.18108   6
 -11   3   0 4.02474 2.51404   4
  11   3   0 0.63873 1.61465   2
 -11   3   0 3.57524 1.99983   2
  13  -3   0 285.558 14.4559   2
 -13  -3   0 293.991 16.1475   5
 -13  -3   0 276.826 13.9526   2
  13  -3   0 288.374 11.8432   3
 -13  -3   0 288.759 14.1474   4
 -13  -3   0 310.122 14.6449   6
  13  -3   0 288.798 15.4726   4
 -13   3   0 306.892 15.4510   2
 -13   3   0 318.473 16.0466   4
  13   3   0 309.440 14.8476   6
  13   3   0 292.336 13.9256   5
  13   3   0 288.435 14.3176   2
  15  -3   0 178.814 9.01906   3
  15  -3   0 178.645 11.2145   2
  15  -3   0 173.260 11.9566   4
 -15  -3   0 180.573 10.8855   5
 -15  -3   0 170.131 10.9106   6
 -15  -3   0 167.972 10.7938   4
 -15  -3   0 172.995 10.6344   2
  15   3   0 185.157 10.9292   4
  15   3   0 186.026 10.6857   5
  15   3   0 194.300 11.6422   6
 -15   3   0 185.514 12.4001   4
  15   3   0 182.204 11.0696   2
 -17  -3   0 300.918 15.5676   4
 -17  -3   0 316.101 15.8718   2
 -17  -3   0 294.870 15.8174   6
  17  -3   0 306.041 15.9464   2
  17  -3   0 303.465 17.0796   4
  17  -3   0 286.280 13.2751   3
 -17  -3   0 300.224 15.7637   5
  17   3   0 275.963 15.7007   6
 -17   3   0 296.607 16.4158   2
  17   3   0 292.083 15.2656   4
 -17   3   0 301.603 17.1789   4
  17   3   0 313.966 15.8640   2
  19  -3   0 16.0588 4.24712   2
  19  -3   0 11.3138 3.06725   3
 -19  -3   0 11.9543 3.89648   4
 -19  -3   0 10.4711 3.81533   5
  19  -3   0 11.3685 3.85798   6
  19  -3   0 10.0345 4.24411   4
  19   3   0 14.5250 3.92019   4
  19   3   0 7.68103 3.57078   6
  19   3   0 8.94363 3.49109   2
  21  -3   0 575.052 25.6826   2
  21  -3   0 545.613 28.8499   6
 -21  -3   0 518.157 25.0720   4
  21  -3   0 537.498 22.7323   3
 -21  -3   0 559.588 26.0609   5
  21  -3   0 580.888 31.0053   4
  21   3   0 578.323 26.5086   6
  21   3   0 570.951 28.1540   2
  21   3   0 603.271 25.8921   4
  23  -3   0 71.2491 8.55917   2
  23  -3   0 59.6245 6.85339   3
  23  -3   0 71.6307 9.27227   4
 -23  -3   0 60.1273 8.01316   5
  23  -3   0 67.7162 8.41077   6
  23   3   0 77.4541 8.90278   6
  23   3   0 84.2672 8.67169   2
  23   3   0 80.8739 8.42559   4
  25  -3   0 -4.2997 3.31563   3
  25  -3   0 0.84232 3.84795   6
 -25  -3   0 3.44573 4.45050   5
  25  -3   0 0.35919 3.69120   4
  25  -3   0 -4.4608 2.84399   2
  25   3   0 1.16008 3.74520   2
  25   3   0 -1.1329 2.92554   4
  25   3   0 -1.5685 3.22947   6
  27  -3   0 -0.3943 4.31529   4
  27  -3   0 -0.2986 4.27020   2
 -27  -3   0 -0.0938 3.46633   5
  27  -3   0 -0.8367 4.46381   3
  27  -3   0 -2.2551 3.63228   6
  27   3   0 -5.5962 3.27188   6
 -27   3   0 4.81501 4.67362   5
  27   3   0 0.40751 4.06915   2
  27   3   0 -2.8001 3.48036   4
  29  -3   0 90.0773 10.8634   2
 -29  -3   0 89.0338 11.0200   5
  29  -3   0 75.3252 11.0314   4
  29   3   0 100.347 13.5559   6
  29   3   0 91.9241 10.5130   4
  29   3   0 61.2117 10.9790   2
   0  -4   0 9.43668 2.72399   2
   0  -4   0 12.0242 2.83176   2
   0  -4   0 13.0439 2.71028   6
   0   4   0 7.92262 2.42172   6
   0   4   0 12.1206 2.83837   2
  -2  -4   0 1236.04 41.7492   2
  -2  -4   0 1213.59 40.6423   6
   2  -4   0 1237.04 41.3917   2
   2  -4   0 1233.62 41.4340   6
   2  -4   0 1307.72 42.2090   2
  -2  -4   0 1205.74 40.9154   2
   2   4   0 1189.29 41.3322   6
   2   4   0 1256.76 41.7090   2
   2   4   0 1253.16 40.9358   5
  -2   4   0 1163.07 41.5129   2
   4  -4   0 142.984 8.51270   2
  -4  -4   0 129.939 7.77268   2
   4  -4   0 137.688 8.94788   4
   4  -4   0 120.023 9.32918   6
   4   4   0 144.242 7.94000   5
  -4   4   0 118.469 8.06712   2
   4   4   0 131.561 8.04107   6
   4   4   0 116.430 7.92619   2
  -6  -4   0 2530.70 80.4897   6
  -6  -4   0 2569.70 80.7604   2
   6  -4   0 2598.71 82.9417   4
  -6  -4   0 2662.85 81.9857   2
   6  -4   0 2489.90 81.7888   2
  -6  -4   0 2653.21 80.8831   5
   6  -4   0 2641.29 82.1073   2
  -6   4   0 2624.78 82.3906   2
   6   4   0 2533.02 81.6117   2
  -6   4   0 2594.77 78.8593   3
   6   4   0 2524.03 81.2931   6
   6   4   0 2595.88 82.5842   5
  -8  -4   0 4100.24 133.730   2
  -8  -4   0 4351.06 133.122   2
   8  -4   0 4531.07 134.828   2
  -8  -4   0 4461.67 133.432   4
  -8  -4   0 4703.78 133.451   5
  -8  -4   0 4536.32 133.224   6
   8  -4   0 4393.95 135.448   4
   8  -4   0 4422.37 134.459   2
   8   4   0 4184.15 133.700   2
   8   4   0 4324.64 132.817   5
  -8   4   0 4048.62 134.338   2
  -8   4   0 4364.57 130.260   3
 -10  -4   0 206.966 11.2530   5
 -10  -4   0 213.227 11.3383   6
  10  -4   0 226.845 13.0906   4
 -10  -4   0 236.403 11.8198   4
 -10  -4   0 208.249 11.9580   2
  10  -4   0 205.579 11.9941   2
 -10  -4   0 222.711 11.5108   2
  10   4   0 236.007 12.3498   2
 -10   4   0 217.972 12.4941   2
  10   4   0 210.528 11.1377   5
  10   4   0 209.343 11.6893   6
  12  -4   0 362.352 17.2870   2
 -12  -4   0 367.940 16.5591   5
  12  -4   0 364.084 18.2487   4
 -12  -4   0 372.055 16.7731   6
 -12  -4   0 337.123 16.1893   4
 -12  -4   0 372.155 16.6581   2
  12   4   0 347.911 16.8107   2
 -12   4   0 376.546 18.0212   2
 -12   4   0 320.536 17.6316   4
  12   4   0 361.004 17.0569   6
  12   4   0 336.740 15.9261   5
 -14  -4   0 577.658 24.7973   6
 -14  -4   0 639.874 25.1990   5
 -14  -4   0 590.007 24.7910   2
 -14  -4   0 614.785 25.0973   4
  14  -4   0 612.335 26.9821   4
  14  -4   0 653.767 26.2139   2
 -14   4   0 589.612 26.2852   2
  14   4   0 609.942 25.6168   6
  14   4   0 617.707 24.6920   5
 -14   4   0 625.906 27.2710   4
  14   4   0 594.612 25.3175   2
 -16  -4   0 66.5670 6.72477   5
 -16  -4   0 49.6205 6.06946   6
 -16  -4   0 45.8098 5.88943   4
  16  -4   0 53.0999 6.83311   2
  16  -4   0 55.4348 3.88637   3
 -16  -4   0 49.7614 6.18196   2
  16  -4   0 56.8660 7.42260   4
  16   4   0 57.2281 6.77498   2
  16   4   0 55.6797 5.92479   5
 -16   4   0 62.6645 8.15482   2
  16   4   0 56.6770 6.69521   6
 -16   4   0 43.6149 6.95066   4
 -18  -4   0 32.5833 5.34108   4
 -18  -4   0 40.7457 6.03438   5
  18  -4   0 41.3488 6.10712   2
  18  -4   0 40.6406 3.81925   3
  18  -4   0 48.7155 7.23299   4
  18   4   0 44.7139 6.09195   2
  18   4   0 38.9707 6.11091   6
 -20  -4   0 148.480 11.4313   4
 -20  -4   0 160.324 11.7119   5
  20  -4   0 153.178 8.20876   3
  20  -4   0 162.680 13.2487   4
  20   4   0 156.295 12.2276   6
  20   4   0 147.147 11.7130   2
  22  -4   0 169.438 14.0310   4
 -22  -4   0 209.629 13.8504   5
  22  -4   0 179.543 13.5379   2
  22  -4   0 179.837 9.70605   3
  22  -4   0 189.571 14.0762   6
  22   4   0 182.514 13.7084   6
  22   4   0 186.972 13.4221   2
  24  -4   0 372.956 21.1961   2
  24  -4   0 406.426 22.6158   6
  24  -4   0 388.953 23.4291   4
  24   4   0 380.976 21.3014   2
  24   4   0 419.257 22.9996   6
  26  -4   0 145.930 13.2635   6
 -26  -4   0 125.162 11.8681   5
  26  -4   0 133.539 9.12453   3
  26  -4   0 128.273 13.6140   4
  26  -4   0 143.377 12.5227   2
  26   4   0 118.786 11.9787   2
  26   4   0 121.975 12.5855   6
  28  -4   0 245.991 21.0760   6
  28  -4   0 258.203 18.3433   2
  28   4   0 271.274 19.2586   6
   1  -5   0 10.0511 3.21705   2
   1  -5   0 8.16502 2.64580   2
  -1  -5   0 8.42423 2.45449   6
   1  -5   0 13.8739 3.09240   6
  -1  -5   0 13.1546 3.42180   2
  -1  -5   0 16.2619 3.73576   2
  -1   5   0 1.81894 2.10039   2
   1   5   0 8.60639 3.03999   2
   1   5   0 11.9925 3.26596   2
   1   5   0 8.23371 2.80128   6
  -1   5   0 8.86833 3.00967   2
   1   5   0 10.1442 2.68772   5
   3  -5   0 12.5585 3.53359   2
   3  -5   0 5.21633 2.89325   4
  -3  -5   0 10.9991 2.96426   2
  -3  -5   0 16.6678 3.39754   6
   3  -5   0 11.2932 3.14248   6
   3  -5   0 13.9226 3.80252   2
  -3  -5   0 13.9613 3.75377   2
   3   5   0 8.83123 3.01148   2
   3   5   0 15.0110 3.69767   6
   3   5   0 14.9560 3.77205   2
   3   5   0 11.8038 2.90916   5
  -3   5   0 17.1645 3.91650   2
   5  -5   0 5.81164 2.81337   6
   5  -5   0 0.37010 2.32643   4
  -5  -5   0 4.16255 2.49082   2
   5  -5   0 3.77196 2.52748   2
  -5  -5   0 2.04369 1.93973   6
  -5  -5   0 1.30124 1.84135   2
   5  -5   0 5.36513 2.66201   2
   5   5   0 3.45080 2.13117   5
  -5   5   0 2.92805 2.18315   2
  -5   5   0 5.15407 1.86443   3
   5   5   0 4.36515 2.48195   6
   5   5   0 6.58152 2.71195   2
  -7  -5   0 49.6779 5.24994   2
   7  -5   0 52.9319 5.81989   2
   7  -5   0 36.3184 5.10159   6
   7  -5   0 35.9817 5.47138   4
  -7  -5   0 37.9333 4.46407   6
  -7  -5   0 47.0830 5.84256   2
   7  -5   0 36.2242 5.39049   2
  -7   5   0 36.1225 3.75614   3
   7   5   0 38.7874 5.15709   2
   7   5   0 32.0548 4.60954   6
  -7   5   0 38.8351 5.33948   2
   7   5   0 36.5539 4.58275   5
  -9  -5   0 22.3166 3.79113   4
   9  -5   0 21.9744 4.72313   2
   9  -5   0 20.4459 4.74592   2
   9  -5   0 19.4234 4.78106   4
  -9  -5   0 23.8112 4.02804   5
  -9  -5   0 17.9200 3.93424   2
  -9  -5   0 17.1702 3.67186   6
  -9  -5   0 25.1705 5.04436   2
   9   5   0 24.2147 4.66064   6
  -9   5   0 21.2493 2.75009   3
   9   5   0 19.3088 4.35350   2
   9   5   0 24.6517 4.04601   5
 -11  -5   0 402.323 18.4881   2
 -11  -5   0 416.455 18.6296   6
  11  -5   0 439.675 20.0558   2
 -11  -5   0 397.347 18.6286   4
 -11  -5   0 428.527 19.8091   2
 -11  -5   0 407.525 18.4669   5
  11  -5   0 417.621 20.7650   4
  11  -5   0 374.673 19.5128   2
 -11   5   0 415.234 20.3610   2
  11   5   0 392.792 19.2514   6
  11   5   0 434.410 18.6200   5
  11   5   0 407.922 19.5120   2
  13  -5   0 109.362 9.99410   4
 -13  -5   0 106.201 9.67520   6
 -13  -5   0 112.128 8.65412   2
  13  -5   0 117.730 9.61810   2
 -13  -5   0 114.272 8.45212   5
  13  -5   0 111.412 9.55382   2
 -13  -5   0 133.158 10.0762   2
 -13  -5   0 117.939 8.91125   4
 -13   5   0 84.4869 8.79659   2
  13   5   0 113.031 9.30459   2
  13   5   0 98.8452 7.89063   5
  13   5   0 105.672 8.94910   6
  15  -5   0 3.76624 3.07759   4
 -15  -5   0 4.98145 3.05472   2
 -15  -5   0 7.26814 2.80669   6
 -15  -5   0 -0.3719 3.11308   4
 -15  -5   0 1.12784 1.99399   5
  15  -5   0 0.72054 2.89189   2
  15   5   0 4.88911 2.94881   5
  15   5   0 -1.6427 2.51487   2
  15   5   0 1.29975 2.27141   6
 -17  -5   0 77.3249 7.86108   4
 -17  -5   0 82.3489 8.65225   2
  17  -5   0 64.4195 8.23879   4
  17  -5   0 68.9452 8.18698   2
 -17  -5   0 67.5845 7.47676   5
  17   5   0 72.6760 12.7810   2
  17   5   0 64.9122 7.54942   6
  17   5   0 68.4110 7.13478   5
  19  -5   0 11.0642 4.46466   4
  19  -5   0 10.6305 4.61073   2
 -19  -5   0 3.01992 2.96668   5
  19   5   0 -0.7471 2.83380   2
  21  -5   0 8.55508 4.52650   2
 -21  -5   0 17.7089 4.85119   5
  21  -5   0 16.7787 5.46761   4
  21   5   0 18.7906 5.30197   2
  21   5   0 29.2611 6.81803   6
  23  -5   0 6.08064 5.02306   4
 -23  -5   0 6.48042 4.01783   5
  23  -5   0 2.32197 3.56274   6
  23  -5   0 11.5616 4.85009   2
  23   5   0 1.79127 3.39204   6
  23   5   0 3.95184 3.53261   2
  25  -5   0 0.61780 4.12811   2
  25  -5   0 5.75104 5.29933   4
  25  -5   0 2.01036 4.42713   6
 -25  -5   0 -0.0817 3.59285   5
  25   5   0 8.78743 4.57237   2
  25   5   0 6.65843 5.04740   6
  27  -5   0 7.98802 5.03595   2
  27  -5   0 -7.3735 3.97747   4
 -27  -5   0 -0.6106 4.51128   5
  27   5   0 9.86605 5.05844   2
  27   5   0 2.77900 5.03011   6
   0  -6   0 4464.10 137.456   6
   0  -6   0 4647.23 139.482   2
   0  -6   0 4207.60 140.007   2
   0   6   0 4441.42 138.073   5
   0   6   0 4618.86 140.318   2
   0   6   0 4336.26 138.821   2
  -2  -6   0 219.660 12.1426   6
   2  -6   0 211.898 12.4895   6
  -2  -6   0 220.296 13.3409   2
   2  -6   0 241.366 13.6875   2
  -2   6   0 230.463 13.5463   2
   2   6   0 207.387 13.3717   2
   2   6   0 207.182 12.8827   2
   2   6   0 228.006 12.7063   5
   2   6   0 224.207 13.2673   6
   4  -6   0 510.993 24.6655   2
  -4  -6   0 546.372 22.2506   6
   4  -6   0 529.025 23.0747   6
  -4  -6   0 554.131 24.3570   2
   4  -6   0 548.195 23.8765   2
  -4  -6   0 544.328 23.8034   2
   4  -6   0 545.838 24.5691   4
   4   6   0 543.390 23.6782   6
   4   6   0 532.834 22.3440   5
  -4   6   0 505.001 23.5406   2
   4   6   0 478.679 23.3078   2
  -6  -6   0 128.576 8.84966   6
  -6  -6   0 144.047 10.3857   2
   6  -6   0 152.330 10.8974   2
  -6  -6   0 119.991 9.21154   2
   6  -6   0 115.029 9.40696   2
   6  -6   0 132.951 10.0745   6
   6  -6   0 118.017 10.1245   4
  -6   6   0 142.133 8.49645   3
  -6   6   0 138.077 10.7484   2
   6   6   0 128.713 10.0040   6
   6   6   0 145.444 10.6369   2
   6   6   0 118.048 8.94837   5
  -8  -6   0 1208.39 42.8284   2
   8  -6   0 1217.11 45.7342   4
  -8  -6   0 1165.77 42.1734   6
  -8  -6   0 1258.84 44.5466   2
   8  -6   0 1153.35 44.2394   6
   8  -6   0 1250.09 44.5112   2
   8  -6   0 1223.82 44.0761   2
   8   6   0 1156.29 44.1320   2
   8   6   0 1198.82 43.9357   6
  -8   6   0 1093.77 43.9382   2
   8   6   0 1176.86 42.2952   5
  -8   6   0 1194.07 39.9659   3
 -10  -6   0 619.794 26.3311   2
  10  -6   0 670.373 28.2276   2
 -10  -6   0 635.880 27.6589   2
  10  -6   0 691.223 32.3334   6
  10  -6   0 581.823 27.3232   2
 -10  -6   0 640.202 26.1556   6
  10  -6   0 659.660 29.3300   4
 -10   6   0 634.211 22.6563   3
  10   6   0 637.856 27.5222   6
  10   6   0 650.089 28.1225   2
  10   6   0 633.118 26.0931   5
 -12  -6   0 495.505 23.5418   2
 -12  -6   0 478.359 22.1664   6
  12  -6   0 518.010 25.2705   4
 -12  -6   0 504.075 22.2933   5
  12  -6   0 477.111 23.3713   2
 -12  -6   0 492.397 22.5763   4
  12   6   0 509.184 23.6968   6
  12   6   0 486.494 22.0214   5
  12   6   0 468.336 23.4710   2
 -14  -6   0 138.118 10.5010   5
 -14  -6   0 141.028 10.9570   4
  14  -6   0 148.889 12.6208   4
 -14  -6   0 123.537 9.89510   6
  14  -6   0 140.455 11.2667   2
 -14  -6   0 150.400 11.5124   2
  14   6   0 125.667 10.1112   5
  14   6   0 153.509 11.5686   6
  14   6   0 137.874 11.2753   2
  16  -6   0 40.1890 7.09335   2
 -16  -6   0 39.8306 6.05032   5
  16  -6   0 33.2840 7.38910   4
  16   6   0 39.7815 7.11487   2
  16   6   0 38.3370 6.40195   6
  16   6   0 34.6744 6.11786   5
  18  -6   0 6.52628 4.90651   4
 -18  -6   0 -1.5757 3.34729   5
 -18  -6   0 3.15342 4.45519   2
  18  -6   0 1.11899 4.27060   2
  18   6   0 -1.5810 3.56563   6
  18   6   0 4.74166 4.49731   2
  18   6   0 -1.9985 3.86481   5
 -20  -6   0 43.4220 6.52648   5
 -20  -6   0 38.1399 7.76789   2
  20  -6   0 57.1971 8.46646   2
  20  -6   0 66.9304 9.56428   4
  20   6   0 68.4662 8.65279   6
  20   6   0 53.5633 8.82100   2
  22  -6   0 14.1062 5.16756   2
  22  -6   0 8.03000 4.82884   4
 -22  -6   0 13.0958 5.17805   2
  22   6   0 12.1587 4.92780   2
  22   6   0 15.7341 5.40926   6
  24  -6   0 95.6953 10.9343   2
 -24  -6   0 116.701 12.2232   2
 -24  -6   0 94.8367 10.9934   5
  24  -6   0 94.7286 11.2335   6
  24   6   0 89.5046 11.0537   2
  24   6   0 93.7688 11.5194   6
   1  -7   0 1322.41 47.3529   6
  -1  -7   0 1330.47 49.0536   2
  -1  -7   0 1310.91 46.9760   6
   1  -7   0 1225.42 48.3389   2
   1   7   0 1420.19 48.3778   5
   1   7   0 1358.87 50.3710   2
   3  -7   0 351.665 19.7021   4
   3  -7   0 362.308 18.2216   6
  -3  -7   0 357.640 19.0474   2
  -3  -7   0 378.628 17.7123   6
   3  -7   0 325.651 18.4175   2
   3   7   0 369.991 19.1362   6
   3   7   0 361.054 19.6492   2
   3   7   0 337.541 17.7803   5
   5  -7   0 81.6551 8.67771   2
   5  -7   0 72.6802 7.59502   6
  -5  -7   0 100.264 9.17599   2
  -5  -7   0 73.2220 7.30575   6
   5  -7   0 67.9514 8.26710   4
   5   7   0 77.9945 8.33029   6
   5   7   0 66.0415 7.44969   5
   5   7   0 78.1936 8.93746   2
  -5   7   0 77.2633 8.02258   3
  -7  -7   0 390.119 20.1807   2
   7  -7   0 364.590 19.3592   6
   7  -7   0 377.035 19.6791   2
   7  -7   0 330.562 19.8558   4
   7   7   0 392.025 22.8201   2
   7   7   0 344.086 19.0366   6
   7   7   0 352.866 18.0212   5
  -7   7   0 356.213 16.4234   3
  -9  -7   0 676.688 28.8002   2
  -9  -7   0 578.100 25.7128   6
   9  -7   0 618.096 28.4594   6
   9  -7   0 546.027 31.7349   4
   9  -7   0 585.528 27.5291   2
  -9   7   0 620.693 23.4636   3
   9   7   0 652.922 28.9577   2
   9   7   0 624.225 28.0648   6
  11  -7   0 5.33493 4.77059   6
  11  -7   0 8.96879 4.45863   4
 -11  -7   0 6.33638 3.25292   6
  11  -7   0 11.9349 4.95524   2
 -11  -7   0 7.68396 3.62327   2
  11   7   0 13.2633 4.67355   2
  11   7   0 0.58777 3.05771   6
  13  -7   0 14.9560 5.97488   4
  13  -7   0 24.6363 6.18692   2
 -13  -7   0 14.3448 5.16963   2
  13   7   0 35.9125 5.80945   5
  13   7   0 24.5801 6.04807   6
  13   7   0 19.5843 5.60848   2
  15  -7   0 24.1313 6.44316   4
 -15  -7   0 20.7551 5.59349   2
 -15  -7   0 17.6937 4.73961   5
  15  -7   0 21.3700 5.70714   2
  15   7   0 8.69755 4.86746   5
  15   7   0 10.8074 4.82425   2
 -17  -7   0 118.783 11.7594   2
  17  -7   0 132.223 13.2339   4
  17  -7   0 133.960 12.2866   2
 -17  -7   0 116.512 10.6632   5
  17   7   0 124.165 12.0560   6
  17   7   0 120.635 11.9511   2
  19  -7   0 4.21209 4.50925   4
 -19  -7   0 2.66063 3.92151   5
  19  -7   0 5.83383 4.05188   2
 -19  -7   0 -0.5383 4.08746   2
  19   7   0 4.27752 4.50821   2
  19   7   0 0.00275 3.78445   6
 -21  -7   0 59.0840 9.62716   2
  21  -7   0 55.2561 9.55047   4
 -21  -7   0 56.9206 8.21219   5
  21  -7   0 49.2769 8.75505   2
  21   7   0 50.1911 8.92732   6
  21   7   0 61.2573 11.1953   2
 -23  -7   0 25.8719 6.89843   5
  23  -7   0 32.0160 8.17348   2
  23  -7   0 33.9984 8.63403   4
 -23  -7   0 31.2164 8.17728   2
  23   7   0 35.0669 8.27404   6
  23   7   0 20.2608 7.23739   2
   0  -8   0 216.727 13.8229   6
   0   8   0 210.015 14.1916   5
   2  -8   0 918.221 38.4237   4
  -2  -8   0 850.159 34.3940   6
   2  -8   0 813.190 34.5718   6
   2   8   0 918.354 36.0762   5
   2   8   0 896.216 38.3460   2
   4  -8   0 135.965 13.3933   2
  -4  -8   0 128.623 13.5771   2
  -4  -8   0 126.356 10.0176   6
   4  -8   0 138.826 10.9435   6
   4  -8   0 157.118 13.1190   4
   4   8   0 144.802 11.5891   5
   4   8   0 133.705 12.3186   2
  -4   8   0 119.577 9.84587   3
   6  -8   0 10.5549 4.88541   4
   6  -8   0 12.7733 4.58889   6
  -6  -8   0 16.7385 4.50903   6
   6  -8   0 13.3345 4.85379   2
  -6  -8   0 14.5210 5.26094   2
  -6   8   0 16.0677 4.44316   3
   6   8   0 18.2101 5.54417   6
   6   8   0 19.8048 5.09620   5
   6   8   0 19.6940 5.68511   2
  -8  -8   0 135.509 12.2505   2
   8  -8   0 128.128 12.3600   4
   8  -8   0 142.709 12.3687   2
  -8   8   0 139.310 9.48340   3
   8   8   0 153.659 12.4543   6
   8   8   0 132.613 11.5135   5
   8   8   0 126.215 12.6202   2
  10  -8   0 3.42714 3.91381   4
 -10  -8   0 -1.7427 3.61360   2
  10  -8   0 -0.8057 3.71731   2
  10   8   0 3.08968 3.94855   2
  10   8   0 6.50240 4.28059   5
 -10   8   0 2.09589 2.18889   3
  10   8   0 4.75633 3.71631   6
  12  -8   0 552.644 27.5828   2
 -12  -8   0 593.627 28.4941   2
  12  -8   0 585.855 30.1054   4
  12   8   0 522.626 28.6700   5
  12   8   0 581.248 29.1962   2
  14  -8   0 215.081 16.0488   2
 -14  -8   0 237.621 16.6857   2
  14  -8   0 205.898 16.7746   4
  14   8   0 227.120 17.3905   2
  14   8   0 211.109 15.9960   6
  16  -8   0 39.8461 8.96428   4
 -16  -8   0 37.8976 8.11221   2
  16  -8   0 29.7357 7.12649   2
  16   8   0 34.9868 7.75084   6
  16   8   0 35.8280 8.18265   2
  18  -8   0 6.19372 5.56614   2
 -18  -8   0 4.02530 5.22904   2
  18   8   0 6.97585 5.40924   6
 -20  -8   0 25.4463 7.21892   2
  20  -8   0 20.9868 7.69136   4
  20  -8   0 11.7001 6.35624   2
  20   8   0 23.2907 6.67179   6
  20   8   0 22.2933 7.05724   2
   1  -9   0 49.1816 8.26607   4
  -1  -9   0 38.8550 7.72618   2
   1  -9   0 30.4569 6.92914   2
  -1  -9   0 39.8018 8.28783   4
   3  -9   0 12.8242 5.44690   2
  -3  -9   0 5.66637 4.56649   2
   3  -9   0 12.6432 5.81677   4
  -3   9   0 17.5188 4.87499   3
   3   9   0 13.5410 6.08370   2
  -5  -9   0 30.2424 7.19773   2
   5  -9   0 18.7917 6.30707   2
   5  -9   0 14.6108 5.93090   4
  -5   9   0 28.2100 5.91955   3
   5   9   0 26.4407 7.06914   2
   7  -9   0 41.3181 8.70308   4
   7  -9   0 47.5523 8.29680   2
  -7  -9   0 63.2565 9.31305   2
  -7   9   0 48.5493 6.67887   3
   7   9   0 40.2460 8.33480   2
   9  -9   0 52.6864 10.0028   4
  -9  -9   0 42.6836 8.88999   2
   9  -9   0 47.2101 9.06388   2
  -9   9   0 42.3480 8.41854   3
   9   9   0 38.9097 8.92754   2
   9   9   0 37.4711 7.86450   6
  11  -9   0 -1.2853 3.44812   4
 -11  -9   0 -0.9729 4.06918   2
  11  -9   0 -2.9398 3.76795   2
  11   9   0 -2.4341 3.91323   6
 -11   9   0 1.58615 2.12448   3
  11   9   0 -5.6745 3.93283   2
  13  -9   0 7.55485 6.07249   4
 -13  -9   0 -2.6766 5.07517   2
  13  -9   0 -1.1545 4.23459   2
  13   9   0 5.00671 4.46693   6
  15  -9   0 65.1444 10.5689   2
  15  -9   0 69.6286 10.1471   4
 -15  -9   0 56.7282 9.58044   2
  15   9   0 60.5364 10.0530   6
  15   9   0 53.4628 10.0779   2
   0 -10   0 297.742 20.4423   2
   0 -10   0 357.244 22.5693   4
   2 -10   0 358.280 22.9140   2
  -2 -10   0 399.161 24.8480   4
  -2 -10   0 420.410 23.9764   2
   2 -10   0 379.687 24.2604   4
  -2  10   0 398.804 21.9037   3
  -4 -10   0 185.345 16.2400   2
   4 -10   0 165.498 15.4710   2
   4 -10   0 186.298 16.5218   4
  -4  10   0 178.126 13.8306   3
  -6 -10   0 2.71111 5.48247   2
   6 -10   0 8.49782 5.76151   2
  -6  10   0 -1.1911 4.17742   3
   6  10   0 3.51020 5.27183   2
  -8 -10   0 -0.0657 4.49810   2
   8 -10   0 2.25518 5.50574   4
   8 -10   0 7.81629 5.59465   2
  -8  10   0 3.14478 3.83428   3
   8  10   0 -4.5944 4.38241   2
  32   0  -1 -2.8113 5.60771   4
  32   0  -1 4.40700 4.99584   6
  32   0  -1 -1.6837 4.63249   2
  30   0  -1 3.89408 4.43177   4
  30   0  -1 2.71176 4.86718   6
 -30   0   1 0.73853 4.77491   5
  30   0  -1 0.34048 3.72426   2
  28   0  -1 1.79392 3.53881   6
  28   0  -1 7.86243 4.13444   4
 -28   0   1 3.75627 3.86794   5
  28   0  -1 1.30083 3.71647   2
  26   0  -1 0.89366 3.27090   4
 -26   0   1 -4.0425 2.45707   5
  26   0  -1 0.93867 2.56539   6
  26   0  -1 -1.0965 3.03364   2
  24   0  -1 -3.3096 2.44801   4
  24   0  -1 2.03644 3.53396   2
  24   0  -1 2.96470 3.17728   6
 -24   0   1 0.90952 2.88865   5
 -22   0   1 1.42260 2.66119   5
  22   0  -1 2.55995 2.56158   2
  22   0  -1 0.85779 2.38651   4
  22   0  -1 1.80112 2.39600   6
  20   0  -1 -1.9047 2.07624   2
  20   0  -1 2.80761 2.61441   6
 -20   0   1 2.80600 2.93963   4
 -20   0   1 -0.1981 2.67233   2
 -20   0   1 -1.1787 2.13245   5
  20   0  -1 -2.9380 1.95950   4
  18   0  -1 -0.0271 1.90862   2
  18   0  -1 -1.7765 1.02693   6
 -18   0   1 -1.7088 2.00733   4
  18   0  -1 -0.3594 2.00700   4
 -18   0   1 1.53892 2.17082   5
  16   0  -1 2.97200 1.88700   4
 -16   0   1 0.92080 2.01027   2
  16   0  -1 0.99916 1.73603   2
  16   0  -1 -0.5036 1.59741   6
 -16   0   1 -0.0325 1.68310   4
 -14   0   1 -0.2035 1.24700   2
 -14   0   1 -2.6709 1.30181   4
  14   0  -1 0.30042 1.54863   6
  14   0  -1 0.93486 1.72918   2
  14   0  -1 1.29140 1.87128   4
 -12   0   1 1.63838 1.31334   2
  12   0  -1 -0.8751 1.18348   6
 -12   0   1 -0.9745 1.21408   4
  12   0  -1 0.33362 1.26168   4
  10   0  -1 1.16959 1.09268   6
  10   0  -1 1.34475 1.11790   2
  10   0  -1 -0.7281 0.83340   4
 -10   0   1 -0.2905 0.77103   4
 -10   0   1 1.48540 1.09515   6
 -10   0   1 -0.2399 1.05402   2
   8   0  -1 -0.5821 0.80984   2
   8   0  -1 0.24961 0.92709   4
  -8   0   1 0.35537 0.77519   4
  -8   0   1 0.57456 0.64072   6
  -8   0   1 -0.3769 0.66850   2
   8   0  -1 -0.0149 0.58048   6
   6   0  -1 1.23585 0.90388   6
  -6   0   1 -0.6908 0.57498   2
   6   0  -1 -0.3282 0.67109   4
  -6   0   1 0.12896 0.71551   6
   6   0  -1 0.54031 0.62810   2
  -6   0   1 0.36648 0.82357   4
  -4   0   1 0.04790 0.53122   6
  -4   0   1 0.50337 0.51743   2
   4   0  -1 0.54904 0.47894   2
  -4   0   1 0.97426 0.69299   4
   4   0  -1 0.32566 0.61196   4
   4   0  -1 0.23531 0.50666   6
  -2   0  -1 0.19031 0.33948   5
   2   0   1 0.33294 0.41894   5
  -2   0  -1 0.26883 0.31266   4
  -2   0  -1 -0.0730 0.27701   2
   2   0   1 -0.0627 0.28529   2
   2   0   1 0.11194 0.28002   4
  -4   0  -1 0.31133 0.55784   5
   4   0   1 0.42163 0.58662   4
   4   0   1 0.71240 0.71091   2
  -4   0  -1 0.14489 0.55289   4
  -4   0  -1 0.43252 0.63404   2
  -6   0  -1 0.38063 0.73894   4
  -6   0  -1 -0.3521 0.61465   2
   6   0   1 -0.7129 0.69494   2
   6   0   1 -0.1492 0.59599   4
  -6   0  -1 -0.3885 0.43313   5
   8   0   1 -0.8675 0.80235   2
   8   0   1 0.79506 1.02057   4
   8   0   1 -0.3631 0.69672   6
  -8   0  -1 -0.5728 0.88848   2
  -8   0  -1 -0.4463 0.95424   4
  -8   0  -1 -0.8825 0.90091   5
 -10   0  -1 -0.8442 0.99443   5
 -10   0  -1 -0.4675 0.93108   4
 -10   0  -1 -0.2200 1.06202   2
  10   0   1 -0.6781 1.12512   2
  10   0   1 0.97220 1.21222   4
  12   0   1 -1.4491 1.19687   2
 -12   0  -1 0.57841 1.19700   2
 -12   0  -1 -0.2508 1.25129   4
  12   0   1 0.70679 1.54943   4
  12   0   1 0.09148 1.44749   6
  14   0   1 -1.8654 0.70868   6
 -14   0  -1 -0.2136 1.33986   4
 -14   0  -1 -1.2194 1.35587   5
  14   0   1 -0.0429 1.36271   2
 -14   0  -1 1.19005 1.58763   2
  14   0   1 -1.1046 1.14701   4
  16   0   1 -0.3655 1.59913   2
 -16   0  -1 2.36072 2.37950   2
 -16   0  -1 0.35353 1.74341   5
  16   0   1 1.12689 1.50692   6
  16   0   1 1.39156 1.90856   4
 -16   0  -1 -1.0382 1.72397   4
  18   0   1 0.03506 2.03381   4
 -18   0  -1 1.14571 2.01049   5
 -18   0  -1 0.91530 2.24692   2
  18   0   1 0.34372 1.98153   2
 -18   0  -1 -0.0104 2.08927   4
  20   0   1 -2.2271 1.88392   4
 -20   0  -1 1.67395 2.63014   2
 -20   0  -1 1.88470 2.95249   4
 -20   0  -1 -0.7455 2.45601   5
  20   0   1 -0.0540 2.34463   6
  20   0   1 -0.8345 2.09082   2
 -22   0  -1 -1.1168 2.28986   5
 -22   0  -1 -0.8806 2.97519   4
  22   0   1 6.92290 3.69671   2
  22   0   1 -2.4273 2.53652   4
  24   0   1 0.98694 3.00913   2
 -24   0  -1 -0.1036 2.24458   5
  24   0   1 -1.7288 3.06236   6
  24   0   1 -0.1357 2.82414   4
 -26   0  -1 -0.5217 3.34442   5
  26   0   1 -0.1984 3.01183   2
  26   0   1 0.77412 3.85435   6
  26   0   1 -0.7114 3.30495   4
 -28   0  -1 2.83646 4.21349   5
  28   0   1 1.08779 3.65350   2
  28   0   1 2.24655 4.74461   4
  28   0   1 -0.5776 3.49971   6
 -30   0  -1 2.29668 4.71980   5
  30   0   1 2.95299 4.23376   6
  30   0   1 1.54199 4.04838   4
 -31  -1   1 203.196 17.0909   5
  31  -1  -1 176.600 16.0338   4
  31  -1  -1 206.968 17.0950   6
  31  -1  -1 205.962 15.2159   2
  31   1  -1 194.432 15.2380   2
  31   1  -1 174.395 15.5147   4
 -31   1   1 200.227 17.4769   5
  31   1  -1 199.021 16.3380   6
  29  -1  -1 20.6605 6.80203   6
  29  -1  -1 1.47401 4.29191   2
 -29  -1   1 10.8989 5.67724   5
  29  -1  -1 7.94033 4.99568   4
  29   1  -1 1.30087 3.82438   6
 -29   1   1 5.04354 5.22684   5
  29   1  -1 13.9183 4.99080   2
  29   1  -1 9.54497 4.95586   4
 -27  -1   1 36.0727 7.72516   5
  27  -1  -1 31.9440 7.70450   4
  27  -1  -1 46.8002 7.74615   6
  27  -1  -1 36.7597 6.51806   2
 -27   1   1 47.1871 8.07317   5
  27   1  -1 38.6210 7.68776   4
  27   1  -1 48.3246 7.75694   2
  27   1  -1 38.8927 7.89494   6
  25  -1  -1 65.4186 8.40630   2
  25  -1  -1 93.8799 9.93139   4
  25  -1  -1 71.4937 8.76750   6
  25   1  -1 65.7390 8.47494   6
  25   1  -1 80.8704 9.09952   4
  25   1  -1 75.3606 8.27187   2
 -25   1   1 84.9574 10.1866   5
  23  -1  -1 1242.09 49.2368   4
  23  -1  -1 1267.98 53.2788   6
  23  -1  -1 1225.34 47.1425   2
 -23  -1   1 1367.96 49.7736   5
  23   1  -1 1350.67 50.1098   6
  23   1  -1 1307.63 49.1081   4
  23   1  -1 1322.77 47.8970   2
 -23   1   1 1331.32 50.4554   5
  21  -1  -1 170.183 11.4216   2
 -21  -1   1 179.516 12.3925   4
 -21  -1   1 167.016 12.0495   5
  21  -1  -1 182.561 12.8042   4
  21  -1  -1 169.452 12.0034   6
  21   1  -1 172.273 12.0950   6
  21   1  -1 160.119 11.8095   4
 -21   1   1 147.612 11.9548   4
  21   1  -1 166.994 11.2993   2
  19  -1  -1 775.064 30.1523   2
 -19  -1   1 773.674 31.1166   5
  19  -1  -1 813.076 31.5821   6
 -19  -1   1 716.927 30.1416   2
  19  -1  -1 844.790 32.5078   4
 -19  -1   1 829.840 32.0479   4
  19   1  -1 790.591 30.2740   2
 -19   1   1 773.048 31.7884   4
  19   1  -1 727.283 30.7681   4
 -19   1   1 741.370 30.8353   2
  19   1  -1 742.725 31.0183   6
 -17  -1   1 1.78007 2.06948   4
  17  -1  -1 -2.0154 1.45398   6
  17  -1  -1 1.12651 2.06293   2
 -17  -1   1 3.30709 2.17323   5
  17  -1  -1 0.00055 1.59517   4
 -17  -1   1 -1.0429 1.77532   2
 -17   1   1 4.03502 2.79329   4
 -17   1   1 5.36952 2.86068   2
  17   1  -1 -1.1752 1.64867   6
  17   1  -1 3.10752 2.05556   4
  17   1  -1 1.67502 1.85673   2
 -15  -1   1 31.6855 4.19011   5
  15  -1  -1 29.4707 4.46864   4
  15  -1  -1 40.0262 4.56105   6
 -15  -1   1 28.7326 4.06799   2
 -15  -1   1 26.2628 3.85986   4
 -15  -1   1 41.3544 4.70485   6
  15  -1  -1 40.3339 4.62294   2
 -15   1   1 34.6379 4.76193   4
 -15   1   1 37.4094 4.56396   2
  15   1  -1 30.9508 4.36405   4
  15   1  -1 37.3227 4.59315   6
  15   1  -1 38.8555 4.45883   2
  13  -1  -1 57.6403 5.84023   2
 -13  -1   1 67.4402 5.49472   5
 -13  -1   1 62.2029 5.22280   2
  13  -1  -1 64.2721 5.87259   4
 -13  -1   1 71.2718 5.71242   4
  13  -1  -1 52.5604 5.13732   6
 -13  -1   1 71.8297 5.78543   6
 -13   1   1 50.0793 5.33123   4
  13   1  -1 61.2796 5.58562   4
 -13   1   1 60.9049 5.41215   2
  13   1  -1 68.6368 5.40925   2
  13   1  -1 58.9352 5.39077   6
  11  -1  -1 295.822 13.3626   6
 -11  -1   1 317.462 13.3209   5
 -11  -1   1 292.828 13.5985   4
 -11  -1   1 298.261 13.0952   2
  11  -1  -1 322.456 14.1987   4
 -11  -1   1 307.737 13.5894   6
  11  -1  -1 337.424 13.4502   2
  11   1  -1 309.009 13.0474   2
  11   1  -1 308.956 13.6386   6
 -11   1   1 297.458 13.3809   2
 -11   1   1 318.077 14.0883   4
  11   1  -1 305.571 13.6240   4
   9  -1  -1 398.008 15.8080   2
   9  -1  -1 452.025 17.1437   4
  -9  -1   1 397.780 15.8508   2
  -9  -1   1 444.629 16.5739   6
  -9  -1   1 406.227 16.3469   4
  -9  -1   1 440.899 16.0505   5
   9  -1  -1 441.831 16.4981   6
   9   1  -1 410.205 16.3396   4
   9   1  -1 451.686 16.6766   6
  -9   1   1 422.740 16.8510   4
   9   1  -1 420.722 15.9178   2
  -9   1   1 431.619 16.3811   2
   7  -1  -1 17.2115 2.09391   2
  -7  -1   1 19.9825 2.35269   4
  -7  -1   1 13.8279 1.75539   5
   7  -1  -1 13.5031 2.22745   4
  -7  -1   1 15.4918 1.96395   2
  -7  -1   1 12.8460 1.96915   6
   7   1  -1 15.9650 2.14681   6
   7   1  -1 18.1533 2.18799   2
  -7   1   1 19.2522 2.23271   2
  -7   1   1 16.2226 2.21350   4
   7   1  -1 17.3151 2.26373   4
  -5  -1   1 576.823 18.8056   5
   5  -1  -1 586.119 19.3126   2
  -5  -1   1 606.159 19.7340   6
  -5  -1   1 547.899 19.2031   2
   5  -1  -1 566.864 19.8994   4
  -5  -1   1 556.653 19.5870   4
  -5   1   1 590.138 19.5264   2
   5   1  -1 600.803 19.7972   6
   5   1  -1 646.434 19.5627   2
   5   1  -1 601.220 18.8255   5
   5   1  -1 558.111 19.6050   4
  -5   1   1 582.986 20.0075   4
   3  -1  -1 851.365 26.7496   2
  -3  -1   1 905.486 26.9878   2
  -3  -1   1 902.383 27.2867   6
  -3  -1   1 830.087 26.0762   5
  -3  -1   1 852.559 27.1979   4
   3  -1  -1 822.716 27.2288   4
  -3   1   1 876.119 26.9495   2
   3   1  -1 888.150 27.3286   6
  -3   1   1 892.693 27.3891   4
   3   1  -1 850.222 26.0847   5
   3   1  -1 830.330 26.8711   2
  -1  -1   1 282.595 10.0295   2
   1  -1  -1 301.641 9.66541   2
  -1  -1   1 285.489 10.3095   6
  -1  -1   1 299.205 10.0675   2
   1  -1  -1 292.700 9.95556   4
   1  -1  -1 293.914 9.73901   2
  -1   1   1 284.788 9.73531   2
  -1   1   1 292.866 9.97424   4
  -1   1   1 306.435 9.90607   2
   1   1  -1 302.997 10.4815   6
   1   1  -1 279.935 10.0328   2
  -1  -1  -1 210.704 6.99366   2
  -1  -1  -1 193.291 7.57517   5
  -1  -1  -1 195.438 7.11871   2
   1  -1   1 207.172 7.56812   2
   1  -1   1 208.844 7.54217   3
  -1  -1  -1 205.099 6.73830   6
   1   1   1 188.325 6.70689   6
  -1   1  -1 194.420 7.52917   3
   1   1   1 207.249 7.69595   5
   1   1   1 197.576 7.01660   2
  -1   1  -1 211.949 7.53651   2
   1   1   1 196.660 7.19035   2
   3  -1   1 205.364 8.21096   4
  -3  -1  -1 222.766 7.62918   6
   3  -1   1 195.270 7.82030   3
  -3  -1  -1 208.389 7.27897   4
  -3  -1  -1 208.319 7.54827   2
   3  -1   1 202.651 8.06643   2
  -3  -1  -1 198.682 8.07858   5
  -3   1  -1 188.902 8.01993   4
  -3   1  -1 189.347 7.90060   2
   3   1   1 207.105 7.54857   6
   3   1   1 197.081 7.54278   2
  -3   1  -1 188.303 7.76858   3
   3   1   1 214.885 8.19166   5
  -5  -1  -1 181.015 8.16938   5
   5  -1   1 198.930 8.29267   2
  -5  -1  -1 193.658 7.54760   4
   5  -1   1 187.712 7.91134   3
  -5  -1  -1 195.135 7.90243   6
  -5  -1  -1 169.270 7.52429   2
   5  -1   1 186.480 8.25190   4
  -5   1  -1 192.902 8.33014   4
   5   1   1 197.529 7.57057   4
  -5   1  -1 173.360 7.97482   2
   5   1   1 200.787 7.98759   6
   5   1   1 184.466 8.16745   5
   5   1   1 197.312 7.89497   2
  -7  -1  -1 3545.29 123.157   1
   7  -1   1 3455.20 124.583   1
   7   1   1 3450.42 121.525   1
  -7   1  -1 3803.22 127.020   1
  -9  -1  -1 2940.54 86.2219   4
  -9  -1  -1 2863.19 86.2345   2
  -9  -1  -1 2839.07 86.7134   6
   9  -1   1 2729.60 86.4897   2
  -9  -1  -1 2862.19 87.0970   5
   9  -1   1 2878.25 87.0849   4
   9   1   1 2712.87 85.8166   4
   9   1   1 2901.85 86.7308   6
   9   1   1 2712.77 86.5808   5
   9   1   1 2627.64 85.9969   2
  -9   1  -1 2912.35 87.0262   4
  11  -1   1 57.6967 5.68395   2
 -11  -1  -1 52.3640 4.67842   2
 -11  -1  -1 70.0983 5.18393   4
  11  -1   1 60.0669 5.15696   4
 -11  -1  -1 59.6071 5.20343   5
  11   1   1 64.7282 5.77772   2
  11   1   1 61.0834 4.95514   4
  11   1   1 64.7105 5.31731   6
 -11   1  -1 64.7276 5.36961   2
 -11   1  -1 65.9990 5.30276   4
 -13  -1  -1 215.209 11.8563   5
  13  -1   1 237.195 11.8168   2
  13  -1   1 227.347 11.9675   4
 -13  -1  -1 232.651 11.4363   4
 -13  -1  -1 225.076 11.3378   2
  13   1   1 220.216 11.6191   6
 -13   1  -1 206.208 11.5497   4
  13   1   1 205.675 10.9849   4
  13   1   1 251.744 11.8216   2
 -13   1  -1 215.631 11.5602   2
  15  -1   1 1895.40 60.0904   4
  15  -1   1 1843.09 59.1068   2
 -15  -1  -1 1690.79 58.3077   2
  15  -1   1 1804.26 59.7878   6
 -15  -1  -1 1719.91 58.4681   4
 -15  -1  -1 1780.92 59.8489   5
  15   1   1 1788.81 58.6660   4
 -15   1  -1 1753.00 59.0906   2
  15   1   1 1703.12 58.3007   2
 -15   1  -1 1783.14 59.5491   4
  15   1   1 1770.96 59.3372   6
  17  -1   1 144.653 9.69649   2
 -17  -1  -1 127.747 9.77703   5
  17  -1   1 117.416 9.25573   4
  17  -1   1 102.424 8.58580   6
 -17  -1  -1 131.902 9.38186   2
 -17  -1  -1 118.008 8.84756   4
 -17   1  -1 129.339 9.53741   4
  17   1   1 139.411 9.69013   6
 -17   1  -1 124.249 9.84692   5
  17   1   1 117.194 8.72201   2
 -17   1  -1 130.752 10.7909   2
  17   1   1 123.665 8.92214   4
  19  -1   1 40.6043 5.93121   4
  19  -1   1 27.6620 4.70369   6
 -19  -1  -1 30.1016 5.93334   5
  19  -1   1 33.1594 5.28930   2
 -19  -1  -1 29.6704 5.08058   4
 -19  -1  -1 32.0805 5.23977   2
 -19   1  -1 31.6533 5.57283   2
 -19   1  -1 36.2569 5.67791   4
  19   1   1 30.1751 5.71024   4
 -19   1  -1 31.2600 6.23955   5
  19   1   1 33.2031 5.08055   2
  19   1   1 35.1663 5.61365   6
  21  -1   1 181.658 12.9980   6
  21  -1   1 178.431 13.0613   4
 -21  -1  -1 194.935 12.9164   4
  21  -1   1 209.373 13.2420   2
 -21  -1  -1 188.372 13.5298   5
 -21   1  -1 239.870 15.3887   5
 -21   1  -1 194.743 13.4800   4
  21   1   1 199.803 13.6212   6
  21   1   1 222.182 13.6611   4
  21   1   1 201.926 13.1357   2
  23  -1   1 18.2581 4.79729   4
  23  -1   1 31.9940 6.34599   2
  23  -1   1 36.2017 5.56051   6
 -23  -1  -1 24.2614 6.33816   5
 -23   1  -1 26.4344 6.29998   5
  23   1   1 26.1566 5.91198   2
  23   1   1 23.4267 5.39502   4
  23   1   1 24.8992 5.83050   6
  25  -1   1 4.30386 3.86496   2
  25  -1   1 14.4119 5.12277   4
  25  -1   1 25.5092 6.19446   6
 -25  -1  -1 11.2244 4.62195   5
 -25   1  -1 14.8818 5.20523   5
  25   1   1 11.6743 4.26900   2
  25   1   1 12.1641 4.73324   6
  27  -1   1 1.04784 3.54748   4
 -27  -1  -1 3.27114 3.53369   5
  27  -1   1 0.03054 3.61935   2
  27  -1   1 7.28928 4.24681   6
 -27   1  -1 8.93256 4.96471   5
  27   1   1 3.24214 3.83578   2
  27   1   1 2.03272 3.21783   4
  27   1   1 3.19989 3.73518   6
  29  -1   1 128.400 12.6667   6
 -29  -1  -1 154.076 14.7587   5
  29  -1   1 138.729 13.5069   4
  29  -1   1 144.700 13.4291   2
  29   1   1 120.245 11.9234   2
 -29   1  -1 123.681 13.4768   5
  29   1   1 135.478 12.6472   4
  29   1   1 136.456 13.3924   6
  31  -1   1 150.815 14.1125   2
  31  -1   1 204.436 16.5800   4
  31  -1   1 147.740 14.9559   6
  31   1   1 162.410 14.2637   2
  31   1   1 187.559 16.2146   6
  31   1   1 154.076 14.6442   4
 -31   1  -1 172.616 16.6418   5
  30  -2  -1 549.906 28.0064   2
 -30  -2   1 574.441 30.4551   5
  30  -2  -1 473.987 33.9101   3
  30  -2  -1 620.388 31.5591   4
  30   2  -1 596.113 29.0107   2
  30   2  -1 553.990 29.0956   4
 -30   2   1 607.562 32.3565   5
  28  -2  -1 9.73043 5.01113   6
  28  -2  -1 15.8821 5.42790   2
 -28  -2   1 5.12801 4.46135   5
  28  -2  -1 23.0165 6.67803   4
  28   2  -1 19.7752 6.47211   6
  28   2  -1 10.6878 4.61588   2
 -28   2   1 15.4259 6.04248   5
  28   2  -1 9.77382 5.04699   4
  26  -2  -1 2.70101 4.01041   3
  26  -2  -1 3.40348 4.04216   4
  26  -2  -1 4.50581 4.02905   2
  26  -2  -1 4.56645 3.22186   6
 -26  -2   1 4.96305 3.90414   5
  26   2  -1 4.34634 4.01496   4
 -26   2   1 6.05627 3.31810   5
  26   2  -1 10.8627 4.85617   6
  26   2  -1 5.34305 3.45705   2
  24  -2  -1 18.5970 4.95562   2
  24  -2  -1 15.9185 4.84065   6
 -24  -2   1 27.7023 6.10888   5
  24  -2  -1 17.8328 5.34950   4
  24   2  -1 11.5409 4.65626   4
  24   2  -1 13.8239 4.46794   2
  24   2  -1 16.5277 4.85625   6
  22  -2  -1 194.345 12.8948   2
  22  -2  -1 226.516 15.3232   4
  22  -2  -1 203.738 13.8329   6
 -22  -2   1 213.186 13.9986   5
  22   2  -1 194.275 14.0587   6
  22   2  -1 213.570 13.5792   2
  22   2  -1 210.473 13.8780   4
 -20  -2   1 15.4187 4.56836   4
  20  -2  -1 11.4322 3.99858   2
 -20  -2   1 7.95718 3.25605   5
  20  -2  -1 10.7712 4.21992   4
  20  -2  -1 11.2897 4.16661   6
  20   2  -1 14.4001 3.91289   2
 -20   2   1 16.9200 5.26794   4
  20   2  -1 14.9145 4.61694   6
  20   2  -1 10.8863 3.85479   4
  18  -2  -1 238.981 13.4766   6
  18  -2  -1 227.352 12.8594   2
 -18  -2   1 224.601 12.8366   2
 -18  -2   1 224.529 13.0940   5
  18  -2  -1 233.704 14.2080   4
 -18  -2   1 225.500 13.3211   4
 -18  -2   1 207.936 13.1083   6
 -18   2   1 203.459 13.3295   4
  18   2  -1 212.354 13.1551   6
 -18   2   1 198.438 13.0450   2
  18   2  -1 246.196 13.1738   2
  18   2  -1 225.113 13.1251   4
 -16  -2   1 147.598 9.45408   5
 -16  -2   1 129.626 9.19564   6
 -16  -2   1 137.577 9.22396   2
  16  -2  -1 150.697 9.46090   2
  16  -2  -1 151.356 10.4027   4
  16  -2  -1 142.964 9.75148   6
 -16  -2   1 150.421 9.78378   4
 -16   2   1 140.959 9.81210   2
  16   2  -1 118.027 8.85650   4
  16   2  -1 140.369 9.35788   2
 -16   2   1 135.840 10.1010   4
  16   2  -1 145.035 9.84894   6
  14  -2  -1 240.614 12.0139   2
  14  -2  -1 217.839 12.6690   4
 -14  -2   1 235.315 12.2813   4
 -14  -2   1 230.532 11.7731   5
 -14  -2   1 230.725 12.2557   6
 -14  -2   1 226.050 11.7351   2
  14  -2  -1 238.239 12.3585   6
  14   2  -1 239.664 12.2616   4
  14   2  -1 210.955 11.4651   2
 -14   2   1 231.189 12.8913   4
  14   2  -1 208.562 11.9350   6
 -14   2   1 227.377 12.3952   2
 -12  -2   1 6.91339 2.06835   5
  12  -2  -1 9.46980 2.86932   4
  12  -2  -1 9.48349 2.97643   2
 -12  -2   1 7.71201 2.43439   4
 -12  -2   1 5.09940 1.80758   6
 -12  -2   1 8.04272 2.35630   2
  12   2  -1 8.58877 2.42690   2
  12   2  -1 10.8716 2.87301   6
  12   2  -1 8.26364 2.42819   4
 -12   2   1 10.1126 2.62948   4
 -12   2   1 9.01006 2.71307   2
 -10  -2   1 2373.46 73.3873   5
 -10  -2   1 2462.84 74.4933   4
 -10  -2   1 2285.79 74.0956   6
  10  -2  -1 2442.05 74.0974   2
 -10  -2   1 2285.12 73.5820   2
  10  -2  -1 2399.89 75.2495   4
  10  -2  -1 2417.69 71.1466   3
 -10   2   1 2405.28 74.6547   2
  10   2  -1 2416.97 73.1433   5
 -10   2   1 2309.19 75.0348   4
  10   2  -1 2250.21 74.2011   6
  10   2  -1 2397.32 74.2381   4
  10   2  -1 2336.80 73.8083   2
   8  -2  -1 113.748 7.00689   4
  -8  -2   1 110.808 6.41448   6
  -8  -2   1 103.825 6.31829   4
  -8  -2   1 106.546 5.78119   5
   8  -2  -1 108.624 4.28434   3
   8  -2  -1 105.592 6.22804   2
   8   2  -1 98.8263 6.14943   4
  -8   2   1 114.621 6.71002   2
   8   2  -1 101.145 6.38227   6
   8   2  -1 102.238 5.62026   5
   8   2  -1 105.127 6.19100   2
  -6  -2   1 488.089 16.7019   5
  -6  -2   1 495.584 17.7237   6
  -6  -2   1 504.395 17.5066   2
  -6  -2   1 501.416 17.8280   4
   6  -2  -1 489.341 18.3370   4
   6  -2  -1 499.823 17.6507   2
   6   2  -1 458.349 17.6702   6
   6   2  -1 443.572 17.2559   2
  -6   2   1 500.637 18.4162   4
  -6   2   1 471.740 17.7677   2
   6   2  -1 459.980 16.4920   5
   4  -2  -1 8146.81 251.327   1
   4  -2  -1 7914.39 252.243   1
   4   2  -1 7791.35 249.213   1
   0  -2   1 2146.99 81.8630   1
   0  -2  -1 2093.56 79.9734   1
   0   2   1 2322.77 82.0485   1
   0   2  -1 2524.52 84.8620   1
   2  -2   1 5956.15 203.534   1
  -2   2  -1 6602.38 206.059   1
   2   2   1 6475.78 201.068   1
  -4  -2  -1 7010.46 219.993   1
   4  -2   1 6622.83 224.944   1
   4  -2   1 7224.43 225.164   1
   6  -2   1 9375.93 297.803   1
  -6  -2  -1 9241.78 293.011   1
   6   2   1 9641.10 294.240   1
  -6   2  -1 9180.19 297.791   1
   8  -2   1 6615.68 232.058   1
  -8  -2  -1 6558.05 215.643   1
  -8   2  -1 6634.28 220.906   1
   8   2   1 6376.34 214.039   1
 -10  -2  -1 9.19012 2.17865   4
  10  -2   1 4.39585 1.71858   3
 -10  -2  -1 8.13292 2.33797   6
  10  -2   1 4.28310 2.11297   4
 -10  -2  -1 5.20690 2.03179   2
 -10  -2  -1 8.46148 2.36428   5
 -10   2  -1 7.82421 2.45780   4
 -10   2  -1 4.62735 2.01959   2
  10   2   1 7.88831 2.21676   6
  10   2   1 4.86607 1.75714   4
  10   2   1 10.7847 2.63824   5
 -12  -2  -1 51.7446 4.72578   4
  12  -2   1 57.0153 5.52163   4
 -12  -2  -1 54.0619 5.13361   6
  12  -2   1 57.0292 5.45996   2
 -12  -2  -1 44.7136 4.55632   2
  12  -2   1 63.9521 5.02720   3
  12   2   1 67.1970 5.46001   2
 -12   2  -1 46.7987 5.35521   2
  12   2   1 53.7212 5.11569   5
 -12   2  -1 52.4807 5.50688   4
  12   2   1 66.4609 5.54532   6
  12   2   1 54.7610 4.84294   4
 -14  -2  -1 2234.60 72.3826   2
 -14  -2  -1 2273.77 73.6784   5
  14  -2   1 2242.24 73.1387   2
 -14  -2  -1 2407.68 72.8111   4
  14  -2   1 2277.79 74.2337   4
  14  -2   1 2297.35 71.9256   3
 -14  -2  -1 2190.47 73.0280   6
 -14   2  -1 2366.59 74.4272   4
  14   2   1 2224.85 72.5197   2
  14   2   1 2285.99 74.8293   4
 -14   2  -1 2099.80 73.0189   2
  14   2   1 2226.53 73.0659   6
  16  -2   1 453.830 21.2668   2
 -16  -2  -1 485.377 21.1152   4
  16  -2   1 517.972 20.9552   3
  16  -2   1 503.706 22.6379   4
 -16  -2  -1 507.639 22.3824   5
 -16  -2  -1 513.511 21.4488   2
 -16   2  -1 512.923 22.4489   2
  16   2   1 483.231 20.9292   4
  16   2   1 529.356 21.7633   2
  16   2   1 498.974 21.9121   6
 -16   2  -1 515.953 22.7373   4
  18  -2   1 75.6558 7.81426   6
  18  -2   1 77.1358 7.35914   2
 -18  -2  -1 83.9203 7.42678   4
 -18  -2  -1 63.9442 7.21841   5
  18  -2   1 59.8900 7.14488   4
 -18  -2  -1 74.8505 7.47982   2
  18  -2   1 57.3782 6.22906   3
  18   2   1 75.4201 7.13312   2
  18   2   1 62.2318 6.91433   6
  18   2   1 66.9912 6.86207   4
 -18   2  -1 84.5642 7.98237   4
 -18   2  -1 81.2368 8.07558   2
  20  -2   1 328.958 17.1611   3
  20  -2   1 351.728 19.3420   4
 -20  -2  -1 373.810 19.5441   5
 -20  -2  -1 362.878 20.7286   4
  20  -2   1 353.390 19.0034   6
  20  -2   1 370.722 18.6455   2
  20   2   1 382.593 18.5123   4
 -20   2  -1 330.965 26.0048   4
  20   2   1 346.100 18.6471   6
  20   2   1 336.622 17.7965   2
  22  -2   1 14.7323 4.52840   6
  22  -2   1 7.69469 3.98816   2
 -22  -2  -1 9.25150 4.00437   5
  22  -2   1 -0.4198 3.15233   3
  22  -2   1 10.8009 4.27137   4
 -22  -2  -1 12.5352 4.18648   4
 -22   2  -1 10.8054 4.49440   5
  22   2   1 8.26847 3.57695   2
  22   2   1 10.3002 3.92745   4
  22   2   1 6.85682 3.43062   6
  24  -2   1 -0.3621 2.75768   2
  24  -2   1 1.33992 3.21646   6
  24  -2   1 -5.5580 3.54297   3
  24  -2   1 -4.4778 3.06390   4
 -24  -2  -1 -2.0122 3.21942   5
  24   2   1 0.39816 2.12841   6
  24   2   1 -0.6208 2.69324   4
 -24   2  -1 -0.3301 2.17142   5
  24   2   1 0.22617 2.89733   2
  26  -2   1 -0.9484 3.85376   6
  26  -2   1 1.13891 3.51417   2
  26  -2   1 7.65657 5.33892   3
  26  -2   1 -4.7879 3.40160   4
 -26  -2  -1 -0.2160 3.53898   5
  26   2   1 0.40605 3.70437   2
  26   2   1 7.15105 4.13654   6
 -26   2  -1 6.78761 5.07667   5
  26   2   1 -0.9016 3.64046   4
  28  -2   1 28.1814 6.60982   6
 -28  -2  -1 25.7551 7.88725   5
  28  -2   1 19.8253 6.57755   4
  28  -2   1 19.8315 8.18081   3
  28  -2   1 19.8496 6.28301   2
  28   2   1 17.3621 6.10749   6
  28   2   1 15.2333 5.66580   4
  28   2   1 30.8914 7.22938   2
 -28   2  -1 23.0160 7.36443   5
  30  -2   1 24.3748 7.92891   6
  30  -2   1 30.3403 8.32296   4
  30  -2   1 13.0060 7.19956   2
 -30  -2  -1 35.8795 8.80994   5
  30   2   1 22.0783 6.37881   4
 -30   2  -1 28.3995 8.19545   5
  30   2   1 21.5338 6.68207   6
  30   2   1 24.0994 6.84387   2
  29  -3  -1 126.546 13.3341   4
  29  -3  -1 129.634 12.9666   6
 -29  -3   1 86.5999 11.6051   5
  29  -3  -1 113.736 11.7003   2
  29   3  -1 90.8706 11.5645   6
 -29   3   1 146.001 14.6854   5
  29   3  -1 107.394 11.7687   2
  29   3  -1 122.327 12.2871   4
  27  -3  -1 10.9948 5.17224   2
  27  -3  -1 3.11516 4.44913   3
  27  -3  -1 6.24503 4.52170   6
 -27  -3   1 12.4968 5.26066   5
  27  -3  -1 11.0820 5.40638   4
  27   3  -1 9.13408 4.80745   6
  27   3  -1 17.2122 5.05143   4
  27   3  -1 3.20640 3.79336   2
  25  -3  -1 7.71881 4.48652   4
  25  -3  -1 2.93764 3.59056   2
 -25  -3   1 8.04616 3.94928   5
  25  -3  -1 8.44563 4.01521   6
  25  -3  -1 8.14295 3.61128   3
  25   3  -1 1.83134 3.20041   2
  25   3  -1 8.58777 4.09595   4
  25   3  -1 4.48307 4.06616   6
  23  -3  -1 16.9688 5.81729   4
  23  -3  -1 13.5775 4.59605   2
  23  -3  -1 15.4556 3.97718   3
 -23  -3   1 27.0736 5.95461   5
  23  -3  -1 14.7990 5.20559   6
  23   3  -1 20.1514 4.93592   2
  23   3  -1 23.5338 5.43200   4
  23   3  -1 11.2589 4.58096   6
  21  -3  -1 774.060 32.1045   6
  21  -3  -1 733.437 33.6443   4
 -21  -3   1 714.304 31.7342   4
  21  -3  -1 819.211 31.6189   2
 -21  -3   1 789.250 31.6400   5
  21  -3  -1 761.377 27.7146   3
  21   3  -1 690.010 31.6474   6
  21   3  -1 750.872 31.2008   2
  21   3  -1 706.101 30.9551   4
 -19  -3   1 28.3176 4.99840   5
  19  -3  -1 34.8683 4.17683   3
  19  -3  -1 33.7549 5.57348   6
  19  -3  -1 36.9822 6.37026   4
  19  -3  -1 38.5222 5.64007   2
 -19  -3   1 42.7917 6.01240   4
  19   3  -1 33.6223 5.30314   4
  19   3  -1 48.4072 6.50879   6
  19   3  -1 30.0066 5.20036   2
 -17  -3   1 1014.67 38.3167   2
 -17  -3   1 1043.32 39.1714   6
  17  -3  -1 1022.37 39.1137   6
  17  -3  -1 1065.49 38.6460   2
  17  -3  -1 1022.76 34.6346   3
 -17  -3   1 1067.94 39.1296   4
 -17  -3   1 1079.32 38.5233   5
  17  -3  -1 1016.15 40.2796   4
  17   3  -1 1113.12 39.0920   2
  17   3  -1 1033.66 39.4721   6
 -17   3   1 1044.78 39.8466   2
  17   3  -1 1084.11 39.0785   4
 -17   3   1 1021.28 40.4494   4
 -15  -3   1 3621.42 113.344   4
  15  -3  -1 3605.86 112.913   2
 -15  -3   1 3831.97 112.724   5
 -15  -3   1 3607.71 113.385   6
  15  -3  -1 3539.95 108.333   3
  15  -3  -1 3531.55 114.812   4
 -15  -3   1 3376.75 112.298   2
 -15   3   1 3617.53 115.100   4
  15   3  -1 3868.34 113.421   2
 -15   3   1 3672.68 114.291   2
  15   3  -1 3451.33 113.423   6
  15   3  -1 3629.18 113.179   4
  13  -3  -1 25.2488 2.21777   3
  13  -3  -1 22.6055 3.86652   2
 -13  -3   1 30.2150 3.97360   2
 -13  -3   1 29.0584 4.11984   6
 -13  -3   1 21.4962 3.50126   5
  13  -3  -1 24.7765 4.87631   4
 -13  -3   1 26.5910 4.07924   4
  13   3  -1 21.5560 3.35321   5
  13   3  -1 22.6251 3.75576   2
 -13   3   1 20.9162 4.53387   4
  13   3  -1 22.4083 3.90911   6
 -13   3   1 28.4114 4.37185   2
 -11  -3   1 2719.46 83.6485   6
  11  -3  -1 2560.37 84.6924   4
  11  -3  -1 2634.45 83.3556   2
 -11  -3   1 2647.70 82.3628   5
 -11  -3   1 2657.73 83.5006   4
 -11  -3   1 2550.32 82.8478   2
  11   3  -1 2858.55 84.3807   6
  11   3  -1 2651.04 83.3451   2
  11   3  -1 2520.75 81.8511   5
 -11   3   1 2794.31 84.6646   2
 -11   3   1 2546.23 84.7277   4
  -9  -3   1 2634.09 81.0715   4
  -9  -3   1 2517.81 79.6666   5
  -9  -3   1 2561.51 80.5461   2
  -9  -3   1 2609.51 80.9378   6
   9  -3  -1 2546.78 82.2577   4
   9  -3  -1 2596.78 81.0322   2
   9   3  -1 2794.65 81.5501   2
  -9   3   1 2636.64 81.8499   2
   9   3  -1 2471.16 79.3943   5
   9   3  -1 2520.40 81.2408   6
  -9   3   1 2569.81 82.2548   4
   7  -3  -1 3233.58 106.852   2
   7  -3  -1 3582.63 108.160   4
  -7  -3   1 3440.61 106.782   6
  -7  -3   1 3522.57 106.637   2
  -7  -3   1 3601.72 105.765   5
  -7  -3   1 3568.91 107.312   4
  -7   3   1 3656.81 102.946   3
   7   3  -1 3636.23 105.689   5
  -7   3   1 3479.12 108.120   4
   7   3  -1 3449.52 107.317   6
  -7   3   1 3318.77 107.348   2
  -5  -3   1 1998.07 62.2933   2
   5  -3  -1 1985.77 62.4993   2
   5  -3  -1 1937.03 62.5429   2
  -5  -3   1 2009.36 61.2933   5
   5  -3  -1 2101.76 63.6999   4
  -5  -3   1 2036.80 62.4650   6
  -5  -3   1 1985.04 62.8281   2
   5   3  -1 1916.04 61.0518   5
   5   3  -1 1923.74 62.5236   2
   5   3  -1 1973.28 62.8629   6
  -3  -3   1 179.573 8.88941   6
  -3  -3   1 194.636 9.08793   2
  -3  -3   1 186.908 9.26131   2
   3  -3  -1 196.966 8.92089   6
   3  -3  -1 186.836 8.86743   2
   3  -3  -1 189.744 9.14051   2
   3  -3  -1 178.516 9.16719   4
  -3   3   1 174.881 9.22301   2
  -3   3   1 176.685 9.10342   2
   3   3  -1 174.693 9.12819   6
   3   3  -1 190.447 8.25012   5
   3   3  -1 184.269 9.20840   2
  -1  -3   1 51.6210 4.19747   6
  -1  -3   1 50.2481 4.26044   2
   1  -3  -1 48.1247 3.70822   6
  -1  -3   1 52.8713 4.24381   2
   1  -3  -1 51.2724 3.97412   2
   1  -3  -1 52.1793 4.20100   2
  -1   3   1 50.7118 4.29241   2
  -1   3   1 59.3730 4.55418   2
   1   3  -1 47.8562 4.30247   6
   1   3  -1 52.2513 4.19601   2
   1   3  -1 52.2436 4.49351   2
   1  -3   1 42.5497 3.96431   2
  -1  -3  -1 33.9541 3.52038   2
  -1  -3  -1 42.6894 3.20241   6
   1  -3   1 41.9441 3.95271   6
  -1  -3  -1 42.5332 3.48711   2
   1  -3   1 50.1479 4.31930   2
  -1   3  -1 39.2108 3.74818   2
   1   3   1 45.0023 3.51792   6
   1   3   1 46.9823 3.83621   5
   1   3   1 42.7990 3.77555   2
   1   3   1 44.4335 3.83431   2
   3  -3   1 3853.63 116.741   6
  -3   3  -1 3813.88 114.786   3
   3   3   1 3786.56 115.557   5
  -5  -3  -1 6632.36 207.781   1
   5  -3   1 6425.59 215.228   1
   5  -3   1 5677.39 209.384   1
   5   3   1 6232.73 207.453   1
  -7  -3  -1 321.169 13.9052   5
  -7  -3  -1 303.778 13.6351   2
  -7  -3  -1 334.153 13.3674   6
   7  -3   1 358.221 14.8464   2
  -7  -3  -1 316.527 13.2397   2
   7  -3   1 336.211 15.0639   4
  -7  -3  -1 331.954 13.2818   4
  -7   3  -1 295.185 14.0820   2
   7   3   1 298.038 13.4564   2
   7   3   1 315.550 13.7235   5
   7   3   1 287.754 13.0741   6
  -7   3  -1 306.836 12.4900   3
   9  -3   1 -0.3663 1.35493   2
   9  -3   1 0.98723 1.01476   3
  -9  -3  -1 1.10454 1.43122   5
  -9  -3  -1 0.00546 1.25456   2
  -9  -3  -1 0.91192 1.20171   6
   9  -3   1 -0.1241 1.19792   4
   9   3   1 1.56335 1.42231   6
  -9   3  -1 -0.5452 1.35716   2
  -9   3  -1 0.29038 1.64896   4
   9   3   1 -0.6085 1.17354   5
   9   3   1 1.25721 1.42481   2
  11  -3   1 995.180 36.7147   2
  11  -3   1 1056.77 34.2736   3
 -11  -3  -1 1017.31 35.5085   4
  11  -3   1 982.938 37.4363   4
 -11  -3  -1 1084.07 35.9778   2
 -11  -3  -1 1089.42 36.2136   6
 -11   3  -1 1017.21 37.1207   2
  11   3   1 974.617 35.8785   2
 -11   3  -1 992.375 37.4119   4
  11   3   1 1061.90 36.3857   6
  11   3   1 1047.73 36.3062   5
 -13  -3  -1 345.381 16.4744   5
 -13  -3  -1 353.195 15.7951   4
 -13  -3  -1 351.934 15.9537   2
 -13  -3  -1 347.214 16.0842   6
  13  -3   1 344.935 17.3911   4
  13  -3   1 355.243 14.6661   3
  13  -3   1 333.082 16.4816   2
 -13   3  -1 359.413 17.6090   4
  13   3   1 342.657 16.1344   2
  13   3   1 326.135 15.9084   5
 -13   3  -1 346.097 17.0720   2
  13   3   1 371.321 16.6544   6
  15  -3   1 129.369 10.2671   4
  15  -3   1 141.390 8.56916   3
  15  -3   1 147.759 10.4292   2
 -15  -3  -1 149.000 9.48910   4
 -15  -3  -1 148.638 9.91382   6
 -15  -3  -1 144.071 10.0298   5
 -15  -3  -1 163.920 10.1088   2
  15   3   1 152.259 10.1201   2
  15   3   1 134.936 9.55722   5
  15   3   1 155.125 10.0982   6
 -15   3  -1 138.615 15.7521   2
  15   3   1 157.436 9.63096   4
 -15   3  -1 164.554 13.1220   4
  17  -3   1 1.20507 2.34276   3
 -17  -3  -1 2.33372 2.86019   2
 -17  -3  -1 -0.2878 2.34513   4
  17  -3   1 -1.5164 2.17810   2
  17  -3   1 2.32476 2.41499   4
 -17  -3  -1 1.80178 2.46973   5
 -17  -3  -1 0.82478 2.34716   6
  17   3   1 2.85687 2.68046   2
  17   3   1 0.64800 2.05081   6
 -17   3  -1 2.65273 3.59166   4
  17   3   1 4.04976 2.33328   4
 -17   3  -1 -1.2240 2.87843   2
 -19  -3  -1 221.853 15.2434   4
  19  -3   1 226.430 14.7774   4
  19  -3   1 205.541 11.9849   3
  19  -3   1 209.143 13.7803   2
 -19  -3  -1 232.902 14.3090   5
  19   3   1 226.666 14.2036   6
  19   3   1 210.479 12.9416   4
  19   3   1 219.855 13.6589   2
 -21  -3  -1 103.413 9.90201   4
  21  -3   1 135.438 11.5559   6
  21  -3   1 117.456 10.6775   2
 -21  -3  -1 137.091 11.2058   5
  21  -3   1 128.646 9.57496   3
  21   3   1 146.210 13.4453   6
  21   3   1 124.833 10.5561   2
  21   3   1 138.378 10.3415   4
  23  -3   1 554.958 27.9313   4
  23  -3   1 536.758 26.9890   6
  23  -3   1 541.062 24.2263   3
 -23  -3  -1 566.859 30.5911   5
  23  -3   1 536.638 26.1643   2
  23   3   1 588.950 25.9815   4
  23   3   1 511.274 26.3736   6
  23   3   1 567.021 26.5089   2
  25  -3   1 154.856 12.8770   2
 -25  -3  -1 152.478 13.4466   5
  25  -3   1 167.084 12.3770   3
  25  -3   1 144.695 13.5066   4
  25  -3   1 148.692 13.1665   6
 -25   3  -1 191.293 15.8375   5
  25   3   1 155.674 12.7501   2
  25   3   1 151.113 12.2902   4
  25   3   1 191.099 14.5463   6
  27  -3   1 186.930 15.7596   4
  27  -3   1 229.886 17.1623   6
  27  -3   1 227.902 16.6088   2
 -27  -3  -1 204.306 16.0921   5
  27  -3   1 193.591 14.6260   3
  27   3   1 210.241 16.3205   6
  27   3   1 212.900 15.7304   2
 -27   3  -1 254.105 19.1088   5
  27   3   1 226.477 15.7805   4
 -29  -3  -1 233.468 17.8228   5
  29  -3   1 231.409 17.7755   6
  29  -3   1 202.745 17.5217   4
 -29   3  -1 236.792 19.4941   5
  29   3   1 234.923 17.0663   4
  29   3   1 228.243 17.4321   2
  28  -4  -1 12.3413 5.91691   4
  28  -4  -1 14.2757 5.94192   6
  28  -4  -1 14.6626 5.70588   2
 -28  -4   1 7.40047 4.77298   5
  28   4  -1 14.0368 6.10642   6
  28   4  -1 6.55003 5.18327   2
 -26  -4   1 21.7603 5.92458   5
  26  -4  -1 21.1335 6.62371   6
  26  -4  -1 18.6562 3.50246   3
  26  -4  -1 27.3228 7.83799   4
  26  -4  -1 26.1294 6.64361   2
  26   4  -1 12.8512 5.64148   6
  26   4  -1 12.2952 5.01860   2
  24  -4  -1 59.5042 5.09199   3
  24  -4  -1 79.9472 10.3461   4
  24  -4  -1 63.6193 8.52854   2
  24  -4  -1 64.7538 8.41769   6
 -24  -4   1 78.0469 8.89419   5
  24   4  -1 63.4481 8.32529   2
  24   4  -1 68.6996 9.00848   6
  22  -4  -1 47.0898 7.77638   4
 -22  -4   1 27.9772 6.00249   5
  22  -4  -1 50.8339 6.87963   2
  22  -4  -1 38.9964 3.60626   3
  22  -4  -1 33.0630 6.80900   6
  22   4  -1 46.1117 6.87450   2
  22   4  -1 43.9999 7.17138   6
  20  -4  -1 8.55796 3.97492   2
  20  -4  -1 19.6075 6.03840   4
  20  -4  -1 20.1593 5.03958   6
 -20  -4   1 15.6274 4.36098   5
  20  -4  -1 17.5048 2.30007   3
  20   4  -1 17.2741 5.02617   6
  20   4  -1 9.18547 6.08537   2
  18  -4  -1 525.547 25.5478   4
 -18  -4   1 535.156 23.1278   5
  18  -4  -1 482.070 22.9938   2
 -18  -4   1 517.070 23.7159   4
  18   4  -1 521.869 23.7875   2
  18   4  -1 546.650 24.6578   6
  16  -4  -1 67.9799 7.58758   4
  16  -4  -1 78.2706 7.59502   2
 -16  -4   1 80.0188 7.59397   4
 -16  -4   1 76.1451 7.41231   6
 -16  -4   1 72.5995 6.69177   5
 -16  -4   1 82.7510 7.82789   2
 -16   4   1 73.7881 8.30268   4
  16   4  -1 74.1765 6.72044   5
 -16   4   1 53.3277 7.13663   2
  16   4  -1 67.2070 7.15299   2
  16   4  -1 77.1230 7.70598   6
  14  -4  -1 1.43902 2.32185   4
 -14  -4   1 4.44889 2.02185   5
 -14  -4   1 2.22696 2.05060   2
  14  -4  -1 1.97910 2.48148   2
 -14  -4   1 1.19136 2.08799   6
 -14  -4   1 -1.5970 1.68708   4
 -14   4   1 5.91456 3.14111   2
  14   4  -1 -2.0333 1.48407   6
 -14   4   1 -1.2164 1.77745   4
  14   4  -1 3.62444 2.18075   5
  14   4  -1 -2.6349 1.92760   2
 -12  -4   1 -0.9440 1.47459   5
  12  -4  -1 2.38408 2.39115   2
  12  -4  -1 7.53126 3.23483   4
 -12  -4   1 1.69541 1.88405   2
 -12  -4   1 -0.3111 1.69507   6
  12   4  -1 0.50277 1.62006   5
  12   4  -1 -1.5789 1.57288   6
  12   4  -1 2.84666 2.32044   2
 -12   4   1 -1.9380 2.27317   4
 -12   4   1 3.10303 2.52543   2
  10  -4  -1 37.9280 5.04874   2
 -10  -4   1 38.1176 4.69401   2
 -10  -4   1 34.7414 3.84203   5
 -10  -4   1 36.2415 5.04613   2
  10  -4  -1 31.8966 4.59239   4
  10  -4  -1 34.9411 4.82068   2
 -10  -4   1 46.9890 4.97766   4
 -10  -4   1 31.2947 4.15969   6
  10   4  -1 27.6749 4.32500   5
 -10   4   1 27.9467 4.92128   2
  10   4  -1 32.8257 4.70254   2
  10   4  -1 35.2691 4.67531   6
  -8  -4   1 22.0305 3.23837   5
   8  -4  -1 22.4970 4.51130   4
  -8  -4   1 20.5268 3.89258   4
   8  -4  -1 20.9049 4.13902   2
  -8  -4   1 25.5485 3.66421   2
  -8  -4   1 26.5066 4.07641   2
  -8  -4   1 21.2994 3.39412   6
   8  -4  -1 22.9743 4.04643   2
   8   4  -1 21.3689 4.11950   2
  -8   4   1 21.6072 4.30020   2
   8   4  -1 23.3100 3.81652   6
   8   4  -1 23.5293 3.24137   5
  -8   4   1 19.4786 1.91569   3
   6  -4  -1 7927.56 259.474   1
   6  -4  -1 7310.68 254.904   1
  -6  -4   1 7421.95 251.196   1
   6   4  -1 7351.66 253.641   1
   4  -4  -1 562.121 21.7285   2
  -4  -4   1 559.234 21.7460   2
   4  -4  -1 598.373 22.4391   2
  -4  -4   1 599.583 22.0113   6
  -4  -4   1 571.263 22.6010   2
   4  -4  -1 507.516 22.4280   4
   4  -4  -1 553.840 21.6464   6
   4   4  -1 600.105 21.0662   5
   4   4  -1 550.581 22.3472   6
  -4   4   1 583.324 22.5483   2
   4   4  -1 578.755 22.4993   2
   2  -4  -1 25.1313 3.31031   2
   2  -4  -1 28.8769 3.84959   2
  -2  -4   1 31.3236 3.68086   2
  -2  -4   1 33.5948 3.75306   6
   2  -4  -1 25.4028 3.23106   6
   2   4  -1 19.5400 3.33066   6
   2   4  -1 29.8348 3.83147   2
  -2   4   1 30.5307 3.97208   2
   2   4  -1 28.5309 3.25069   5
   0  -4  -1 7.09534 2.30798   2
   0  -4  -1 8.75797 2.21578   6
   0  -4   1 14.7566 3.14394   6
   0  -4  -1 10.2239 2.38264   2
   0  -4   1 13.8431 3.02025   2
   0   4  -1 10.3015 2.75436   2
   0   4   1 14.7495 2.51224   6
   0   4   1 7.70701 2.32895   2
   0   4   1 6.54488 2.15949   5
   0   4  -1 7.30565 2.50745   6
  -2  -4  -1 26.7727 3.35841   2
   2  -4   1 32.4644 4.07064   6
  -2  -4  -1 30.3861 3.97518   2
   2  -4   1 32.8178 4.07269   2
  -2  -4  -1 32.5805 3.37833   6
   2   4   1 25.7928 3.42483   2
   2   4   1 30.9405 3.72747   5
   2   4   1 27.8864 3.34500   6
  -2   4  -1 37.1033 4.17013   2
  -4  -4  -1 957.913 33.2396   2
   4  -4   1 958.138 33.8045   2
  -4  -4  -1 911.667 32.1370   2
   4  -4   1 938.946 34.1495   6
   4  -4   1 879.924 33.5407   2
   4  -4   1 1014.42 34.9126   4
  -4  -4  -1 954.592 31.8431   6
   4   4   1 924.422 32.3934   6
   4   4   1 895.143 32.7119   5
  -4   4  -1 944.461 32.0366   3
  -4   4  -1 940.484 33.6313   2
   4   4   1 962.627 33.3878   2
   6  -4   1 2836.29 90.5127   2
   6  -4   1 2813.89 91.2174   4
  -6  -4  -1 2815.31 88.2923   6
   6  -4   1 2776.03 90.4218   2
  -6  -4  -1 2892.38 89.6837   5
  -6  -4  -1 2841.62 92.0335   2
  -6  -4  -1 2880.36 88.7784   2
  -6   4  -1 2796.20 90.3049   2
   6   4   1 2886.01 89.1273   6
   6   4   1 3075.87 90.2374   2
  -6   4  -1 2915.82 88.0993   3
   6   4   1 2846.67 89.4092   5
   8  -4   1 6822.76 200.587   4
  -8  -4  -1 6274.33 197.093   2
  -8   4  -1 6527.95 199.415   2
   8   4   1 6555.64 198.132   5
  -8   4  -1 6755.24 196.068   3
 -10  -4  -1 935.485 32.3312   2
 -10  -4  -1 794.116 31.4572   6
  10  -4   1 911.065 34.5761   4
 -10  -4  -1 916.287 33.0010   5
 -10  -4  -1 906.280 32.1253   4
  10  -4   1 898.817 33.7438   2
 -10  -4  -1 905.955 33.0614   2
  10   4   1 919.705 32.8218   5
  10   4   1 837.285 32.5327   2
 -10   4  -1 890.176 33.7962   2
  10   4   1 920.962 32.7727   6
 -12  -4  -1 987.168 35.6304   2
  12  -4   1 972.516 37.0292   2
 -12  -4  -1 1002.78 36.5005   5
 -12  -4  -1 1042.69 35.8897   4
  12  -4   1 1053.97 38.7875   4
 -12  -4  -1 959.207 35.5709   6
 -12  -4  -1 982.726 36.5169   2
  12   4   1 967.198 35.9462   5
  12   4   1 983.798 36.2110   6
 -12   4  -1 1005.64 37.7079   2
  12   4   1 980.141 36.3764   2
 -14  -4  -1 316.446 16.4088   5
 -14  -4  -1 336.294 16.2335   6
 -14  -4  -1 326.158 15.8201   4
  14  -4   1 296.010 13.0895   3
 -14  -4  -1 314.207 17.6410   2
  14  -4   1 363.528 18.5745   4
  14  -4   1 319.103 16.8809   2
 -14   4  -1 332.567 17.9843   4
  14   4   1 310.371 16.2508   6
  14   4   1 361.228 17.1005   2
 -14   4  -1 324.380 17.4075   2
  14   4   1 346.341 16.4843   5
  16  -4   1 328.825 17.3390   2
  16  -4   1 301.345 17.7963   4
  16  -4   1 314.834 13.5635   3
 -16  -4  -1 337.818 16.4895   4
 -16  -4  -1 295.850 16.1224   6
 -16  -4  -1 352.344 16.8119   2
 -16  -4  -1 314.593 16.7785   5
  16   4   1 320.514 16.7716   2
  16   4   1 313.200 16.7836   6
  16   4   1 304.771 16.2250   5
  18  -4   1 25.8759 3.87377   3
 -18  -4  -1 31.4683 5.35382   5
  18  -4   1 25.9696 5.93553   4
  18  -4   1 21.0401 5.40525   2
  18   4   1 27.1091 5.46773   6
  18   4   1 20.2245 4.99334   5
  18   4   1 25.8050 5.51850   2
  20  -4   1 1.41628 3.57299   4
 -20  -4  -1 6.14501 3.88631   5
 -20  -4  -1 9.48602 4.29428   4
  20  -4   1 8.56329 4.14074   2
  20   4   1 9.24640 4.33774   2
  20   4   1 8.19417 3.74234   6
  22  -4   1 212.255 12.1438   3
 -22  -4  -1 258.939 16.4469   5
  22  -4   1 242.281 16.4614   6
  22  -4   1 209.728 15.3009   2
  22  -4   1 251.418 17.0920   4
  22   4   1 229.014 15.6831   2
  22   4   1 261.887 16.5280   6
  24  -4   1 347.135 20.6287   2
 -24  -4  -1 390.006 21.6507   5
  24  -4   1 370.185 22.5741   4
  24  -4   1 355.994 16.9195   3
  24  -4   1 323.156 20.7737   6
  24   4   1 386.624 21.7395   6
  24   4   1 359.917 20.7060   2
  26  -4   1 38.7925 7.28195   3
 -26  -4  -1 64.0557 8.70291   5
  26  -4   1 55.3665 8.32848   2
  26  -4   1 67.2266 9.30853   6
  26  -4   1 68.4200 10.1422   4
  26   4   1 47.8810 8.07694   2
  26   4   1 53.7763 9.74985   6
  28  -4   1 2.38523 4.28708   6
 -28  -4  -1 6.39771 4.54285   5
  28   4   1 4.26609 4.41822   2
  28   4   1 -3.7552 4.28950   6
 -28   4  -1 -2.8355 3.52160   5
  27  -5  -1 7.33106 5.37920   4
  27  -5  -1 5.47471 4.78333   2
 -27  -5   1 3.11501 4.57651   5
  27  -5  -1 1.17730 4.54783   6
  27   5  -1 1.80189 4.21299   6
  25  -5  -1 433.664 26.1352   4
  25  -5  -1 435.492 24.0634   6
 -25  -5   1 438.130 23.2869   5
  25   5  -1 429.894 23.8881   2
  25   5  -1 414.969 24.5438   6
  23  -5  -1 74.1276 8.91190   2
 -23  -5   1 74.0288 8.21336   5
  23  -5  -1 65.1415 9.77308   4
  23  -5  -1 87.7074 9.63141   6
  23   5  -1 62.1958 9.20222   2
  23   5  -1 67.8474 9.11769   6
  21  -5  -1 1.79211 3.32721   4
  21  -5  -1 -0.4613 3.39786   2
  21  -5  -1 -1.8623 2.94222   6
 -21  -5   1 0.61298 2.78767   5
  21   5  -1 3.76726 3.37246   6
  21   5  -1 5.81634 3.59349   2
  19  -5  -1 85.3062 9.86630   4
 -19  -5   1 100.757 8.86775   5
  19  -5  -1 90.4715 9.27871   2
  19   5  -1 93.1726 9.32051   2
 -17  -5   1 22.6173 4.72344   5
 -17  -5   1 28.3591 5.89503   4
  17  -5  -1 27.9204 5.90536   2
  17   5  -1 21.8519 5.36896   2
  17   5  -1 27.7175 5.88954   6
  17   5  -1 19.6683 4.75980   5
 -15  -5   1 185.067 12.1205   6
  15  -5  -1 179.559 12.7078   2
  15  -5  -1 187.229 13.6028   4
 -15  -5   1 200.945 13.1825   2
  15  -5  -1 184.708 12.2068   2
 -15  -5   1 199.352 11.6145   5
 -15  -5   1 168.046 11.8079   4
  15   5  -1 180.338 12.5851   6
  15   5  -1 163.971 11.8668   2
  15   5  -1 162.276 10.4634   5
  13  -5  -1 200.573 12.2802   2
 -13  -5   1 198.495 12.6128   2
 -13  -5   1 200.739 12.2762   4
 -13  -5   1 188.957 13.6865   6
 -13  -5   1 164.563 11.1388   2
  13  -5  -1 180.338 12.8208   4
  13  -5  -1 177.554 12.2753   2
 -13  -5   1 200.452 11.2774   5
  13   5  -1 166.886 10.4601   5
  13   5  -1 209.376 12.9013   6
 -13   5   1 192.173 12.9429   2
  13   5  -1 194.024 12.3656   2
 -11  -5   1 8.20207 3.22665   2
 -11  -5   1 8.33982 3.10932   2
 -11  -5   1 6.70839 2.80323   6
  11  -5  -1 9.36718 3.43829   2
  11  -5  -1 9.14602 3.79672   2
  11  -5  -1 5.85582 3.32557   4
 -11  -5   1 9.50484 3.31618   4
 -11   5   1 3.86243 3.33881   2
  11   5  -1 9.26070 3.49602   2
  11   5  -1 11.6464 3.59202   6
  11   5  -1 6.44552 2.49565   5
  -9  -5   1 454.170 20.2290   2
   9  -5  -1 476.426 22.0963   4
  -9  -5   1 434.655 20.2411   4
  -9  -5   1 496.215 21.5753   2
   9  -5  -1 482.768 21.0909   2
   9  -5  -1 482.457 21.1339   2
  -9  -5   1 457.504 20.2248   6
  -9  -5   1 494.111 19.6503   5
   9   5  -1 462.830 19.2270   5
  -9   5   1 476.612 16.3381   3
   9   5  -1 513.560 21.8111   2
   9   5  -1 435.831 20.7928   6
  -9   5   1 480.014 22.0133   2
   7  -5  -1 923.872 34.6238   2
  -7  -5   1 909.158 34.1222   2
   7  -5  -1 996.217 36.4812   4
  -7  -5   1 976.388 35.5895   2
  -7  -5   1 923.750 34.1532   6
   7  -5  -1 913.707 34.6372   2
   7  -5  -1 971.104 35.2554   6
   7   5  -1 994.731 35.8023   6
   7   5  -1 938.903 35.3522   2
  -7   5   1 972.081 31.3001   3
   7   5  -1 920.062 33.0431   5
  -7   5   1 905.029 35.3442   2
   5  -5  -1 854.043 32.0068   2
  -5  -5   1 868.894 31.4674   6
  -5  -5   1 870.112 31.5611   2
   5  -5  -1 872.612 31.6499   2
   5  -5  -1 827.099 32.7393   4
  -5  -5   1 844.004 32.3764   2
   5  -5  -1 877.330 31.8124   6
   5   5  -1 853.482 32.5728   2
   5   5  -1 830.828 30.3619   5
   5   5  -1 869.821 32.6602   6
  -5   5   1 838.327 32.4271   2
   3  -5  -1 73.8937 6.61176   2
  -3  -5   1 91.6674 7.42689   2
   3  -5  -1 80.0200 6.27311   6
  -3  -5   1 78.6783 6.68590   2
  -3  -5   1 77.6035 6.38870   6
   3  -5  -1 85.1205 6.63180   2
   3  -5  -1 83.7582 7.31759   4
  -3   5   1 73.5606 6.96684   2
  -3   5   1 85.1544 7.35812   2
   3   5  -1 81.6539 7.13735   6
   3   5  -1 74.2146 7.02051   2
   3   5  -1 77.4378 6.10562   5
   1  -5  -1 16.8200 3.69130   2
  -1  -5   1 23.3083 4.08050   2
  -1  -5   1 20.7181 3.77409   2
  -1  -5   1 24.1778 3.68066   6
   1  -5  -1 25.4352 3.52547   6
   1  -5  -1 21.4370 3.46687   2
   1   5  -1 18.7911 4.31184   2
   1   5  -1 18.1024 4.00375   6
  -1   5   1 25.1876 4.17283   2
   1   5  -1 25.9095 4.26848   2
  -1   5   1 26.8630 4.14224   2
   1   5  -1 25.3959 3.60700   5
  -1   5   1 20.6734 3.63073   5
  -1  -5  -1 19.7736 3.00332   6
   1  -5   1 28.1301 4.64237   2
   1  -5   1 23.1695 3.68927   6
  -1  -5  -1 20.7894 3.57543   2
  -1  -5  -1 23.4316 4.06303   2
   1  -5   1 20.4976 3.72923   2
   1   5   1 19.7177 4.31685   2
   1   5   1 23.1584 4.21995   5
  -1   5  -1 23.1984 3.94435   2
   1   5   1 17.7677 3.68077   6
   1   5   1 23.4758 4.02068   2
   3  -5   1 7.46883 2.88464   2
  -3  -5  -1 8.05764 2.64094   2
  -3  -5  -1 6.80364 2.15880   6
  -3  -5  -1 6.30429 2.67078   2
   3  -5   1 2.05720 2.30245   6
   3  -5   1 5.70186 2.65411   2
   3   5   1 9.53605 2.93131   2
  -3   5  -1 2.31230 2.25839   2
   3   5   1 7.47741 2.54971   5
   3   5   1 5.43755 2.76163   2
   3   5   1 2.07821 1.76532   6
   5  -5   1 1101.79 40.7293   6
   5  -5   1 1143.27 40.4849   2
   5  -5   1 1133.35 41.3616   4
  -5  -5  -1 1115.87 38.5660   2
  -5  -5  -1 1151.86 40.0513   2
   5  -5   1 1134.92 40.7397   2
  -5  -5  -1 1085.41 37.8784   6
   5   5   1 1159.39 39.6337   5
   5   5   1 1091.88 39.9465   2
   5   5   1 1085.99 39.0647   6
  -5   5  -1 1113.25 38.1862   3
  -5   5  -1 1066.52 40.0891   2
  -7  -5  -1 2361.87 75.6403   5
  -7  -5  -1 2215.74 73.9654   6
  -7  -5  -1 2324.52 76.0276   2
   7  -5   1 2445.84 77.2710   2
  -7  -5  -1 2302.40 74.6277   2
   7  -5   1 2311.94 77.7625   4
   7  -5   1 2402.19 77.8192   6
   7  -5   1 2381.03 76.8848   2
   7   5   1 2347.70 75.4128   6
  -7   5  -1 2363.78 76.9405   2
   7   5   1 2301.06 75.3522   5
   7   5   1 2295.40 76.1618   2
  -7   5  -1 2346.54 73.5907   3
  -9  -5  -1 19.1205 3.74272   6
  -9  -5  -1 25.1939 4.24959   2
  -9  -5  -1 20.0581 4.29033   2
  -9  -5  -1 21.4907 4.45834   5
   9  -5   1 30.1710 5.09718   4
  -9  -5  -1 19.3041 3.88825   4
   9  -5   1 21.7181 4.87972   2
  -9   5  -1 18.3210 5.24330   2
  -9   5  -1 23.7431 3.32034   3
   9   5   1 20.5105 4.23327   5
   9   5   1 16.8959 3.86770   6
   9   5   1 21.3814 4.56103   2
  11  -5   1 41.1302 6.03085   2
 -11  -5  -1 33.8635 5.83118   2
  11  -5   1 38.8427 5.97211   4
  11  -5   1 38.1512 5.59729   2
 -11  -5  -1 37.7169 5.01671   5
 -11  -5  -1 38.6456 4.92712   4
 -11  -5  -1 40.5978 5.80509   2
 -11  -5  -1 37.1568 4.81836   6
 -11   5  -1 38.7978 5.92661   2
  11   5   1 34.0985 5.20169   5
  11   5   1 40.8559 5.22038   6
  11   5   1 43.9458 5.85627   2
 -13  -5  -1 276.550 15.1650   5
  13  -5   1 307.927 16.5792   2
 -13  -5  -1 272.155 15.3724   2
 -13  -5  -1 257.930 14.3252   6
 -13  -5  -1 290.539 14.8999   2
  13  -5   1 308.019 17.6033   4
 -13  -5  -1 257.426 14.3111   4
  13   5   1 282.269 15.2933   6
  13   5   1 294.234 15.1913   5
  13   5   1 271.255 15.4458   2
 -15  -5  -1 18.9779 4.95532   2
  15  -5   1 18.4820 5.25007   4
 -15  -5  -1 27.2585 5.33333   6
 -15  -5  -1 22.7475 4.78560   4
  15  -5   1 29.4863 5.94117   2
 -15  -5  -1 19.7930 4.61723   5
  15   5   1 22.4415 4.81469   5
  15   5   1 22.0651 5.23195   2
 -17  -5  -1 27.6363 6.24483   2
 -17  -5  -1 33.1909 5.52012   5
  17  -5   1 27.5745 6.55351   4
 -17  -5  -1 41.2791 6.81139   4
  17   5   1 31.6279 6.71610   2
  17   5   1 29.5701 6.12501   6
  17   5   1 18.9283 4.93754   5
 -19  -5  -1 86.3292 8.96217   5
  19  -5   1 94.0424 10.3040   4
 -19  -5  -1 78.6770 8.45264   4
  19  -5   1 87.4155 9.49067   2
  19   5   1 100.733 11.2695   6
  19   5   1 103.442 10.0762   2
  21  -5   1 451.975 23.3508   2
 -21  -5  -1 460.539 23.2668   5
 -21  -5  -1 425.387 22.7798   2
  21  -5   1 404.917 24.2908   4
  21   5   1 440.731 23.1699   2
  21   5   1 438.518 23.3484   6
 -23  -5  -1 62.4030 8.40068   5
  23  -5   1 53.0956 10.0441   4
  23  -5   1 47.8117 9.01838   2
 -23  -5  -1 54.4237 7.98637   2
  23   5   1 64.6105 8.83404   6
  23   5   1 60.6908 9.10661   2
 -25  -5  -1 8.16219 4.37965   5
  25  -5   1 17.4323 5.77784   2
  25  -5   1 0.54776 3.76691   6
  25  -5   1 1.59063 4.01737   4
  25   5   1 3.86092 4.45051   2
  25   5   1 2.96517 4.47347   6
  27  -5   1 3.62878 4.82176   6
 -27  -5  -1 13.7823 5.76548   5
  27  -5   1 9.29164 5.79820   2
  27  -5   1 12.4689 6.37304   4
  27   5   1 6.50116 5.24419   2
  27   5   1 9.77081 5.79524   6
  26  -6  -1 0.72811 5.18471   4
 -26  -6   1 -1.1116 4.04997   5
  26  -6  -1 -0.7254 4.46055   2
  26  -6  -1 2.08111 4.17812   6
  26   6  -1 -1.3353 4.63765   2
 -24  -6   1 22.5695 7.19820   5
  24  -6  -1 33.9718 8.56891   4
  24  -6  -1 28.8308 7.36701   6
  24  -6  -1 20.1606 6.13017   2
 -24  -6   1 21.0603 6.43324   2
  24   6  -1 17.2735 6.55851   2
  24   6  -1 28.8998 7.16620   6
 -22  -6   1 9.53918 5.99879   2
 -22  -6   1 27.9522 5.99166   5
  22  -6  -1 15.9776 5.12039   2
  22  -6  -1 34.4066 8.08659   4
  22   6  -1 16.5197 5.86410   2
  22   6  -1 14.5955 5.79611   6
  20  -6  -1 3.63416 3.81361   2
 -20  -6   1 8.36300 3.86283   5
  20  -6  -1 10.7139 5.00984   4
 -20  -6   1 7.78426 4.62817   2
  20   6  -1 9.59833 4.43654   6
  20   6  -1 3.87399 4.09855   2
 -18  -6   1 216.968 15.3552   2
  18  -6  -1 165.258 14.6849   4
  18  -6  -1 211.985 14.4844   2
 -18  -6   1 199.289 13.0553   5
  18   6  -1 210.530 13.2447   5
  18   6  -1 201.793 14.5666   2
  18   6  -1 212.898 15.2041   6
  16  -6  -1 8.97892 4.06614   4
  16  -6  -1 23.2835 5.41636   2
 -16  -6   1 16.1509 4.14125   5
 -16  -6   1 14.8078 4.96624   2
  16   6  -1 20.0056 4.72787   5
  16   6  -1 20.9561 5.33886   2
  16   6  -1 11.7662 4.71635   6
 -14  -6   1 57.5278 6.57801   5
 -14  -6   1 48.7895 6.91834   4
 -14  -6   1 55.9933 7.45359   2
  14  -6  -1 66.6677 7.84524   2
  14  -6  -1 58.9942 11.0794   4
  14   6  -1 54.8635 7.37583   6
  14   6  -1 64.6643 6.79103   5
 -12  -6   1 333.767 18.1526   4
 -12  -6   1 334.462 17.5881   6
  12  -6  -1 351.230 18.6043   2
 -12  -6   1 378.074 19.4140   2
  12  -6  -1 377.195 20.5873   4
  12   6  -1 357.964 16.9957   5
  12   6  -1 357.418 19.1948   2
  12   6  -1 375.861 19.4993   6
  10  -6  -1 1115.32 42.8449   2
  10  -6  -1 1145.74 44.7573   4
  10  -6  -1 1204.33 43.4491   2
 -10  -6   1 1202.27 43.2664   4
  10  -6  -1 1106.50 43.4820   6
 -10  -6   1 1191.26 44.0234   2
 -10   6   1 1142.77 36.7253   3
  10   6  -1 1229.40 44.3921   2
  10   6  -1 1146.52 40.9722   5
  10   6  -1 1169.12 43.9701   6
   8  -6  -1 17.9410 4.83358   4
  -8  -6   1 17.3627 3.71403   6
  -8  -6   1 13.8187 4.38935   2
   8  -6  -1 19.9394 4.89533   2
   8  -6  -1 18.3015 4.38998   2
   8  -6  -1 21.3804 4.76497   6
  -8  -6   1 22.7740 4.78652   2
  -8   6   1 17.0086 4.55682   2
   8   6  -1 12.1563 4.01578   2
   8   6  -1 21.6499 5.01797   6
  -8   6   1 15.1509 2.89541   3
   8   6  -1 15.9495 3.69188   5
   6  -6  -1 339.520 17.1372   2
   6  -6  -1 310.793 17.4276   4
  -6  -6   1 328.183 17.3307   2
   6  -6  -1 315.322 16.4136   6
  -6  -6   1 335.577 16.5332   2
  -6  -6   1 319.219 15.9011   6
  -6   6   1 336.642 14.3280   3
   6   6  -1 342.455 17.6784   6
   6   6  -1 336.598 17.6777   2
  -6   6   1 321.919 17.4421   2
   6   6  -1 312.351 15.2383   5
  -4  -6   1 195.829 11.6567   2
   4  -6  -1 189.396 11.5415   2
   4  -6  -1 197.822 12.7244   4
   4  -6  -1 194.738 12.0957   2
   4  -6  -1 161.076 10.7154   6
  -4  -6   1 177.666 11.2438   6
  -4  -6   1 197.828 12.6246   2
   4   6  -1 187.757 10.8280   5
  -4   6   1 173.949 11.9376   2
   4   6  -1 196.581 12.5886   6
   4   6  -1 206.247 12.9018   2
  -2  -6   1 13.8362 3.99684   2
  -2  -6   1 14.2834 4.07337   2
   2  -6  -1 17.0822 3.98152   2
   2  -6  -1 18.8656 4.55938   4
  -2  -6   1 9.98022 3.38688   6
   2  -6  -1 16.8651 3.73142   6
   2  -6  -1 12.3000 3.79022   2
   2   6  -1 18.1478 4.73936   2
  -2   6   1 5.80586 2.98722   5
  -2   6   1 14.3363 4.41615   2
   2   6  -1 20.7395 4.05557   5
   2   6  -1 6.57205 3.21801   6
   2   6  -1 17.9113 4.56797   2
  -2   6   1 18.9061 4.87271   2
   0  -6  -1 102.229 8.63255   2
   0  -6  -1 113.958 8.01855   6
   0  -6  -1 106.705 8.09585   2
   0  -6   1 116.801 9.62030   2
   0  -6   1 103.448 8.48647   2
   0  -6   1 101.663 8.36594   6
   0   6  -1 115.919 8.37495   5
   0   6   1 104.017 9.10375   2
   0   6   1 119.828 8.95462   5
   0   6   1 100.049 8.51563   2
   0   6  -1 102.343 8.73497   2
  -2  -6  -1 175.396 11.5628   2
  -2  -6  -1 176.905 10.8964   2
   2  -6   1 178.877 11.5464   6
   2  -6   1 199.622 12.1127   2
   2  -6   1 173.544 12.0298   2
  -2  -6  -1 204.170 10.8863   6
  -2   6  -1 179.431 11.9014   2
   2   6   1 185.826 11.3942   6
   2   6   1 188.552 11.6260   5
   2   6   1 196.793 12.3051   2
   2   6   1 185.192 12.2331   2
   4  -6   1 87.1877 8.52836   4
  -4  -6  -1 86.0833 6.71918   6
   4  -6   1 60.7714 6.89830   6
  -4  -6  -1 54.2620 6.51030   2
   4  -6   1 56.0826 6.72899   2
   4  -6   1 76.9584 7.76698   2
  -4  -6  -1 83.5871 7.13233   2
  -4   6  -1 81.5431 6.80803   3
   4   6   1 79.3889 7.74740   2
   4   6   1 77.7456 7.35141   6
   4   6   1 72.9856 7.17947   5
  -4   6  -1 74.7225 7.49161   2
  -6  -6  -1 297.369 14.5466   6
   6  -6   1 293.051 16.5616   6
   6  -6   1 313.577 16.9300   2
  -6  -6  -1 298.803 16.3968   2
  -6  -6  -1 328.471 16.7228   2
   6  -6   1 307.568 17.3265   4
   6  -6   1 310.641 16.5553   2
   6   6   1 307.358 15.6997   5
   6   6   1 303.407 15.7634   6
  -6   6  -1 305.101 14.6456   3
   6   6   1 317.362 16.8086   2
  -6   6  -1 276.925 16.1599   2
   8  -6   1 143.672 11.5811   6
   8  -6   1 128.592 10.4393   2
  -8  -6  -1 153.020 10.9260   2
   8  -6   1 138.922 10.7828   2
  -8  -6  -1 133.763 9.17919   6
   8  -6   1 137.801 11.1315   4
  -8  -6  -1 126.456 9.50086   2
   8   6   1 133.098 10.5366   2
  -8   6  -1 138.771 10.8448   2
   8   6   1 149.690 10.2032   5
  -8   6  -1 152.521 8.99212   3
   8   6   1 131.758 9.75308   6
  10  -6   1 1711.83 62.6169   4
 -10  -6  -1 1694.46 60.5045   2
 -10  -6  -1 1676.59 58.8751   2
  10  -6   1 1823.09 61.9389   2
 -10  -6  -1 1761.69 59.5373   4
 -10  -6  -1 1800.24 60.2796   5
 -10  -6  -1 1765.49 58.8807   6
  10  -6   1 1747.64 62.6788   6
  10   6   1 1768.45 60.4747   6
  10   6   1 1723.25 59.7323   5
 -10   6  -1 1740.29 56.3716   3
  10   6   1 1771.69 61.4968   2
 -12  -6  -1 90.4431 8.97837   2
  12  -6   1 85.3560 9.00641   2
  12  -6   1 81.1094 9.27779   4
 -12  -6  -1 81.7178 8.30073   5
 -12  -6  -1 97.4871 9.58428   4
 -12  -6  -1 82.2765 7.54384   6
  12   6   1 89.7707 8.27197   5
  12   6   1 80.9217 8.53220   2
  12   6   1 78.7784 7.97376   6
 -14  -6  -1 769.412 32.2066   6
 -14  -6  -1 801.851 33.8005   2
 -14  -6  -1 869.117 33.9283   5
  14  -6   1 802.649 36.1106   4
 -14  -6  -1 827.022 32.9297   4
  14   6   1 828.492 33.9961   6
  14   6   1 792.835 32.7375   5
  14   6   1 883.098 35.0782   2
  16  -6   1 22.8347 5.80017   2
 -16  -6  -1 13.2277 4.52618   4
 -16  -6  -1 15.6967 5.01349   2
  16  -6   1 21.1512 5.89093   4
 -16  -6  -1 23.4312 5.32908   5
  16   6   1 22.7721 5.75416   2
  16   6   1 28.6658 6.17747   6
  16   6   1 18.7186 4.70492   5
 -18  -6  -1 1.55219 3.11847   5
  18  -6   1 -0.1745 3.25416   4
  18  -6   1 3.37199 3.79133   2
 -18  -6  -1 4.54362 3.81049   2
  18   6   1 10.3585 4.20745   2
  18   6   1 0.17046 3.14234   6
 -20  -6  -1 45.7360 7.82849   2
 -20  -6  -1 56.5451 7.72572   5
  20  -6   1 40.0845 7.83579   2
  20  -6   1 63.3355 9.49464   4
  20   6   1 50.6273 7.93729   2
  20   6   1 53.9876 7.97336   6
  22  -6   1 306.540 21.5121   4
 -22  -6  -1 342.475 19.9958   5
  22  -6   1 311.649 19.5592   2
 -22  -6  -1 301.199 19.3910   2
  22   6   1 304.700 19.6749   6
  22   6   1 293.377 19.6806   2
 -24  -6  -1 -4.0069 3.87030   2
 -24  -6  -1 9.23028 4.60289   5
  24  -6   1 8.19191 5.00397   2
  24   6   1 -5.0874 3.76152   6
  24   6   1 4.79278 4.71216   2
  23  -7  -1 154.947 13.9033   6
 -23  -7   1 175.206 15.8037   2
  23  -7  -1 147.986 15.6500   4
 -23  -7   1 182.351 13.7458   5
  23  -7  -1 173.461 14.4069   2
  23   7  -1 158.943 14.8205   2
  23   7  -1 145.611 14.7324   6
 -21  -7   1 4.73617 4.29177   5
 -21  -7   1 1.82818 4.73490   2
  21  -7  -1 3.46545 4.71091   2
  21  -7  -1 -1.3877 4.13146   4
  21   7  -1 7.89693 4.85377   2
  21   7  -1 2.29849 3.99829   6
 -19  -7   1 25.8527 6.48199   2
  19  -7  -1 30.9385 6.88363   2
  19  -7  -1 22.6827 6.45238   4
 -19  -7   1 23.0831 5.58132   5
  19   7  -1 35.6140 7.79115   2
  19   7  -1 34.3398 7.91661   6
  19   7  -1 12.8892 5.87833   5
  17  -7  -1 0.55900 3.66812   2
 -17  -7   1 1.47954 2.94991   5
 -17  -7   1 3.66153 4.31427   2
  17  -7  -1 1.62966 4.70620   4
  17   7  -1 5.02277 4.04727   6
  17   7  -1 -0.1941 3.09298   2
  17   7  -1 0.70813 3.77400   5
  15  -7  -1 49.8858 7.75004   2
  15  -7  -1 60.6399 8.91369   4
 -15  -7   1 42.7676 7.20550   2
  15   7  -1 55.2019 8.20668   2
  15   7  -1 45.6629 7.56277   6
  13  -7  -1 438.436 24.2146   4
 -13  -7   1 422.728 22.8173   2
  13   7  -1 429.954 22.9350   6
  13   7  -1 439.053 20.4161   5
  13   7  -1 413.487 22.6178   2
  11  -7  -1 125.715 10.6952   2
  11  -7  -1 128.611 11.7670   4
  11  -7  -1 102.511 10.2972   6
  11   7  -1 125.525 11.1920   6
 -11   7   1 133.757 5.81114   3
  11   7  -1 123.716 9.61171   5
  11   7  -1 116.677 11.0666   2
   9  -7  -1 129.262 13.2098   4
   9  -7  -1 112.072 10.0780   2
  -9  -7   1 119.661 9.76603   6
  -9  -7   1 109.038 10.4692   2
   9  -7  -1 117.176 12.3947   6
   9   7  -1 113.446 10.5176   6
  -9   7   1 121.966 7.20171   3
   9   7  -1 113.761 8.77598   5
   9   7  -1 113.345 12.4855   2
  -7  -7   1 0.19110 2.92336   2
   7  -7  -1 2.59704 3.14187   6
  -7  -7   1 2.71473 2.64837   6
   7  -7  -1 -0.7937 2.54722   4
   7  -7  -1 3.15303 3.00532   2
   7   7  -1 -0.8640 2.37655   5
   7   7  -1 0.79171 3.05398   2
  -7   7   1 0.04204 1.79050   3
   7   7  -1 3.68847 3.17116   6
   5  -7  -1 87.1693 8.09482   6
   5  -7  -1 82.3221 8.38632   2
  -5  -7   1 102.218 8.57970   6
   5  -7  -1 95.4524 9.37073   4
   5  -7  -1 82.1066 9.83926   2
  -5  -7   1 93.7847 9.29027   2
   5   7  -1 102.327 9.77599   2
   5   7  -1 88.6097 8.92257   6
   5   7  -1 85.2432 7.67713   5
   3  -7  -1 35.4521 5.95291   2
  -3  -7   1 55.6616 7.09706   2
   3  -7  -1 41.4874 5.67954   6
  -3  -7   1 37.4212 6.17059   6
   3  -7  -1 47.5792 6.72656   2
   3  -7  -1 43.2189 6.47373   4
   3   7  -1 35.9666 5.70241   5
   3   7  -1 36.0272 6.32615   2
   3   7  -1 33.0779 6.70028   6
  -3   7   1 35.4734 6.62275   5
   1  -7  -1 3.84357 2.81092   2
   1  -7  -1 -2.5689 2.45916   2
  -1  -7   1 -1.4729 2.20985   6
   1  -7  -1 -0.1755 2.36466   6
   1  -7  -1 0.70733 2.58288   4
  -1  -7   1 2.61784 2.76316   2
  -1   7   1 3.57582 2.76182   5
   1   7  -1 0.20762 2.58193   2
   1   7  -1 0.82185 2.29542   5
  -1   7   1 2.98399 3.26954   2
  -1  -7  -1 16.8011 4.33569   2
  -1  -7  -1 20.2273 5.07167   2
   1  -7   1 16.6933 4.68489   2
  -1  -7  -1 9.77101 3.26194   6
   1  -7   1 15.0873 4.81537   6
  -1   7  -1 10.0470 3.96088   5
   1   7   1 9.65418 3.75309   5
   1   7   1 23.4264 5.67529   2
   3  -7   1 50.5187 7.58277   4
   3  -7   1 51.7631 8.08871   6
   3  -7   1 64.1487 7.64446   2
  -3  -7  -1 61.7657 7.57300   2
  -3  -7  -1 59.3539 6.39456   6
  -3  -7  -1 52.3965 6.51287   2
   3   7   1 70.4901 8.16432   2
   3   7   1 68.1774 7.54967   6
  -3   7  -1 55.9066 6.43296   3
   5  -7   1 339.176 19.4211   2
  -5  -7  -1 344.593 18.7970   2
   5  -7   1 350.741 19.1894   6
  -5  -7  -1 382.009 17.3170   6
   5  -7   1 353.279 20.1689   4
  -5   7  -1 390.540 17.8866   3
   5   7   1 344.774 19.4106   2
   5   7   1 341.295 18.4528   6
   7  -7   1 192.506 13.6833   2
  -7  -7  -1 217.981 13.8231   2
   7  -7   1 186.123 14.2375   4
  -7  -7  -1 193.929 11.9928   6
   7  -7   1 201.522 13.9551   6
  -7   7  -1 178.824 11.2473   3
   7   7   1 187.616 14.7046   5
   7   7   1 205.597 13.2258   6
  -9  -7  -1 8.47251 3.35477   6
  -9  -7  -1 10.9703 4.21870   2
  -9  -7  -1 16.3816 4.09161   4
   9  -7   1 10.8558 4.51191   6
   9  -7   1 9.23230 4.68287   2
   9  -7   1 12.4001 4.96953   4
   9   7   1 9.68688 4.02535   5
  -9   7  -1 12.5177 3.18492   3
   9   7   1 7.34353 3.61092   6
   9   7   1 10.2436 4.13672   2
 -11  -7  -1 58.1692 7.29349   4
  11  -7   1 70.4208 8.90993   2
 -11  -7  -1 74.6787 8.24026   2
 -11  -7  -1 65.6884 7.32892   6
  11  -7   1 67.4125 9.01932   4
 -11   7  -1 66.6403 5.75388   3
  11   7   1 63.7333 8.08680   5
  11   7   1 61.6318 8.32471   2
  11   7   1 54.9213 7.70987   6
  13  -7   1 170.328 13.7822   2
  13  -7   1 193.511 14.7461   4
  13   7   1 170.841 12.7679   6
  13   7   1 175.276 13.7620   2
  13   7   1 153.665 12.3581   5
  15  -7   1 47.1029 8.20666   2
 -15  -7  -1 42.6814 7.12921   2
 -15  -7  -1 46.5664 6.83848   5
  15  -7   1 44.0076 8.94794   4
  15   7   1 65.2731 8.98427   2
  15   7   1 48.5983 7.56071   6
  17  -7   1 61.6667 8.86661   2
 -17  -7  -1 69.0285 9.12542   2
  17  -7   1 57.6315 9.19653   4
 -17  -7  -1 54.0650 7.94959   5
  17   7   1 55.9562 9.11541   2
  17   7   1 49.7282 7.68747   6
 -19  -7  -1 139.011 12.4791   2
  19  -7   1 135.454 13.8968   4
  19  -7   1 127.546 12.6879   2
 -19  -7  -1 142.894 12.3465   5
  19   7   1 125.365 12.0662   6
  19   7   1 149.434 13.4518   2
 -21  -7  -1 -0.9555 3.47086   5
 -21  -7  -1 5.22218 4.82904   2
  21   7   1 2.99758 4.39285   6
 -23  -7  -1 9.14373 5.82063   2
  23  -7   1 2.54235 8.66445   2
  23  -7   1 3.97996 5.92753   4
 -23  -7  -1 19.9887 6.50739   5
  23   7   1 10.3432 5.09968   6
  23   7   1 14.1649 7.25717   2
 -20  -8   1 -1.5103 4.39836   2
  20  -8  -1 1.18773 5.31515   4
  20  -8  -1 0.58311 4.64696   2
  20   8  -1 -5.2952 4.73505   2
  20   8  -1 -0.4223 5.29460   6
  18  -8  -1 48.0388 11.1127   4
 -18  -8   1 47.8647 9.43395   2
  18  -8  -1 46.0442 8.67713   2
  18   8  -1 30.0212 8.32598   6
  16  -8  -1 6.78967 4.39258   2
  16  -8  -1 1.91942 4.71007   4
  16   8  -1 -2.6491 3.82645   6
  16   8  -1 6.81595 5.36584   5
  16   8  -1 5.75857 4.62607   2
  14  -8  -1 308.544 19.2342   2
 -14  -8   1 335.794 20.5019   2
  14  -8  -1 347.394 22.0949   4
  14   8  -1 333.204 18.1353   5
  14   8  -1 324.311 21.1567   2
  14   8  -1 335.773 20.9085   6
  12  -8  -1 152.041 13.9902   4
 -12  -8   1 167.586 13.8838   2
  12  -8  -1 158.878 13.0426   2
  12   8  -1 173.286 13.9780   6
  12   8  -1 140.545 11.4903   5
  12   8  -1 159.106 13.8161   2
 -10  -8   1 10.9980 4.60174   2
  10  -8  -1 -0.2711 4.24982   4
  10  -8  -1 4.58595 4.30852   2
  10   8  -1 14.3034 5.33310   2
  10   8  -1 9.75974 4.49605   5
  10   8  -1 11.6428 4.89731   6
 -10   8   1 10.5762 2.79433   3
   8  -8  -1 10.5831 5.01526   2
   8  -8  -1 20.9629 5.52074   4
   8  -8  -1 4.54537 4.42042   6
  -8  -8   1 16.2070 5.24239   2
   8   8  -1 20.2597 6.44025   2
   8   8  -1 11.2472 4.68595   6
  -8   8   1 17.2931 3.64166   3
   8   8  -1 13.9004 4.86878   5
   6  -8  -1 65.5039 7.44022   6
   6  -8  -1 42.7248 7.32682   4
   6  -8  -1 55.1694 8.54163   2
  -6  -8   1 64.1904 8.62096   2
   6   8  -1 62.6252 8.34153   6
   6   8  -1 51.1838 8.53482   2
  -6   8   1 52.2724 6.13134   3
   6   8  -1 60.0086 7.89672   5
   4  -8  -1 11.8537 5.02503   4
   4  -8  -1 5.07628 3.79654   2
  -4  -8   1 11.4729 5.18314   6
  -4  -8   1 13.3742 4.89813   2
   4  -8  -1 16.7795 4.60610   6
   4   8  -1 3.57171 4.45604   2
   4   8  -1 4.79673 3.76273   5
  -2  -8   1 359.402 20.9734   2
   2  -8  -1 411.499 22.4706   6
   2  -8  -1 403.689 21.2454   2
  -2  -8   1 372.467 19.9548   6
   2   8  -1 401.095 20.1221   5
   0  -8  -1 119.622 11.3058   2
   0  -8   1 127.922 11.9763   2
   0  -8   1 147.375 11.7267   6
   0  -8  -1 142.222 12.0929   4
   0   8  -1 130.279 10.4676   5
   0   8   1 140.989 12.4805   2
   2  -8   1 -0.4491 3.00276   4
  -2  -8  -1 8.50320 4.14830   2
   2  -8   1 8.22155 4.19919   2
   2  -8   1 3.61136 3.92321   6
  -2  -8  -1 0.62256 3.73296   6
  -2   8  -1 1.86589 3.60424   5
   2   8   1 1.54717 3.97997   2
   4  -8   1 125.178 12.0346   4
  -4  -8  -1 107.524 8.87446   6
   4  -8   1 105.882 10.6771   2
  -4  -8  -1 125.225 11.2576   2
  -4   8  -1 132.031 10.3032   3
   4   8   1 133.196 12.0560   2
   6  -8   1 1.85118 3.36174   4
  -6  -8  -1 6.20647 4.40788   2
   6  -8   1 8.03581 4.07062   2
  -6  -8  -1 4.13073 3.62947   6
   6   8   1 7.00853 4.01272   2
   6   8   1 -0.8720 3.04214   6
  -6   8  -1 5.99087 3.13877   3
  -8  -8  -1 6.02694 4.07314   2
   8  -8   1 1.97970 4.08769   4
  -8  -8  -1 3.25319 3.57355   6
   8  -8   1 10.2215 4.67769   2
  -8   8  -1 1.05244 2.76949   3
   8   8   1 10.4082 4.58003   6
   8   8   1 12.5569 5.35476   2
  10  -8   1 -0.3320 4.08974   4
  10  -8   1 0.39499 3.89161   2
 -10  -8  -1 2.71474 3.26179   2
  10   8   1 3.30290 3.57372   2
 -10   8  -1 0.78571 2.38541   3
  10   8   1 6.41042 4.18659   6
 -12  -8  -1 249.942 17.1325   2
  12  -8   1 255.292 17.7522   2
  12  -8   1 271.151 18.9187   4
 -12   8  -1 264.208 11.9386   3
  12   8   1 266.754 17.1794   6
  12   8   1 273.289 18.5491   2
 -14  -8  -1 142.323 12.5484   2
  14  -8   1 142.062 12.9633   2
  14  -8   1 152.919 14.6009   4
  14   8   1 133.720 12.6915   6
  14   8   1 155.274 13.6719   2
 -16  -8  -1 549.268 28.1030   2
  16  -8   1 520.611 30.0163   4
  16   8   1 571.130 28.4253   6
  16   8   1 569.600 29.5654   2
  18  -8   1 125.353 12.8460   2
 -18  -8  -1 123.658 12.6356   2
  18  -8   1 129.710 13.8690   4
  18   8   1 101.164 12.3289   6
  18   8   1 81.6691 12.7838   2
 -15  -9   1 2.72901 5.60051   2
  15  -9  -1 -0.1148 5.31857   4
  15  -9  -1 4.61389 5.00459   2
  15   9  -1 2.64543 5.66758   6
  15   9  -1 8.56491 5.72422   2
  13  -9  -1 2.04559 5.40343   4
  13  -9  -1 -1.3758 4.34098   2
 -13  -9   1 -6.9305 4.61940   2
  13   9  -1 0.86173 4.72034   6
  13   9  -1 1.94844 5.46298   2
  11  -9  -1 48.8918 9.67411   4
  11  -9  -1 44.4809 7.76596   2
 -11  -9   1 57.1900 9.79820   2
  11   9  -1 32.5854 8.39850   2
  11   9  -1 26.3164 7.85824   6
 -11   9   1 36.7805 3.05517   3
  -9  -9   1 128.913 12.9563   2
   9  -9  -1 130.762 12.4920   2
   9  -9  -1 125.734 13.2360   4
   9   9  -1 132.088 14.0461   2
  -9   9   1 133.322 8.85610   3
   9   9  -1 138.296 13.7419   6
  -7  -9   1 107.824 12.4459   2
   7  -9  -1 131.667 13.0866   4
   7  -9  -1 127.617 12.2679   2
  -7   9   1 128.845 9.61136   3
   7   9  -1 115.934 12.4598   2
   7   9  -1 130.834 12.5649   6
   5  -9  -1 2.43044 4.22987   4
   5  -9  -1 -1.4603 3.78607   2
  -5  -9   1 -1.5090 3.78191   2
  -5   9   1 3.79559 3.29982   3
   5   9  -1 9.46309 5.04952   2
  -3  -9   1 -4.2338 3.32623   2
   3  -9  -1 -3.0896 3.85238   2
   3  -9  -1 -5.0938 2.91519   4
   1  -9  -1 2.49341 3.88291   4
  -1  -9   1 0.21269 3.55096   2
   1  -9  -1 -0.0856 3.90379   2
   1  -9   1 -3.4905 3.56734   2
  -1  -9  -1 4.29092 3.96982   4
   1  -9   1 -0.3366 3.67219   4
  -1  -9  -1 2.49594 4.02255   2
   3  -9   1 34.7291 7.68837   2
  -3  -9  -1 42.0294 7.40828   2
   3  -9   1 25.7180 7.28605   4
  -3   9  -1 29.7865 7.11736   3
   3   9   1 37.8314 8.67463   2
   5  -9   1 279.284 18.1401   2
  -5  -9  -1 222.600 16.2412   2
   5  -9   1 262.649 18.7137   4
  -5   9  -1 240.107 15.1662   3
   5   9   1 213.481 17.3160   2
   7  -9   1 48.1241 9.59875   4
   7  -9   1 60.6774 9.69363   2
  -7  -9  -1 50.4281 9.04453   2
   7   9   1 54.9717 9.60993   2
  -7   9  -1 55.4790 7.19084   3
   7   9   1 59.1571 8.67406   6
   9  -9   1 58.9033 9.96494   4
   9  -9   1 52.7875 9.24756   2
  -9  -9  -1 60.6688 9.22005   2
   9   9   1 58.4484 9.63171   2
  -9   9  -1 68.2492 7.28923   3
  11  -9   1 8.48572 5.09264   2
 -11  -9  -1 4.83330 4.59926   2
  11  -9   1 2.37878 4.60572   4
  11   9   1 -3.8195 4.13129   6
  11   9   1 -1.5369 4.87768   2
 -11   9  -1 4.85257 2.80410   3
  13  -9   1 13.6408 5.75647   2
  13  -9   1 3.35056 5.81176   4
 -13  -9  -1 -6.4748 4.67759   2
  13   9   1 1.53264 4.97453   2
  13   9   1 -1.7261 4.68623   6
  15  -9   1 21.5349 7.25188   2
  15  -9   1 6.00757 5.10332   4
 -15  -9  -1 15.6654 6.78601   2
  15   9   1 37.5957 9.28434   2
  15   9   1 17.0736 6.31858   6
   8 -10  -1 155.792 18.1152   4
   8 -10  -1 147.030 14.6558   2
  -8  10   1 170.739 11.4784   3
   8  10  -1 182.322 16.9680   2
   6 -10  -1 366.323 23.6279   4
   6 -10  -1 365.573 22.1110   2
  -6  10   1 362.179 19.2365   3
  -4 -10   1 0.45808 5.11438   2
   4 -10  -1 -5.3450 4.57467   4
   4 -10  -1 4.84408 5.57061   2
  -4  10   1 -7.8159 3.46909   3
   2 -10  -1 25.5131 7.64763   2
   2 -10  -1 37.5913 8.37910   4
  -2 -10   1 22.2824 7.30130   2
  -2 -10   1 19.4942 6.89771   4
   0 -10  -1 4.98707 5.38110   4
   0 -10   1 18.4833 6.65258   4
   0 -10   1 28.7073 7.59592   2
   0 -10  -1 8.90793 5.82232   2
   0  10  -1 10.1200 5.38239   3
  -2 -10  -1 12.8728 5.94015   2
   2 -10   1 19.3718 7.04692   2
   2 -10   1 8.50670 6.47296   4
  -2 -10  -1 10.7368 5.93431   4
  -2  10  -1 16.7079 5.92527   3
  -4 -10  -1 32.6113 8.24475   4
   4 -10   1 37.4505 8.98995   2
   4 -10   1 36.7153 10.0764   4
  -4 -10  -1 28.0482 8.11599   2
  -4  10  -1 25.7205 6.93141   3
   4  10   1 28.2273 7.77421   2
   6 -10   1 -5.2861 4.93403   4
   6 -10   1 3.01922 5.61342   2
  -6 -10  -1 -2.4816 5.17519   2
  -6  10  -1 2.32776 4.42872   3
   6  10   1 8.31291 5.49649   2
  -8 -10  -1 21.3224 6.97191   2
   8 -10   1 24.6213 8.52333   4
   8 -10   1 17.7229 7.67446   2
  -8  10  -1 12.1232 5.49090   3
   8  10   1 18.3834 7.01970   2
 -32   0   2 75.2928 11.4072   5
  32   0  -2 67.2026 9.79646   2
  32   0  -2 73.2766 10.6412   6
  30   0  -2 12.3204 5.00817   2
  30   0  -2 27.6430 6.95908   6
  30   0  -2 25.6878 7.14286   4
 -30   0   2 16.5805 6.27041   5
  28   0  -2 751.520 32.8464   2
  28   0  -2 764.770 35.3543   4
 -28   0   2 802.641 36.1024   5
  28   0  -2 748.097 34.8310   6
  26   0  -2 9.21011 4.82085   6
  26   0  -2 26.6431 6.09764   4
  26   0  -2 12.4772 4.52347   2
 -26   0   2 14.0287 5.15737   5
  24   0  -2 1870.00 75.0678   4
  24   0  -2 2044.04 68.9451   2
 -24   0   2 2141.06 71.9558   5
  24   0  -2 2029.72 71.1041   6
  22   0  -2 16.5003 4.23946   2
  22   0  -2 17.3493 4.81582   6
  22   0  -2 22.3222 5.23359   4
 -22   0   2 29.0723 6.04426   5
 -20   0   2 183.187 12.1936   2
  20   0  -2 195.264 12.5743   6
  20   0  -2 222.399 13.6046   4
  20   0  -2 188.913 11.5690   2
 -20   0   2 191.764 12.9614   4
 -20   0   2 209.929 13.1045   5
  18   0  -2 1113.34 39.8390   4
  18   0  -2 994.460 38.5341   6
 -18   0   2 1091.43 40.4972   2
 -18   0   2 1042.63 39.4449   4
  18   0  -2 1028.16 37.4276   2
  16   0  -2 434.904 19.6945   6
  16   0  -2 448.471 20.2917   4
  16   0  -2 480.860 19.1806   2
 -16   0   2 452.176 19.5103   2
 -16   0   2 470.441 20.4898   4
  14   0  -2 0.40995 1.24276   4
  14   0  -2 3.40297 1.95489   2
 -14   0   2 1.66023 1.81054   4
  14   0  -2 2.93893 1.79818   6
 -14   0   2 2.69655 1.75074   2
  12   0  -2 205.305 9.52511   2
 -12   0   2 211.524 10.6593   4
 -12   0   2 200.660 9.80315   2
  12   0  -2 186.649 10.2739   4
 -12   0   2 172.123 9.68033   6
  12   0  -2 188.954 10.0079   6
  10   0  -2 529.413 18.4844   2
 -10   0   2 518.844 18.7625   2
 -10   0   2 504.376 19.1059   6
  10   0  -2 504.340 19.5744   4
 -10   0   2 464.654 19.2772   4
  10   0  -2 547.239 19.4143   6
   8   0  -2 57.5685 3.76554   2
  -8   0   2 69.7470 4.15513   2
  -8   0   2 61.0674 4.22321   6
   8   0  -2 60.8979 4.41870   4
  -8   0   2 59.3915 4.39619   4
   8   0  -2 65.0446 4.33245   6
  -6   0   2 5860.55 184.409   1
   0   0  -2 897.384 28.6348   3
   0   0   2 939.743 28.7639   3
   0   0   2 909.114 27.7943   5
   0   0  -2 875.361 27.7514   5
  -8   0  -2 3400.49 99.4976   4
   8   0   2 3177.74 99.3172   4
 -10   0  -2 4150.47 125.149   2
 -10   0  -2 4207.29 125.036   4
  10   0   2 4043.80 125.798   6
  12   0   2 8952.63 307.490   1
 -12   0  -2 9999.99 313.384   1
 -14   0  -2 69.6720 6.09188   4
  14   0   2 68.0011 7.18242   4
 -14   0  -2 59.0110 6.29296   5
  14   0   2 66.4425 6.21499   6
  14   0   2 71.8416 6.19067   2
 -14   0  -2 69.9068 6.18273   2
 -16   0  -2 2265.08 73.5852   2
  16   0   2 2276.81 74.4381   6
 -16   0  -2 2287.73 75.4272   5
 -16   0  -2 2238.26 73.4585   4
  16   0   2 2155.13 73.2664   2
  16   0   2 2332.91 73.7291   4
  18   0   2 760.073 31.0962   4
  18   0   2 854.402 31.9213   2
  18   0   2 778.311 31.9472   6
 -18   0  -2 775.048 31.2400   4
 -18   0  -2 831.824 31.7410   2
 -18   0  -2 801.869 33.1383   5
 -20   0  -2 45.4317 6.88432   5
  20   0   2 37.1973 5.56170   2
  20   0   2 45.0908 5.87258   6
  20   0   2 46.8234 5.96644   4
 -20   0  -2 40.9116 6.20003   4
 -20   0  -2 39.1476 6.21711   2
  22   0   2 9.99184 4.26297   6
  22   0   2 12.8591 4.10459   2
 -22   0  -2 10.8407 4.46968   4
  22   0   2 9.68825 4.20433   4
  24   0   2 1126.08 47.0498   2
  24   0   2 1257.96 49.2908   6
  24   0   2 1314.35 48.5494   4
 -24   0  -2 1357.00 51.4738   5
  26   0   2 72.8281 8.87556   2
 -26   0  -2 64.4028 9.76163   5
  26   0   2 70.1506 8.76094   4
  26   0   2 75.4067 9.56218   6
  28   0   2 819.534 37.9032   6
  28   0   2 812.725 36.4301   2
  28   0   2 833.745 37.0848   4
 -28   0  -2 827.848 39.5350   5
  30   0   2 16.2927 6.33160   2
  30   0   2 7.85346 5.52158   4
  30   0   2 -5.3918 4.20783   6
  31  -1  -2 60.9790 8.73208   6
  31  -1  -2 56.8551 10.7282   4
  31  -1  -2 56.2883 8.77820   2
 -31  -1   2 66.3706 9.91719   5
 -31   1   2 65.7491 10.2905   5
  31   1  -2 40.5293 8.69121   6
  31   1  -2 64.4641 9.56759   2
  31   1  -2 46.7809 9.08786   4
 -29  -1   2 31.1062 7.65484   5
  29  -1  -2 32.7006 8.18782   4
  29  -1  -2 47.4783 9.60144   6
  29  -1  -2 43.0990 6.86059   2
 -29   1   2 42.6995 8.80739   5
  29   1  -2 46.9174 7.49211   6
  29   1  -2 50.5286 8.61114   4
  29   1  -2 44.8496 7.79476   2
 -27  -1   2 345.932 20.6115   5
  27  -1  -2 322.446 20.6356   4
  27  -1  -2 359.066 21.0456   6
  27  -1  -2 348.649 19.0771   2
 -27   1   2 375.812 22.0859   5
  27   1  -2 358.490 20.8279   4
  27   1  -2 344.671 19.3899   2
  27   1  -2 315.827 19.8756   6
  25  -1  -2 1813.20 69.2896   6
  25  -1  -2 1958.07 70.9217   4
 -25  -1   2 2115.97 70.8407   5
  25  -1  -2 1993.86 68.2590   2
  25   1  -2 1918.39 67.9306   2
  25   1  -2 1904.39 69.8977   6
  25   1  -2 2093.03 70.9071   4
 -25   1   2 2025.90 71.4353   5
 -23  -1   2 1476.09 52.6983   5
  23  -1  -2 1343.86 52.4667   6
  23  -1  -2 1454.41 53.5573   4
  23  -1  -2 1463.53 50.8229   2
  23   1  -2 1356.93 52.1949   4
  23   1  -2 1401.12 50.6652   2
  21  -1  -2 3.30926 2.81177   6
  21  -1  -2 2.99282 2.92441   4
 -21  -1   2 -0.5334 1.93885   5
 -21  -1   2 4.29848 3.22706   4
  21  -1  -2 1.37698 2.26799   2
  21   1  -2 1.47139 2.85935   4
  21   1  -2 -2.9381 1.83300   2
 -21   1   2 1.34386 3.77626   4
  21   1  -2 2.68756 2.78364   6
 -19  -1   2 34.2433 5.06209   5
 -19  -1   2 30.5068 4.99317   2
  19  -1  -2 26.0655 4.92446   2
  19  -1  -2 42.9081 5.43688   6
  19  -1  -2 30.0491 6.00559   4
 -19   1   2 27.9314 4.81581   2
  19   1  -2 38.6671 5.61466   4
  19   1  -2 28.1377 4.46031   6
  19   1  -2 30.9699 4.87922   2
 -19   1   2 30.5101 5.73838   4
 -17  -1   2 -0.4234 1.79031   2
 -17  -1   2 -1.2912 1.74490   4
 -17  -1   2 7.60719 3.01379   6
  17  -1  -2 1.93927 1.90791   4
  17  -1  -2 0.84792 1.80349   6
  17  -1  -2 -2.0518 1.20106   2
 -17  -1   2 -0.0785 1.74431   5
  17   1  -2 -2.7473 1.64445   4
  17   1  -2 1.53309 1.85667   2
 -17   1   2 2.70596 2.20937   2
 -17   1   2 0.47198 2.43704   4
  17   1  -2 2.54640 1.72715   6
 -15  -1   2 107.174 8.04969   4
 -15  -1   2 99.5713 7.56417   6
 -15  -1   2 101.443 7.28370   5
 -15  -1   2 104.857 7.43350   2
  15  -1  -2 112.846 8.38109   4
  15  -1  -2 110.387 7.74438   6
  15  -1  -2 118.604 7.56241   2
  15   1  -2 101.432 7.82261   4
  15   1  -2 121.594 8.26159   6
  15   1  -2 108.358 7.33570   2
 -15   1   2 104.155 7.59600   2
 -15   1   2 101.646 8.05152   4
 -13  -1   2 62.2897 5.72254   4
 -13  -1   2 74.3479 5.63756   2
  13  -1  -2 84.2470 6.64743   4
 -13  -1   2 65.0000 5.67015   6
  13  -1  -2 75.5234 5.50374   2
 -13  -1   2 81.0300 5.74850   5
  13   1  -2 66.2819 6.93283   4
 -13   1   2 72.7330 6.33482   4
  13   1  -2 62.3215 5.84050   2
  13   1  -2 81.6318 6.22446   6
 -13   1   2 62.0530 5.37612   2
  11  -1  -2 231.802 11.0321   6
 -11  -1   2 239.678 11.5768   4
 -11  -1   2 248.313 11.0268   2
  11  -1  -2 249.366 11.9890   4
  11  -1  -2 234.708 10.6129   2
 -11  -1   2 252.269 10.8190   5
 -11  -1   2 220.330 11.0621   6
  11   1  -2 245.268 10.8383   2
 -11   1   2 241.739 11.7808   4
  11   1  -2 222.937 11.1713   6
 -11   1   2 249.820 11.2298   2
  11   1  -2 234.200 11.4773   4
   9  -1  -2 4.88378 1.52005   2
   9  -1  -2 0.14557 1.08830   4
   9  -1  -2 0.97839 1.09225   6
  -9  -1   2 1.01302 0.87292   5
  -9  -1   2 1.09399 0.89706   6
  -9  -1   2 2.49083 1.18616   2
  -9  -1   2 1.98627 1.34956   4
   9   1  -2 1.98317 1.36083   4
  -9   1   2 0.15176 1.02093   4
   9   1  -2 -0.1031 1.00041   6
  -9   1   2 1.49050 1.24079   2
   9   1  -2 0.67970 0.97384   2
  -7  -1   2 2634.06 76.6378   4
   7   1  -2 2525.65 76.4150   4
  -7   1   2 2319.26 76.2868   4
   5  -1  -2 608.147 19.9125   2
  -5  -1   2 639.525 19.4341   5
  -5  -1   2 629.834 21.0763   6
   5  -1  -2 654.383 21.3041   4
   5  -1  -2 644.494 19.3443   3
  -5  -1   2 594.998 21.0721   4
  -5  -1   2 627.456 20.4306   2
   5  -1  -2 616.545 20.1814   6
  -5   1   2 628.734 21.1980   4
   5   1  -2 646.097 21.2448   6
  -5   1   2 614.872 20.2847   2
   5   1  -2 612.274 20.3466   2
   5   1  -2 609.010 21.0895   4
  -1  -1   2 518.579 17.8786   6
   1  -1  -2 560.390 17.8759   5
   1  -1  -2 527.617 16.6772   4
  -1   1   2 522.331 16.2393   2
   1   1  -2 531.148 18.0919   3
   1   1  -2 535.934 18.0635   6
  -1   1   2 524.758 16.6956   4
  -1   1   2 530.445 17.7879   5
  -1   1   2 515.323 16.1156   2
  -1  -1  -2 4341.61 125.500   1
   1  -1   2 3858.62 129.077   1
   1   1   2 3917.76 124.984   1
  -3  -1  -2 76.2883 4.55036   5
  -3  -1  -2 74.6068 3.17679   4
   3  -1   2 76.8141 4.64124   3
  -3  -1  -2 70.2664 3.47329   2
   3  -1   2 79.1227 4.36743   4
  -3  -1  -2 73.5394 3.61999   2
   3  -1   2 72.5118 4.17749   2
   3   1   2 85.8659 4.72515   5
   3   1   2 70.0247 3.64886   2
   3   1   2 77.8432 3.71981   6
  -3   1  -2 77.4168 4.12211   2
  -3   1  -2 72.7883 4.55187   3
   5  -1   2 690.871 24.0043   4
  -5  -1  -2 714.389 22.7445   4
  -5  -1  -2 697.578 23.1704   2
   5  -1   2 717.099 24.6046   3
  -5  -1  -2 673.407 24.3927   5
   5  -1   2 724.200 24.1340   2
   5   1   2 755.677 23.7027   6
  -5   1  -2 739.405 24.1858   4
   5   1   2 740.938 24.6330   5
  -5   1  -2 679.346 23.7853   2
   5   1   2 716.760 23.4636   2
   5   1   2 724.727 22.7105   4
   7  -1   2 23.4320 2.82339   2
  -7  -1  -2 19.9539 2.13365   4
  -7  -1  -2 26.9502 3.17483   5
  -7  -1  -2 21.8702 2.48450   2
   7  -1   2 21.4276 2.69636   4
   7   1   2 19.0822 2.39886   6
  -7   1  -2 23.9122 2.78674   4
   7   1   2 21.5230 2.48365   2
   7   1   2 18.8961 2.71297   5
  -7   1  -2 15.4462 2.32623   2
   7   1   2 21.0511 2.22850   4
  -9  -1  -2 299.291 12.7237   2
  -9  -1  -2 304.324 13.8314   5
   9  -1   2 315.588 13.4278   4
  -9  -1  -2 298.997 12.3503   4
   9  -1   2 312.748 13.5111   3
   9  -1   2 326.051 13.5382   2
   9   1   2 290.688 12.7582   2
   9   1   2 289.094 13.4405   5
   9   1   2 328.301 13.3844   6
   9   1   2 316.039 12.5098   4
  -9   1  -2 320.497 13.4616   4
  11  -1   2 600.594 22.9755   2
 -11  -1  -2 586.348 22.2799   2
 -11  -1  -2 597.658 25.8785   5
  11  -1   2 574.176 22.8646   4
 -11  -1  -2 625.571 22.2318   4
 -11   1  -2 593.898 22.8408   2
  11   1   2 628.231 23.0952   6
  11   1   2 563.682 23.5487   2
 -11   1  -2 600.304 22.9648   4
  11   1   2 643.132 22.3221   4
 -13  -1  -2 7.62337 2.52719   4
  13  -1   2 10.1846 3.04128   2
  13  -1   2 11.4408 3.08335   4
 -13  -1  -2 10.1337 2.92892   5
 -13  -1  -2 15.7380 3.34921   2
  13   1   2 11.5362 2.99321   6
 -13   1  -2 11.7195 2.99204   2
  13   1   2 8.47659 2.44872   2
 -13   1  -2 8.02638 2.50622   4
  13   1   2 8.28367 2.30184   4
 -13   1  -2 11.7967 3.36617   5
 -15  -1  -2 262.065 14.5884   5
  15  -1   2 265.319 14.4744   6
 -15  -1  -2 281.577 13.6270   4
  15  -1   2 260.087 13.8527   2
 -15  -1  -2 265.501 13.5665   2
  15  -1   2 275.658 14.3182   4
 -15   1  -2 292.302 14.4158   4
  15   1   2 289.143 13.8113   4
 -15   1  -2 282.145 14.3419   2
 -15   1  -2 252.263 14.6489   5
  15   1   2 267.508 14.1356   6
  15   1   2 270.647 13.8955   2
  17  -1   2 13.6840 4.10826   6
 -17  -1  -2 13.2332 3.72299   2
 -17  -1  -2 13.2102 3.43753   4
 -17  -1  -2 18.4331 4.70895   5
  17  -1   2 14.5053 4.07394   4
  17  -1   2 19.0433 4.29426   2
 -17   1  -2 12.6999 4.10170   5
  17   1   2 11.3163 3.57888   2
  17   1   2 16.8883 3.91231   4
 -17   1  -2 12.3343 3.64803   4
  17   1   2 11.3997 3.59244   6
  19  -1   2 69.2604 7.36274   4
 -19  -1  -2 75.4714 8.00437   5
 -19  -1  -2 69.6725 7.10045   4
  19  -1   2 63.5874 7.33624   6
 -19  -1  -2 70.8312 7.27294   2
  19  -1   2 66.1421 7.37928   2
 -19   1  -2 70.1516 7.78447   5
 -19   1  -2 65.7111 7.30524   2
  19   1   2 55.1546 6.50310   6
  19   1   2 66.4015 6.77803   4
  19   1   2 63.8457 6.92455   2
 -19   1  -2 71.8349 7.45586   4
 -21  -1  -2 55.0193 7.50806   5
  21  -1   2 63.5392 8.23042   2
  21  -1   2 58.8464 7.26967   4
  21  -1   2 70.3783 8.13374   6
 -21  -1  -2 44.9613 6.89837   4
  21   1   2 63.7201 7.67032   6
 -21   1  -2 51.0166 6.90358   4
  21   1   2 57.3490 7.72131   2
 -21   1  -2 47.4703 6.97767   5
  21   1   2 62.8142 7.01961   4
  23  -1   2 16.5259 4.99123   4
  23  -1   2 7.53198 3.75162   2
 -23  -1  -2 10.4896 4.75476   5
  23  -1   2 13.6057 4.69640   6
  23   1   2 4.52524 3.68329   4
 -23   1  -2 5.48199 3.72388   5
  23   1   2 4.46830 3.79813   6
  23   1   2 10.1178 4.04755   2
  25  -1   2 1.23956 3.31720   2
  25  -1   2 0.98748 3.06354   6
  25  -1   2 0.38963 3.86805   4
 -25  -1  -2 -0.7826 3.43876   5
  25   1   2 6.83011 4.06086   4
  25   1   2 2.48360 2.88265   6
 -25   1  -2 -2.1039 3.26979   5
  25   1   2 0.49071 3.08568   2
  27  -1   2 3.89646 4.05525   4
  27  -1   2 -2.6566 3.48667   6
 -27  -1  -2 -3.5655 3.50784   5
  27  -1   2 0.86527 3.75514   2
  27   1   2 -0.9227 3.94011   6
 -27   1  -2 3.91730 4.30735   5
  27   1   2 -3.0482 3.32533   2
  27   1   2 2.31988 3.25793   4
  29  -1   2 169.773 16.5009   2
 -29  -1  -2 213.616 18.0556   5
  29  -1   2 209.695 16.3357   4
  29   1   2 192.889 15.1351   4
  29   1   2 204.369 18.8953   6
 -29   1  -2 217.785 18.1431   5
  30  -2  -2 7.49601 5.03684   2
 -30  -2   2 23.5836 6.08144   5
  30  -2  -2 25.3441 7.19941   4
  30  -2  -2 12.4815 5.70702   6
  30  -2  -2 10.4245 6.46120   3
  30   2  -2 16.2227 5.52739   2
  30   2  -2 16.8712 6.18005   4
 -30   2   2 8.62635 5.51003   5
  30   2  -2 20.9857 7.63954   6
 -28  -2   2 221.141 16.1018   5
  28  -2  -2 227.606 17.0848   4
  28  -2  -2 236.927 16.5947   6
  28  -2  -2 224.033 14.8640   2
 -28   2   2 212.784 17.0068   5
  28   2  -2 231.299 16.1782   4
  28   2  -2 177.180 14.0019   2
  28   2  -2 223.191 16.8067   6
  26  -2  -2 7.36397 3.91473   2
 -26  -2   2 12.0465 4.48422   5
  26  -2  -2 3.96135 3.40591   6
  26  -2  -2 3.77860 3.39280   4
  26   2  -2 5.12722 4.03151   4
  26   2  -2 3.46245 3.59213   6
  26   2  -2 8.34901 3.81090   2
  24  -2  -2 174.315 13.5940   2
  24  -2  -2 166.890 12.6122   6
 -24  -2   2 149.451 11.9068   5
  24  -2  -2 150.902 13.0991   4
  24   2  -2 149.991 12.4470   6
  24   2  -2 158.698 11.8570   2
 -22  -2   2 1009.50 38.7176   5
  22  -2  -2 1021.85 37.9005   2
  22  -2  -2 1033.60 40.7910   4
  22  -2  -2 950.209 38.6844   6
  22   2  -2 1016.08 38.0617   2
  22   2  -2 927.721 38.5911   4
  22   2  -2 953.652 39.2496   6
  20  -2  -2 441.037 21.0428   6
  20  -2  -2 423.074 19.7580   2
  20  -2  -2 466.688 22.4160   4
 -20  -2   2 461.981 21.7424   4
 -20  -2   2 438.920 20.5428   5
  20   2  -2 417.194 20.7939   4
  20   2  -2 392.755 20.6412   6
 -20   2   2 397.427 23.8788   4
  20   2  -2 460.773 20.4253   2
  18  -2  -2 261.669 14.6912   6
 -18  -2   2 280.307 15.3666   4
 -18  -2   2 284.841 15.3197   6
 -18  -2   2 260.697 14.3521   2
  18  -2  -2 297.067 14.5858   2
  18  -2  -2 309.160 16.5743   4
 -18  -2   2 287.057 14.5185   5
  18   2  -2 269.864 15.2477   6
  18   2  -2 281.557 14.4897   2
  18   2  -2 287.761 15.3664   4
 -18   2   2 244.641 14.7390   2
 -18   2   2 266.061 15.7482   4
  16  -2  -2 5.69871 2.59709   6
 -16  -2   2 8.49544 3.18478   5
  16  -2  -2 5.01342 2.45408   2
 -16  -2   2 12.4149 3.16415   2
 -16  -2   2 8.30378 3.12442   4
 -16  -2   2 5.05117 2.74227   6
  16  -2  -2 7.28227 2.78783   4
  16   2  -2 4.30140 2.47832   2
 -16   2   2 3.34324 2.16966   4
  16   2  -2 7.65361 2.98572   4
  16   2  -2 9.01640 2.92972   6
 -16   2   2 10.9866 3.62857   2
 -14  -2   2 48.8345 4.65211   5
 -14  -2   2 46.3964 5.22564   4
  14  -2  -2 44.3622 5.34342   4
  14  -2  -2 48.9107 4.79077   2
 -14  -2   2 54.1611 5.23391   6
  14  -2  -2 42.1852 4.76526   6
 -14  -2   2 46.9046 4.82073   2
  14   2  -2 58.5033 5.28417   2
 -14   2   2 57.7549 5.57609   2
  14   2  -2 50.6650 5.25605   6
  14   2  -2 44.7307 5.05980   4
 -14   2   2 43.8850 5.18586   4
  12  -2  -2 62.8186 4.96472   2
 -12  -2   2 48.8784 4.85858   6
 -12  -2   2 51.7906 4.36771   5
  12  -2  -2 54.3994 5.28260   4
 -12  -2   2 48.5487 4.59145   2
  12  -2  -2 46.6895 4.65540   6
 -12  -2   2 48.3541 4.95363   4
  12   2  -2 55.7401 5.55831   2
  12   2  -2 52.7087 5.13292   6
 -12   2   2 46.6276 5.16006   4
 -12   2   2 48.2749 4.97113   2
 -10  -2   2 1034.82 36.5429   6
 -10  -2   2 1128.96 35.2784   5
  10  -2  -2 1159.84 37.8925   4
 -10  -2   2 1030.06 35.9192   2
 -10  -2   2 1051.33 36.8441   4
  10  -2  -2 1191.66 36.2698   2
 -10   2   2 1112.89 37.5866   4
 -10   2   2 1056.16 36.5346   2
  10   2  -2 1028.35 36.8088   6
  10   2  -2 1018.54 36.6041   4
  10   2  -2 1075.70 36.0802   2
  -8  -2   2 2395.63 73.8582   4
  -8  -2   2 2340.24 71.5953   5
  -8  -2   2 2340.23 75.3817   6
   8  -2  -2 2356.25 72.6149   2
  -8  -2   2 2640.89 74.8565   2
   8  -2  -2 2312.84 74.0486   4
  -8   2   2 2324.80 73.2798   2
   8   2  -2 2260.81 71.3341   5
   8   2  -2 2297.12 72.9032   2
   8   2  -2 2427.50 73.9921   6
  -8   2   2 2341.24 76.0780   4
   6  -2  -2 313.108 13.3860   4
  -6  -2   2 323.428 13.2858   6
  -6  -2   2 330.930 11.5367   5
   6  -2  -2 327.916 12.8185   2
   6  -2  -2 309.987 12.3864   2
  -6  -2   2 342.831 13.5272   4
  -6  -2   2 319.789 12.7834   2
  -6   2   2 329.269 13.5546   4
   6   2  -2 340.556 11.4809   5
   6   2  -2 350.058 13.1472   2
  -6   2   2 340.372 13.1287   2
   6   2  -2 345.030 13.7248   6
   2  -2  -2 358.873 13.3147   4
   2  -2  -2 354.293 12.2209   6
   2  -2  -2 366.958 12.8107   2
  -2  -2   2 375.711 13.6409   2
   2  -2  -2 349.928 12.5168   2
  -2  -2   2 381.620 14.1992   6
  -2  -2   2 373.275 13.6388   2
  -2   2   2 362.659 13.1366   2
   2   2  -2 353.954 13.5385   2
   2   2  -2 352.791 14.1691   6
  -2   2   2 371.100 13.2723   2
   0  -2  -2 495.872 16.1907   2
   0  -2   2 498.584 17.5616   2
   0  -2   2 498.847 18.2242   6
   0  -2  -2 489.471 15.5578   6
   0  -2  -2 511.152 16.6430   2
   0  -2   2 518.730 17.5804   2
   0   2   2 458.735 16.5215   2
   0   2   2 497.639 17.8210   5
   0   2   2 479.692 16.8720   2
   0   2  -2 472.604 18.2068   6
   0   2   2 489.502 15.7997   6
   0   2  -2 484.603 17.1143   2
  -2  -2  -2 994.738 30.5343   2
   2  -2   2 959.321 31.9248   2
  -2  -2  -2 959.617 30.0055   6
  -2  -2  -2 966.017 30.9042   2
  -2  -2  -2 955.561 32.1056   5
   2   2   2 969.620 32.1267   5
  -2   2  -2 997.128 31.7161   2
   2   2   2 929.946 30.8074   2
   2   2   2 951.872 31.1715   2
  -2   2  -2 1038.53 32.2842   3
   2   2   2 987.577 30.2175   6
   4  -2   2 499.922 18.6167   4
  -4  -2  -2 499.873 16.6067   4
  -4  -2  -2 483.068 16.7621   6
  -4  -2  -2 479.551 18.3131   5
   4  -2   2 494.985 17.8935   3
   4  -2   2 491.839 18.3490   2
  -4  -2  -2 483.688 17.2810   2
  -4  -2  -2 491.757 16.9908   2
  -4   2  -2 508.564 18.1632   2
   4   2   2 498.650 16.9205   6
   4   2   2 483.671 17.3008   2
   4   2   2 508.025 18.4600   5
  -4   2  -2 492.005 18.1283   3
  -6  -2  -2 3738.56 112.123   5
   6  -2   2 3642.74 112.208   4
   6  -2   2 3795.31 111.450   3
   6   2   2 3691.93 112.022   5
  -6   2  -2 3536.17 111.514   2
   8  -2   2 414.325 16.0328   3
  -8  -2  -2 362.654 14.5287   4
   8  -2   2 404.325 16.6201   4
  -8  -2  -2 377.489 16.2990   5
   8  -2   2 392.480 16.3761   2
  -8  -2  -2 426.901 16.5336   2
  -8  -2  -2 411.464 15.5666   6
  -8   2  -2 364.310 15.9287   2
   8   2   2 393.139 16.4575   5
   8   2   2 395.326 14.7417   4
   8   2   2 389.165 15.4194   6
   8   2   2 387.399 15.4843   2
  -8   2  -2 377.570 16.3601   4
  10  -2   2 5122.72 157.160   3
 -10   2  -2 5120.57 158.158   4
  10   2   2 5334.65 158.134   5
 -10   2  -2 5270.72 157.976   2
  12  -2   2 84.3340 6.75310   2
 -12  -2  -2 79.4566 5.93207   4
  12  -2   2 76.0201 6.29515   3
 -12  -2  -2 88.5044 6.31604   2
  12  -2   2 86.0522 7.06250   4
 -12  -2  -2 81.9454 6.72957   5
 -12   2  -2 82.8062 6.86585   4
 -12   2  -2 80.9003 6.92834   2
  12   2   2 88.3598 5.96521   4
  12   2   2 79.8845 6.36087   6
  12   2   2 77.6893 6.43408   5
  12   2   2 80.4223 6.29819   2
  14  -2   2 192.192 11.4180   2
  14  -2   2 188.012 11.5377   4
 -14  -2  -2 178.365 10.4386   2
  14  -2   2 184.519 10.7752   3
 -14  -2  -2 161.009 11.0055   5
 -14  -2  -2 196.944 10.4278   4
  14   2   2 167.281 10.7483   5
  14   2   2 209.212 11.2590   2
  14   2   2 171.162 10.6471   6
  14   2   2 198.330 10.5490   4
 -14   2  -2 170.967 11.0377   2
 -14   2  -2 190.123 11.5827   4
 -16  -2  -2 759.525 27.6213   2
  16  -2   2 652.552 27.6293   2
  16  -2   2 632.429 26.8410   3
 -16  -2  -2 691.581 28.6797   5
  16  -2   2 670.728 28.2091   4
 -16  -2  -2 632.243 26.2880   4
  16   2   2 746.169 27.0963   4
  16   2   2 695.444 27.4639   2
 -16   2  -2 685.182 28.4723   4
  16   2   2 697.524 27.9123   6
  18  -2   2 1025.72 37.8545   3
  18  -2   2 1021.54 38.3679   2
  18  -2   2 995.860 38.9113   4
 -18  -2  -2 963.254 37.1885   2
 -18  -2  -2 1064.82 39.8494   5
 -18  -2  -2 1015.80 37.2202   4
  18   2   2 1013.82 37.0731   4
  18   2   2 990.673 38.2727   6
 -18   2  -2 970.407 38.2499   2
  18   2   2 997.216 37.7224   2
 -18   2  -2 977.330 38.7736   4
  20  -2   2 253.232 14.8743   2
 -20  -2  -2 225.066 15.0322   5
  20  -2   2 239.837 14.2248   3
 -20  -2  -2 228.440 15.4340   4
  20  -2   2 221.411 14.5778   6
  20  -2   2 182.471 13.7324   4
  20   2   2 227.640 14.3031   6
  20   2   2 219.447 13.7642   2
 -20   2  -2 254.432 16.2448   5
  20   2   2 208.369 13.1600   4
  22  -2   2 212.732 14.5869   6
  22  -2   2 201.820 14.4202   4
  22  -2   2 220.485 14.0982   3
 -22  -2  -2 193.888 13.0685   4
 -22  -2  -2 202.564 14.7219   5
  22  -2   2 220.051 14.4516   2
  22   2   2 198.178 13.6194   2
  22   2   2 199.640 13.1115   4
 -22   2  -2 204.114 15.3114   5
  22   2   2 190.359 13.8014   6
  24  -2   2 80.6836 9.59995   3
  24  -2   2 56.3065 8.41372   4
  24  -2   2 57.8410 8.01289   2
  24  -2   2 75.1184 8.79625   6
 -24  -2  -2 48.7575 8.11193   5
  24   2   2 53.8178 7.54868   2
  24   2   2 56.7639 8.02493   6
  24   2   2 48.7446 7.06395   4
 -24   2  -2 78.2204 9.99260   5
 -26  -2  -2 164.666 14.5182   5
  26  -2   2 164.345 13.5497   2
  26  -2   2 170.500 14.2538   6
  26  -2   2 164.808 13.8403   3
  26  -2   2 167.090 14.1289   4
  26   2   2 163.351 12.6919   4
  26   2   2 149.668 13.2822   6
 -26   2  -2 175.178 15.5075   5
  26   2   2 154.109 12.8841   2
  28  -2   2 337.496 20.6032   2
  28  -2   2 304.343 20.3723   4
 -28  -2  -2 299.331 21.0941   5
  28  -2   2 305.436 20.6144   6
 -28   2  -2 304.995 21.9531   5
  28   2   2 289.338 18.3752   4
  28   2   2 316.631 19.8087   2
  28   2   2 307.368 20.4038   6
  30  -2   2 14.5753 6.70579   4
 -30  -2  -2 13.3575 7.60695   5
  30  -2   2 22.1933 6.68421   2
  30  -2   2 15.3514 6.41613   6
  30   2   2 17.5336 6.81211   6
  30   2   2 10.4437 5.81037   2
  30   2   2 6.97277 5.92322   4
 -30   2  -2 14.3328 6.87655   5
  31  -3  -2 2.49026 5.22542   2
  31  -3  -2 6.31181 5.32761   4
  31  -3  -2 2.03869 5.15005   6
 -31  -3   2 -4.1940 4.68035   5
  31   3  -2 8.62600 5.09834   4
  31   3  -2 -3.4841 4.23635   6
 -31   3   2 2.02773 5.46683   5
  31   3  -2 3.41517 5.35803   2
  29  -3  -2 59.9199 8.80012   2
 -29  -3   2 53.3169 9.79706   5
  29  -3  -2 55.1318 9.22097   6
  29  -3  -2 47.2314 8.82967   3
  29  -3  -2 50.7165 10.0390   4
  29   3  -2 59.3171 9.54210   6
  29   3  -2 45.6629 8.71758   4
  29   3  -2 71.2875 9.56404   2
  27  -3  -2 37.7340 8.04665   4
  27  -3  -2 41.0713 6.34351   3
 -27  -3   2 32.4856 7.37020   5
  27  -3  -2 45.5423 8.70343   6
  27  -3  -2 39.6840 7.27004   2
  27   3  -2 27.3984 7.10543   6
  27   3  -2 38.6414 7.74569   4
  27   3  -2 44.8764 7.54843   2
  25  -3  -2 249.721 13.3116   3
  25  -3  -2 281.196 16.5634   2
 -25  -3   2 260.384 16.5491   5
  25  -3  -2 289.940 17.8638   6
  25  -3  -2 281.750 19.0867   4
  25   3  -2 276.197 18.0682   6
  25   3  -2 273.838 16.6348   2
  25   3  -2 281.680 17.6465   4
 -23  -3   2 447.360 21.8141   5
  23  -3  -2 448.999 22.6436   6
  23  -3  -2 473.768 21.8460   2
  23  -3  -2 422.785 23.6884   4
  23  -3  -2 366.175 17.4692   3
  23   3  -2 458.054 23.5150   6
  23   3  -2 474.089 22.2395   2
  23   3  -2 450.881 22.7320   4
 -21  -3   2 91.7165 8.24339   5
  21  -3  -2 74.3784 7.78763   2
  21  -3  -2 97.1694 8.96633   6
  21  -3  -2 80.9157 9.23110   4
  21  -3  -2 72.2962 5.77226   3
  21   3  -2 73.1859 8.44243   6
  21   3  -2 84.4646 8.28835   2
  21   3  -2 79.2288 8.36614   4
  19  -3  -2 387.765 15.7422   3
 -19  -3   2 401.460 19.2442   5
  19  -3  -2 439.452 22.0334   4
  19  -3  -2 423.667 19.6270   2
  19  -3  -2 425.919 20.3106   6
 -19  -3   2 394.128 20.2381   4
  19   3  -2 415.325 19.7141   2
  19   3  -2 439.382 20.7828   4
  19   3  -2 448.435 21.3724   6
 -17  -3   2 798.589 30.8672   6
  17  -3  -2 742.802 25.0749   3
  17  -3  -2 758.483 30.1599   6
 -17  -3   2 744.306 28.9159   5
 -17  -3   2 700.510 30.0620   4
 -17  -3   2 777.285 30.0416   2
  17  -3  -2 724.183 31.2938   4
  17  -3  -2 753.915 29.3670   2
 -17   3   2 760.552 30.9648   2
 -17   3   2 791.144 32.0477   4
  17   3  -2 788.180 30.7134   4
  17   3  -2 760.853 29.7801   2
  17   3  -2 778.986 31.1835   6
 -15  -3   2 512.309 20.8142   2
  15  -3  -2 451.155 15.6425   3
 -15  -3   2 507.823 21.3462   6
 -15  -3   2 492.025 21.2635   4
  15  -3  -2 481.698 20.2533   2
  15  -3  -2 480.828 22.1536   4
  15  -3  -2 486.451 20.8074   6
 -15  -3   2 447.707 19.3142   5
 -15   3   2 490.593 22.2369   4
  15   3  -2 439.375 20.9513   6
 -15   3   2 447.785 20.9457   2
  15   3  -2 493.997 20.6537   2
 -13  -3   2 48.3716 5.25470   6
  13  -3  -2 46.0430 5.01561   2
 -13  -3   2 47.2345 4.95761   2
 -13  -3   2 42.2735 4.28979   5
  13  -3  -2 43.9357 5.55227   4
 -13  -3   2 49.7934 5.44974   4
  13   3  -2 44.8385 4.93113   2
 -13   3   2 45.2788 5.57769   2
  13   3  -2 39.9893 4.94649   6
 -13   3   2 42.3694 5.51934   4
 -11  -3   2 231.119 12.0537   4
 -11  -3   2 231.767 11.8686   6
  11  -3  -2 213.311 12.3784   4
 -11  -3   2 233.193 10.5379   5
 -11  -3   2 233.635 11.5327   2
  11   3  -2 223.615 12.1676   6
 -11   3   2 226.552 12.1078   2
 -11   3   2 233.318 12.7350   4
  11   3  -2 239.852 11.8477   2
  11   3  -2 241.317 10.4691   5
  -9  -3   2 180.457 9.69443   6
   9  -3  -2 175.837 9.17914   2
   9  -3  -2 170.865 9.29959   2
  -9  -3   2 189.165 9.49647   2
  -9  -3   2 177.679 8.19528   5
   9  -3  -2 165.885 11.5066   4
  -9  -3   2 162.927 9.43201   4
  -9   3   2 170.273 9.63651   2
   9   3  -2 173.696 11.2018   6
  -9   3   2 172.036 10.1739   4
   9   3  -2 169.154 7.95522   5
  -7  -3   2 87.3782 5.84717   2
  -7  -3   2 82.1847 4.74044   5
   7  -3  -2 91.4148 6.58023   4
  -7  -3   2 76.3003 5.70459   6
   7  -3  -2 76.7880 5.56543   2
  -7  -3   2 85.7956 6.11755   4
  -7   3   2 95.7068 6.41606   2
  -7   3   2 88.6083 6.45389   4
   7   3  -2 87.0647 6.05014   2
   7   3  -2 79.4728 6.16723   6
   7   3  -2 88.0498 4.83893   5
   5  -3  -2 2019.98 67.4389   4
   5  -3  -2 2134.16 66.6312   2
  -5  -3   2 2240.61 67.3283   2
  -5  -3   2 2283.75 69.8162   6
  -5  -3   2 2012.23 67.2588   2
   5  -3  -2 2249.44 66.9142   2
  -5   3   2 2294.65 67.7609   2
   5   3  -2 2029.66 67.7908   6
   5   3  -2 2119.13 67.2876   2
   5   3  -2 2086.31 65.0507   5
   3  -3  -2 652.466 22.8932   2
  -3  -3   2 704.009 24.1612   6
   3  -3  -2 646.166 22.5671   2
  -3  -3   2 624.697 23.5015   2
   3  -3  -2 644.434 23.5302   4
  -3  -3   2 647.846 24.7559   2
   3  -3  -2 697.422 22.4762   6
   3   3  -2 662.565 23.7944   2
  -3   3   2 659.478 23.5185   2
   3   3  -2 642.432 21.7196   5
   3   3  -2 661.891 24.3691   6
  -3   3   2 636.959 23.4292   2
   1  -3  -2 633.849 20.4346   6
  -1  -3   2 581.346 22.0104   2
   1  -3  -2 590.009 20.8499   2
  -1  -3   2 638.285 22.8405   6
  -1  -3   2 620.733 22.3740   2
   1  -3  -2 608.365 21.4542   2
  -1   3   2 628.815 22.0182   2
   1   3  -2 595.997 22.9560   6
  -1   3   2 602.156 22.4133   5
   1   3  -2 604.745 22.3490   2
  -1   3   2 620.585 21.8168   2
   1   3  -2 598.075 21.8448   2
  -1  -3  -2 277.834 10.6120   6
   1  -3   2 297.637 13.2602   6
  -1  -3  -2 280.001 11.7742   2
   1  -3   2 276.075 12.5142   2
   1  -3   2 290.216 12.6809   2
  -1  -3  -2 275.422 11.1874   2
  -1   3  -2 267.300 12.2118   3
   1   3   2 293.690 12.7287   5
  -1   3  -2 284.116 12.2960   2
   1   3   2 286.389 12.0950   2
   1   3   2 297.520 12.0695   2
   1   3   2 312.292 11.2790   6
   3  -3   2 2076.60 69.7869   6
  -3  -3  -2 2028.21 64.5185   2
  -3  -3  -2 2048.62 65.2460   2
  -3  -3  -2 2098.00 66.3922   5
  -3  -3  -2 2158.20 64.0956   6
   3  -3   2 2049.88 66.4369   2
  -3   3  -2 2145.42 65.9946   3
   3   3   2 2259.39 66.0212   2
   3   3   2 2067.24 66.2517   5
   3   3   2 2109.11 65.4424   2
   3   3   2 2077.43 64.3887   6
  -5  -3  -2 1845.41 55.9486   6
  -5  -3  -2 1835.63 57.0029   2
   5  -3   2 1789.50 58.2133   2
   5  -3   2 1803.36 58.6714   4
  -5  -3  -2 1735.88 57.6953   5
  -5  -3  -2 1750.11 56.1065   2
   5   3   2 1849.12 56.2839   6
   5   3   2 1840.68 57.0424   2
  -5   3  -2 1835.80 57.9385   2
  -5   3  -2 1704.94 56.9326   3
  -7  -3  -2 302.051 12.9989   2
  -7  -3  -2 269.029 12.1247   2
  -7  -3  -2 302.737 12.1445   4
  -7  -3  -2 267.004 11.9570   6
  -7  -3  -2 274.618 13.3402   5
   7  -3   2 292.050 12.3254   3
   7  -3   2 305.229 15.4276   2
  -7   3  -2 311.104 12.9311   3
   7   3   2 294.115 12.4675   6
   7   3   2 279.199 13.8763   2
  -7   3  -2 290.301 13.5875   2
   7   3   2 285.703 13.3434   5
   9  -3   2 115.210 8.11367   2
   9  -3   2 117.330 8.41148   4
  -9  -3  -2 105.721 6.83650   2
  -9  -3  -2 122.207 9.45700   5
  -9  -3  -2 117.766 7.53839   2
  -9  -3  -2 117.050 6.83153   4
   9  -3   2 114.788 6.94627   3
  -9  -3  -2 109.798 6.94465   6
   9   3   2 116.357 7.24503   6
  -9   3  -2 116.885 8.01786   2
   9   3   2 118.652 7.91648   5
   9   3   2 110.511 7.31793   2
 -11  -3  -2 101.277 7.05505   6
 -11  -3  -2 109.743 7.23209   2
  11  -3   2 105.889 8.00537   2
  11  -3   2 104.370 8.23743   4
 -11  -3  -2 100.002 7.72170   5
 -11  -3  -2 103.065 6.67384   4
  11  -3   2 107.261 7.00319   3
  11   3   2 99.4993 7.57913   5
 -11   3  -2 88.7459 7.69818   4
 -11   3  -2 95.6240 7.77292   2
  11   3   2 96.6075 7.03455   6
  11   3   2 91.2637 7.10750   2
 -13  -3  -2 81.4990 6.39014   4
 -13  -3  -2 90.8022 6.73780   2
 -13  -3  -2 96.4137 7.81843   5
  13  -3   2 74.5495 6.21365   3
  13  -3   2 85.7692 7.54529   4
  13  -3   2 88.2441 7.73729   2
 -13  -3  -2 76.3816 6.63546   6
 -13   3  -2 90.2718 7.99446   2
  13   3   2 77.8985 6.71806   6
 -13   3  -2 65.9424 7.14250   4
  13   3   2 75.9967 6.71387   2
  13   3   2 77.9207 7.04946   5
 -15  -3  -2 373.810 16.9005   2
 -15  -3  -2 340.396 17.6891   5
  15  -3   2 349.907 17.6819   2
 -15  -3  -2 357.193 16.3505   4
  15  -3   2 364.788 18.2861   3
 -15  -3  -2 326.904 16.7309   6
  15  -3   2 361.575 18.4893   4
  15   3   2 359.259 17.2032   2
 -15   3  -2 349.017 18.0771   2
  15   3   2 326.171 17.0758   5
  15   3   2 368.144 17.3947   6
 -17  -3  -2 138.489 10.4827   5
  17  -3   2 134.955 10.8697   4
 -17  -3  -2 122.920 9.18601   4
  17  -3   2 108.963 9.38679   2
 -17  -3  -2 123.563 9.43832   2
  17  -3   2 119.348 8.80514   3
  17   3   2 128.246 9.66543   2
  17   3   2 115.164 8.71978   4
 -17   3  -2 116.271 9.98422   2
 -17   3  -2 118.732 10.4882   4
  17   3   2 123.460 9.57004   6
  19  -3   2 14.9038 4.18636   3
  19  -3   2 16.9523 4.88566   4
  19  -3   2 12.1086 4.45366   2
 -19  -3  -2 11.3501 3.98667   4
 -19  -3  -2 10.4064 4.14269   5
  19   3   2 15.0300 4.07335   4
  19   3   2 18.6576 4.56819   6
  19   3   2 13.7463 3.93170   2
 -21  -3  -2 60.7530 8.21028   5
 -21  -3  -2 57.7105 7.67337   4
  21  -3   2 72.0682 8.74119   2
  21  -3   2 66.0419 8.41354   6
  21  -3   2 57.5653 7.46328   3
  21   3   2 67.8376 8.01954   2
  21   3   2 56.6767 6.96272   4
  23  -3   2 50.7284 7.93210   3
  23  -3   2 50.5452 8.12753   4
  23  -3   2 36.3099 7.25686   2
 -23  -3  -2 50.4282 7.58875   5
  23  -3   2 41.2656 8.16165   6
  23   3   2 55.2047 7.53820   6
 -23   3  -2 33.5395 7.61966   5
  23   3   2 35.8056 6.44166   2
  23   3   2 40.3447 6.69335   4
  25  -3   2 1.01648 4.83301   3
  25  -3   2 4.38666 4.27287   4
  25  -3   2 1.81495 4.13171   2
 -25  -3  -2 5.07034 3.96594   5
  25  -3   2 7.11607 4.67691   6
 -25   3  -2 14.5011 5.66526   5
  25   3   2 2.98447 3.86899   2
  25   3   2 9.03895 4.44735   6
  27  -3   2 54.1386 9.10565   6
  27  -3   2 47.2765 9.45321   3
  27  -3   2 62.5093 9.39806   2
  27  -3   2 75.0239 10.3986   4
 -27  -3  -2 64.8767 9.44829   5
 -27   3  -2 61.5054 10.2224   5
  27   3   2 79.6652 10.0853   6
  27   3   2 51.9178 8.87190   2
  27   3   2 51.3903 8.72632   4
 -29  -3  -2 28.6105 8.02550   5
  29  -3   2 23.0092 7.16432   6
  29  -3   2 24.2320 7.24083   4
  29  -3   2 37.1125 8.45971   2
  29   3   2 31.9104 7.09736   4
  29   3   2 22.9379 7.03260   2
 -29   3  -2 27.8393 8.05867   5
  29   3   2 23.4774 7.16850   6
  28  -4  -2 0.26375 1.66386   3
  28  -4  -2 4.46699 4.09159   2
  28  -4  -2 3.86369 5.05522   4
  28  -4  -2 2.56116 3.99855   6
 -28  -4   2 3.34521 3.62378   5
  28   4  -2 14.8415 5.70325   6
  28   4  -2 8.43611 4.51998   2
  26  -4  -2 60.0858 8.77091   6
 -26  -4   2 69.8813 8.47631   5
  26  -4  -2 77.7972 4.14934   3
  26  -4  -2 76.2530 8.99737   2
  26  -4  -2 100.302 11.6075   4
  26   4  -2 71.3839 9.78329   6
  26   4  -2 87.7585 10.0511   2
 -24  -4   2 419.575 21.2072   5
  24  -4  -2 412.381 14.6142   3
  24  -4  -2 392.259 21.8571   6
  24  -4  -2 400.083 20.9776   2
  24  -4  -2 394.174 23.5748   4
  24   4  -2 407.387 22.8663   6
  24   4  -2 384.124 21.2292   2
 -22  -4   2 60.1723 7.09710   5
  22  -4  -2 84.9046 9.81281   4
  22  -4  -2 72.7607 8.49241   6
  22  -4  -2 72.2935 7.88985   2
  22   4  -2 82.2389 9.25401   6
  22   4  -2 71.3736 8.02909   2
  20  -4  -2 451.761 23.2242   4
  20  -4  -2 404.107 20.7746   6
 -20  -4   2 404.029 19.6354   5
  20  -4  -2 420.991 20.2278   2
  20   4  -2 409.247 22.0047   6
  20   4  -2 405.830 20.6167   2
 -18  -4   2 409.964 20.7430   4
  18  -4  -2 411.977 21.9681   4
  18  -4  -2 438.175 20.2434   2
  18  -4  -2 418.630 20.4350   6
 -18  -4   2 455.944 19.6357   5
  18   4  -2 396.883 20.9899   6
  18   4  -2 409.039 20.3462   2
 -16  -4   2 1529.28 51.4597   5
  16  -4  -2 1559.23 52.6949   2
 -16  -4   2 1384.82 52.1003   2
  16  -4  -2 1475.29 54.9483   4
 -16  -4   2 1514.99 56.7251   4
 -16  -4   2 1573.14 53.8283   6
 -16   4   2 1514.57 55.3690   4
  16   4  -2 1578.51 54.6581   6
  16   4  -2 1546.56 53.3101   2
 -16   4   2 1556.12 54.6873   2
 -14  -4   2 43.4875 5.74151   2
 -14  -4   2 56.6495 5.23876   5
 -14  -4   2 40.2470 5.54749   4
 -14  -4   2 53.8612 6.04144   6
  14  -4  -2 59.4004 6.61165   4
  14  -4  -2 55.2636 6.03476   2
  14   4  -2 48.8501 4.77394   5
 -14   4   2 53.3873 6.80520   4
 -14   4   2 52.7527 7.38810   2
  14   4  -2 38.9545 5.60688   6
  14   4  -2 49.9895 5.83304   2
 -12  -4   2 25.3807 4.23334   2
  12  -4  -2 40.7418 5.24957   2
 -12  -4   2 36.6279 4.76014   6
  12  -4  -2 31.1087 4.48490   2
  12  -4  -2 31.3626 5.14151   4
 -12  -4   2 26.6769 4.44157   4
 -12  -4   2 29.9249 3.75205   5
  12   4  -2 30.2688 4.71824   2
 -12   4   2 34.2661 4.88966   4
 -12   4   2 34.8050 5.10126   2
  12   4  -2 32.4167 4.62405   6
  10  -4  -2 64.6822 6.67687   4
  10  -4  -2 57.4039 5.73471   2
 -10  -4   2 55.3119 5.75452   4
 -10  -4   2 72.4445 6.07356   2
  10  -4  -2 69.4945 6.12071   2
 -10  -4   2 71.2062 5.20552   5
 -10  -4   2 71.6414 6.24747   6
  10   4  -2 68.4034 6.51183   6
  10   4  -2 63.6755 4.85463   5
 -10   4   2 66.9923 6.55428   4
  10   4  -2 71.9293 6.35942   2
 -10   4   2 62.7619 6.30830   2
  -8  -4   2 832.421 30.9008   4
  -8  -4   2 872.127 31.4279   2
  -8  -4   2 797.542 28.3854   5
   8  -4  -2 855.483 31.7398   4
  -8  -4   2 833.667 30.3453   2
  -8  -4   2 809.877 30.4644   6
   8  -4  -2 839.000 30.4144   2
  -8   4   2 855.326 31.3278   2
   8   4  -2 909.143 31.3889   2
   8   4  -2 833.908 31.4759   6
  -8   4   2 827.762 25.1946   3
   8   4  -2 808.907 28.3113   5
   6  -4  -2 63.2235 5.52282   2
  -6  -4   2 60.6827 5.40207   6
   6  -4  -2 56.7994 5.71148   4
  -6  -4   2 69.7469 5.68994   2
   6  -4  -2 56.0657 5.10509   2
  -6  -4   2 61.8669 5.69172   2
   6   4  -2 59.3353 5.70412   2
   6   4  -2 58.8579 4.36070   5
  -6   4   2 55.0315 5.48383   2
   4  -4  -2 2502.76 80.0214   2
   4  -4  -2 2511.87 80.4333   2
   4  -4  -2 2592.12 79.9310   6
  -4  -4   2 2778.41 81.4448   2
   4  -4  -2 2526.30 81.4835   4
  -4  -4   2 2494.49 81.1518   6
  -4  -4   2 2762.71 82.0547   2
   4   4  -2 2564.12 81.7053   2
   4   4  -2 2488.65 82.0026   6
  -4   4   2 2589.22 81.4364   2
  -4   4   2 2618.04 84.0749   2
   4   4  -2 2524.41 78.8840   5
  -2  -4   2 208.521 11.2943   2
   2  -4  -2 229.355 10.0711   6
  -2  -4   2 230.600 11.3696   2
   2  -4  -2 217.762 10.8028   2
  -2  -4   2 241.457 11.7800   6
   2  -4  -2 241.408 10.6745   2
   2  -4  -2 224.041 11.3201   4
  -2   4   2 226.617 12.7878   2
   2   4  -2 205.534 11.7129   6
   2   4  -2 232.158 10.1648   5
   2   4  -2 206.810 10.9834   2
  -2   4   2 208.402 11.0168   2
   0  -4  -2 867.862 28.5831   6
   0  -4   2 854.845 30.7662   2
   0  -4   2 804.440 30.8439   2
   0  -4   2 859.419 31.2714   6
   0  -4  -2 871.683 29.3156   2
   0  -4  -2 847.831 30.0016   2
   0   4   2 879.648 30.6968   2
   0   4   2 829.627 30.8053   5
   0   4  -2 795.277 30.2031   2
   0   4   2 886.329 32.3400   2
   0   4   2 903.881 29.4593   6
  -2  -4  -2 164.070 9.11058   2
  -2  -4  -2 162.855 7.82390   6
  -2  -4  -2 162.947 8.42406   2
   2  -4   2 160.493 9.93397   6
   2  -4   2 165.652 9.65529   2
   2  -4   2 153.637 9.61983   2
   2   4   2 171.903 9.39479   2
   2   4   2 183.619 8.76632   6
   2   4   2 165.532 9.49643   5
  -2   4  -2 169.822 9.31941   3
  -2   4  -2 167.661 9.56774   2
   4  -4   2 2055.09 69.7231   2
   4  -4   2 2181.17 71.0114   6
  -4  -4  -2 2240.23 67.2256   6
  -4  -4  -2 2221.65 67.9081   2
  -4  -4  -2 2089.08 69.3716   5
  -4  -4  -2 2182.98 68.8176   2
   4  -4   2 2177.30 70.1835   2
   4   4   2 2166.72 69.5493   5
   4   4   2 2087.78 67.6644   6
  -4   4  -2 2142.11 69.5724   2
   4   4   2 2199.81 69.3126   2
  -4   4  -2 2224.98 68.9577   3
   4   4   2 2192.32 69.1007   2
  -6  -4  -2 323.385 14.7496   6
  -6  -4  -2 332.583 13.9510   2
   6  -4   2 309.151 15.5824   2
   6  -4   2 314.054 15.8358   4
  -6  -4  -2 316.353 14.6679   2
  -6   4  -2 349.809 14.6101   3
  -6   4  -2 320.027 15.2856   2
   6   4   2 300.779 14.7717   5
   6   4   2 314.825 14.6677   2
   6   4   2 345.787 14.2752   6
   8  -4   2 389.413 18.8699   4
  -8  -4  -2 376.949 16.1687   4
  -8  -4  -2 427.893 16.6675   6
   8  -4   2 402.619 18.5572   2
  -8  -4  -2 377.066 17.6225   5
  -8  -4  -2 387.214 16.4328   2
  -8  -4  -2 408.393 17.5046   2
   8   4   2 403.722 17.5955   2
   8   4   2 405.557 17.9512   5
   8   4   2 390.452 16.6767   6
  -8   4  -2 407.260 16.6589   3
  -8   4  -2 405.306 18.2589   2
 -10  -4  -2 965.111 33.8285   2
 -10  -4  -2 932.948 32.6494   6
 -10  -4  -2 919.293 34.2124   5
  10  -4   2 926.758 35.4664   4
  10  -4   2 926.910 34.9237   2
 -10  -4  -2 825.895 32.0858   2
 -10  -4  -2 990.504 32.7869   4
  10   4   2 886.556 33.8037   5
  10   4   2 922.665 33.6842   2
  10   4   2 969.099 33.3678   6
 -10   4  -2 920.572 31.8140   3
 -10   4  -2 810.345 33.8455   2
 -12  -4  -2 20.5140 4.04090   6
 -12  -4  -2 13.5718 3.82339   5
 -12  -4  -2 19.0634 4.19885   2
  12  -4   2 15.5192 3.05286   3
  12  -4   2 17.2177 4.58116   4
 -12  -4  -2 15.9368 3.73127   4
  12  -4   2 18.0766 4.33382   2
 -12  -4  -2 12.6219 3.56934   2
  12   4   2 16.8144 3.88940   5
  12   4   2 13.1538 3.30775   6
  12   4   2 11.4472 3.24957   2
 -14  -4  -2 355.271 16.9803   6
 -14  -4  -2 333.561 16.1693   4
 -14  -4  -2 321.016 17.3973   5
  14  -4   2 351.999 18.7838   4
  14  -4   2 333.628 15.1171   3
  14  -4   2 332.703 17.8318   2
 -14  -4  -2 362.634 17.5088   2
  14   4   2 363.268 17.4366   6
  14   4   2 391.217 18.1047   2
  14   4   2 357.379 17.7076   5
 -14   4  -2 384.202 18.9302   2
 -16  -4  -2 1006.07 37.2981   4
 -16  -4  -2 1033.11 39.6564   5
 -16  -4  -2 976.792 37.4804   2
 -16  -4  -2 961.013 37.9848   6
  16  -4   2 1028.29 40.8232   4
  16  -4   2 1115.98 40.4061   2
  16   4   2 1061.00 38.9585   6
  16   4   2 997.405 38.6922   2
  16   4   2 1018.12 38.9439   5
  18  -4   2 104.643 10.4810   4
 -18  -4  -2 123.701 10.6174   5
  18  -4   2 111.331 8.14613   3
 -18  -4  -2 97.7384 8.80672   4
  18   4   2 126.610 10.2709   5
  18   4   2 105.281 9.37007   6
  20  -4   2 641.316 25.7159   3
 -20  -4  -2 667.666 29.7576   5
  20  -4   2 632.490 30.4277   4
  20  -4   2 676.212 29.7603   2
 -20  -4  -2 645.258 27.8033   4
  20   4   2 631.553 31.7960   6
  20   4   2 596.883 28.2160   2
 -22  -4  -2 21.6852 5.56863   5
  22  -4   2 37.4532 5.63781   3
  22  -4   2 19.4532 6.33551   4
  22  -4   2 20.1118 5.95566   2
  22   4   2 25.2893 6.16737   6
  22   4   2 25.1946 6.03185   2
  24  -4   2 8.30522 4.22289   2
  24  -4   2 3.91653 3.65093   4
  24  -4   2 3.16141 4.38370   6
 -24  -4  -2 10.6818 4.80375   5
  24  -4   2 8.29146 4.24817   3
  24   4   2 6.60790 4.04995   2
  24   4   2 1.85464 4.21811   6
  26  -4   2 5.78003 4.69664   2
  26  -4   2 -3.9144 3.81391   4
  26  -4   2 3.87755 4.35212   6
  26  -4   2 -2.0390 4.72801   3
 -26  -4  -2 1.96975 4.05743   5
  26   4   2 5.90129 4.45104   2
 -26   4  -2 -3.5045 3.18108   5
  26   4   2 4.44635 4.61205   6
  28  -4   2 9.23109 5.75613   2
  28  -4   2 1.30922 4.73519   6
  28  -4   2 6.36387 4.98126   4
 -28  -4  -2 -2.0422 3.96885   5
  28   4   2 -1.6333 4.08753   2
 -28   4  -2 8.01731 5.65540   5
 -27  -5   2 191.445 14.6904   5
  27  -5  -2 195.709 15.4643   6
  27  -5  -2 172.629 14.0782   2
  27  -5  -2 185.202 19.8584   4
  27   5  -2 182.814 16.1897   6
  27   5  -2 200.486 15.8110   2
  25  -5  -2 121.233 11.5245   6
  25  -5  -2 97.7882 10.3523   2
  25  -5  -2 93.0601 11.8768   4
 -25  -5   2 91.3292 9.73029   5
  25   5  -2 109.350 11.8424   6
  25   5  -2 97.7089 10.6767   2
 -23  -5   2 34.2301 6.54949   5
  23  -5  -2 33.1312 6.79440   2
  23  -5  -2 28.7246 7.41577   4
  23  -5  -2 41.0944 6.76671   6
  23   5  -2 26.6941 6.68652   2
  23   5  -2 30.0670 6.95578   6
  21  -5  -2 130.109 12.2674   2
  21  -5  -2 120.366 12.2347   4
  21  -5  -2 128.859 10.9497   6
 -21  -5   2 109.818 9.54769   5
  21   5  -2 107.475 10.9332   6
  21   5  -2 123.664 11.2399   2
 -19  -5   2 59.1481 6.70454   5
  19  -5  -2 73.9147 8.07599   2
  19  -5  -2 64.1428 8.69750   4
  19   5  -2 61.4428 8.10628   2
  19   5  -2 61.1711 9.15804   6
  17  -5  -2 1361.40 54.8587   4
  17  -5  -2 1295.33 47.0924   2
 -17  -5   2 1298.11 45.7480   5
  17   5  -2 1287.71 49.1880   6
  17   5  -2 1277.50 48.0505   2
 -15  -5   2 793.878 33.5997   6
 -15  -5   2 926.869 35.6017   2
  15  -5  -2 795.763 35.5131   4
  15  -5  -2 853.096 34.2154   2
  15  -5  -2 858.514 33.6123   2
 -15  -5   2 883.927 34.6559   4
 -15  -5   2 958.969 32.7043   5
  15   5  -2 848.992 35.2733   6
  15   5  -2 852.547 31.5883   5
  15   5  -2 892.701 34.7791   2
  13  -5  -2 8.27895 3.46368   4
 -13  -5   2 7.67619 3.23092   6
 -13  -5   2 10.2917 3.69089   2
  13  -5  -2 9.27904 3.51177   2
 -13  -5   2 12.1307 3.80839   4
 -13  -5   2 7.73918 3.95239   2
 -13  -5   2 6.32933 2.54462   5
  13  -5  -2 18.6364 4.93828   2
  13   5  -2 6.34736 3.08120   2
  13   5  -2 8.35527 2.54637   5
  13   5  -2 11.0090 3.92951   6
 -13   5   2 7.37430 3.75756   2
  11  -5  -2 18.1042 4.80112   4
 -11  -5   2 9.99285 3.38933   6
 -11  -5   2 27.3414 4.57802   4
  11  -5  -2 13.3709 3.84631   2
 -11  -5   2 12.6926 4.05865   2
 -11  -5   2 17.5534 3.39489   5
  11  -5  -2 22.3109 4.52629   2
 -11  -5   2 16.3061 3.90281   2
  11   5  -2 10.0408 3.68582   6
  11   5  -2 16.0275 4.35863   2
 -11   5   2 14.9421 4.14558   2
  11   5  -2 18.6566 3.16248   5
   9  -5  -2 49.3989 5.41054   2
   9  -5  -2 51.1594 5.84917   2
  -9  -5   2 39.8097 5.53073   2
  -9  -5   2 48.9099 5.58301   6
  -9  -5   2 43.1049 5.37959   4
   9  -5  -2 43.2092 5.82557   4
  -9  -5   2 48.8807 6.12817   2
  -9   5   2 49.7332 6.12205   2
  -9   5   2 52.2474 2.64716   3
   9   5  -2 45.4511 5.74171   6
   9   5  -2 49.6664 6.08940   2
   7  -5  -2 11.5942 3.34228   2
  -7  -5   2 9.72682 2.99030   6
   7  -5  -2 17.0251 3.64099   6
  -7  -5   2 13.7417 3.72603   2
   7  -5  -2 20.4239 4.60923   4
  -7  -5   2 17.9821 4.30745   2
   7  -5  -2 13.8643 3.44805   2
   7   5  -2 20.2590 4.55004   6
   7   5  -2 15.7352 2.74446   5
  -7   5   2 15.1326 3.96328   2
   7   5  -2 12.3747 3.50922   2
  -5  -5   2 115.118 8.28311   2
   5  -5  -2 134.233 8.64627   2
  -5  -5   2 126.505 9.16310   2
  -5  -5   2 120.785 8.43952   6
   5  -5  -2 117.270 8.79080   4
   5  -5  -2 109.531 7.54077   6
   5  -5  -2 119.119 8.00517   2
  -5   5   2 113.797 8.66470   2
   5   5  -2 114.518 7.17696   5
   5   5  -2 137.772 9.41512   2
   5   5  -2 111.352 8.85267   6
  -3  -5   2 55.9687 5.74694   2
   3  -5  -2 48.6788 5.48186   4
  -3  -5   2 47.8122 5.36693   6
  -3  -5   2 51.6128 5.76806   2
   3  -5  -2 48.2872 5.37787   2
   3  -5  -2 54.5387 5.10449   2
   3  -5  -2 51.3880 4.75948   6
   3   5  -2 54.2127 5.98381   2
   3   5  -2 49.3008 5.83652   6
  -3   5   2 55.1879 5.98704   2
  -3   5   2 58.0560 5.99955   2
  -1  -5   2 55.8537 5.78161   2
  -1  -5   2 60.4881 6.22827   2
   1  -5  -2 55.6537 5.15518   2
  -1  -5   2 58.0092 5.87152   6
   1  -5  -2 58.2348 4.77002   6
   1  -5  -2 56.5713 5.63081   2
   1   5  -2 46.6940 5.88565   6
   1   5  -2 70.0818 6.28305   2
  -1   5   2 77.5234 6.60318   2
   1   5  -2 65.4812 6.32921   2
  -1   5   2 54.3872 5.92198   2
  -1   5   2 64.8572 6.24744   5
   1  -5   2 409.756 18.6280   2
   1  -5   2 446.917 19.4910   6
   1  -5   2 408.727 19.1663   2
  -1  -5  -2 398.918 17.9668   2
  -1  -5  -2 393.342 16.9505   2
  -1  -5  -2 428.525 16.5784   6
   1   5   2 423.558 18.6228   2
   1   5   2 429.615 17.5877   6
   1   5   2 401.697 18.5187   5
   1   5   2 436.639 19.0665   2
  -1   5  -2 404.195 18.5076   2
   3  -5   2 1.62600 2.18058   2
   3  -5   2 -0.1268 2.02402   2
   3  -5   2 0.40216 2.02860   6
  -3  -5  -2 4.61660 2.18245   2
  -3  -5  -2 1.96731 2.06106   2
   3   5   2 2.39523 2.30216   2
  -3   5  -2 0.68257 1.92362   2
   3   5   2 4.71811 2.46058   5
   3   5   2 4.34458 1.98757   6
  -3   5  -2 2.75587 1.93614   3
   3   5   2 6.47254 2.59221   2
   5  -5   2 3.24237 2.80450   2
  -5  -5  -2 0.81717 1.33596   6
   5  -5   2 -0.6614 1.90317   2
  -5  -5  -2 3.67805 2.50475   2
   5  -5   2 3.91163 2.61529   6
  -5  -5  -2 4.29518 2.24778   2
   5  -5   2 5.80103 3.33856   4
  -5   5  -2 2.40517 1.96798   3
  -5   5  -2 3.84953 2.58733   2
   5   5   2 6.02669 2.67147   2
   5   5   2 -0.0441 1.67063   6
   5   5   2 2.30899 2.03716   5
  -7  -5  -2 4.30643 1.84118   6
   7  -5   2 1.57419 2.78536   4
   7  -5   2 6.46307 3.32397   2
  -7  -5  -2 0.87101 2.00636   2
   7  -5   2 6.61610 3.01819   2
   7  -5   2 0.77402 2.74219   6
  -7  -5  -2 5.73128 2.71948   2
  -7  -5  -2 4.46034 2.54833   5
  -7   5  -2 2.29779 2.50013   2
   7   5   2 7.57784 2.88558   5
  -7   5  -2 2.96625 1.87233   3
   7   5   2 4.05392 2.49856   2
  -9  -5  -2 1.69836 1.66065   4
  -9  -5  -2 2.08400 2.25224   2
   9  -5   2 -2.0687 1.52032   4
  -9  -5  -2 -2.3803 1.84381   5
   9  -5   2 1.40546 2.23550   2
  -9  -5  -2 1.12054 1.69671   6
   9  -5   2 -1.5208 2.12930   2
  -9  -5  -2 1.22961 2.31896   2
   9   5   2 2.37868 2.35980   5
  -9   5  -2 0.57703 2.51720   2
   9   5   2 0.94967 1.96556   2
  -9   5  -2 0.60484 1.58587   3
   9   5   2 -0.7476 1.99096   6
  11  -5   2 41.1146 6.36674   4
 -11  -5  -2 60.6339 6.00964   6
 -11  -5  -2 53.9873 5.81377   4
 -11  -5  -2 52.7831 6.32936   2
 -11  -5  -2 54.6008 6.36049   5
 -11  -5  -2 44.7872 6.45081   2
  11  -5   2 54.0513 6.88818   2
  11   5   2 39.9480 5.70366   5
  11   5   2 58.5348 6.69672   2
 -11   5  -2 53.7930 6.92690   2
  11   5   2 64.4153 6.57629   6
 -11   5  -2 58.3780 5.20525   3
 -13  -5  -2 434.676 19.8396   2
 -13  -5  -2 406.596 20.7033   5
 -13  -5  -2 469.907 21.2099   2
  13  -5   2 434.187 21.7891   2
 -13  -5  -2 478.964 20.3152   4
 -13  -5  -2 435.271 19.8978   6
  13  -5   2 502.206 23.7391   4
  13   5   2 412.152 20.6773   5
  13   5   2 470.376 21.5447   2
  13   5   2 443.143 20.5545   6
 -15  -5  -2 1.40112 2.66179   5
 -15  -5  -2 -2.6898 2.46269   6
 -15  -5  -2 -2.4301 2.56642   2
  15  -5   2 -0.0779 2.61629   4
 -15  -5  -2 -3.1437 2.54777   2
  15  -5   2 -5.2715 2.32754   2
 -15  -5  -2 -1.2833 2.64946   4
  15   5   2 -2.2088 2.79755   5
  15   5   2 -2.9675 1.95526   2
  15   5   2 -0.4737 2.17354   6
  17  -5   2 55.5686 8.05020   2
 -17  -5  -2 69.6599 7.86037   5
  17  -5   2 59.4305 8.55376   4
 -17  -5  -2 52.9723 7.39181   2
 -17  -5  -2 78.7221 9.35938   4
  17   5   2 63.4405 7.27041   5
  17   5   2 60.8599 7.54777   2
  17   5   2 60.2258 7.33374   6
 -19  -5  -2 -1.1500 3.21105   2
  19  -5   2 1.24282 3.67337   2
 -19  -5  -2 5.72747 4.19511   4
  19  -5   2 9.00403 4.84762   4
 -19  -5  -2 2.00687 3.40003   5
  19   5   2 2.55664 3.13073   2
  19   5   2 2.22298 3.70893   6
 -21  -5  -2 6.12468 3.91334   2
 -21  -5  -2 -5.0200 2.80616   5
  21  -5   2 2.24542 4.32411   4
  21  -5   2 -0.1250 3.67061   2
  21   5   2 -6.2598 3.12349   2
  21   5   2 0.07514 3.38075   6
  23  -5   2 46.5260 5.62167   3
  23  -5   2 27.5613 7.61538   4
 -23  -5  -2 41.5541 8.58141   2
  23  -5   2 39.6902 8.09587   2
 -23  -5  -2 40.5966 8.06032   5
  23   5   2 35.9389 7.89390   2
  23   5   2 46.9650 7.52530   6
 -25  -5  -2 2.82570 4.30975   5
  25  -5   2 3.60972 4.34334   2
  25  -5   2 4.90472 4.69125   4
 -25  -5  -2 3.57627 4.79085   2
  25  -5   2 4.21611 5.14948   6
  25   5   2 3.07263 4.12332   6
 -26  -6   2 21.1742 6.15035   5
  26  -6  -2 16.2491 6.90378   4
  26  -6  -2 37.7220 8.05938   6
  26  -6  -2 23.2409 6.83919   2
  24  -6  -2 88.2092 11.7957   4
  24  -6  -2 98.1792 10.6627   2
 -24  -6   2 117.826 12.8282   2
 -24  -6   2 102.811 10.0985   5
  24  -6  -2 111.865 11.1754   6
  24   6  -2 98.1699 11.3538   2
  24   6  -2 101.146 12.1215   6
  22  -6  -2 3.37754 5.12250   4
 -22  -6   2 9.06005 4.47418   2
 -22  -6   2 12.2758 4.28710   5
  22  -6  -2 0.39330 4.29486   6
  22  -6  -2 14.3196 5.06951   2
  22   6  -2 7.56432 4.56157   6
  22   6  -2 5.60022 4.37177   2
  20  -6  -2 127.970 12.7873   4
 -20  -6   2 120.796 11.6960   2
  20  -6  -2 122.881 11.0667   2
 -20  -6   2 139.405 10.3810   5
  20   6  -2 129.944 12.1429   6
  20   6  -2 122.478 11.7212   2
  18  -6  -2 337.630 20.5190   2
 -18  -6   2 324.481 17.0098   5
  18  -6  -2 357.095 21.4961   4
 -18  -6   2 352.356 20.1034   2
  18   6  -2 347.026 20.4370   6
  18   6  -2 337.621 19.5142   2
  18   6  -2 332.494 16.7716   5
  16  -6  -2 1.12632 3.10225   4
 -16  -6   2 5.91044 3.44881   2
 -16  -6   2 4.76692 2.59224   5
  16  -6  -2 -0.4641 2.44185   2
  16   6  -2 -0.3733 2.49927   5
  16   6  -2 4.57360 3.39232   2
  16   6  -2 2.33441 3.38145   6
 -14  -6   2 93.1105 7.59559   5
  14  -6  -2 94.5278 11.4063   4
  14  -6  -2 88.7961 8.63540   2
 -14  -6   2 82.3521 8.99063   2
  14   6  -2 93.1142 9.45125   6
  14   6  -2 86.8260 8.91376   2
  14   6  -2 91.1684 7.32475   5
 -12  -6   2 12.9493 4.29020   2
  12  -6  -2 1.20176 3.56593   2
 -12  -6   2 5.53752 3.46232   6
  12  -6  -2 9.40669 4.37281   4
 -12  -6   2 12.1197 3.78967   4
  12  -6  -2 6.00166 3.29213   2
  12   6  -2 7.70416 2.85665   5
  12   6  -2 5.89474 3.27109   2
  12   6  -2 8.29099 3.82031   6
  10  -6  -2 599.342 25.4899   2
  10  -6  -2 597.452 25.6295   2
  10  -6  -2 621.458 26.3056   6
  10  -6  -2 615.384 27.5844   4
 -10  -6   2 626.249 26.1371   6
 -10  -6   2 604.315 26.3665   4
 -10  -6   2 622.799 27.2034   2
  10   6  -2 598.978 23.6228   5
  10   6  -2 601.693 27.2510   6
  10   6  -2 612.258 26.9817   2
 -10   6   2 578.883 18.8893   3
  -8  -6   2 147.150 10.5634   2
  -8  -6   2 179.038 12.7816   6
  -8  -6   2 137.408 11.0684   2
   8  -6  -2 150.667 10.6460   2
   8  -6  -2 166.725 11.8483   4
   8  -6  -2 159.710 10.6825   6
   8   6  -2 149.488 9.14040   5
   8   6  -2 128.284 10.7823   6
  -8   6   2 154.527 11.4716   2
  -8   6   2 158.467 7.72374   3
   8   6  -2 157.206 11.5115   2
   6  -6  -2 32.5302 5.06085   2
  -6  -6   2 27.8163 5.02766   2
  -6  -6   2 36.6389 5.35799   6
  -6  -6   2 37.1970 5.69890   2
   6  -6  -2 32.8783 4.89497   6
   6  -6  -2 26.5448 4.62660   4
   6  -6  -2 37.5653 5.41965   2
   6   6  -2 32.3634 5.55923   6
   6   6  -2 33.4988 4.31816   5
  -6   6   2 25.4830 5.33808   2
   6   6  -2 34.9994 5.75649   2
   4  -6  -2 318.715 15.4070   6
   4  -6  -2 318.995 15.6507   2
   4  -6  -2 315.197 16.3361   2
  -4  -6   2 327.025 16.8193   2
  -4  -6   2 370.309 18.2512   2
  -4  -6   2 308.294 16.3743   6
   4  -6  -2 350.565 17.7596   4
   4   6  -2 349.861 15.5083   5
   4   6  -2 329.155 17.9088   6
  -4   6   2 332.755 17.3273   2
   4   6  -2 350.843 18.0279   2
  -2  -6   2 642.057 27.6184   2
  -2  -6   2 631.080 26.5473   2
   2  -6  -2 658.921 24.9388   6
   2  -6  -2 654.144 25.5584   2
   2  -6  -2 658.783 27.3760   4
   2  -6  -2 669.168 26.6608   2
  -2  -6   2 727.604 27.6438   6
  -2   6   2 644.958 27.2744   2
   2   6  -2 652.896 25.3628   5
  -2   6   2 639.907 27.2981   5
   2   6  -2 576.405 27.3076   6
  -2   6   2 623.546 27.6039   2
   2   6  -2 665.390 27.9821   2
   0  -6   2 68.1528 6.85635   2
   0  -6  -2 43.0290 4.77808   6
   0  -6  -2 46.5756 5.24297   2
   0  -6   2 59.6239 6.61629   6
   0  -6   2 56.6140 6.88354   2
   0  -6  -2 67.5169 6.75757   2
   0   6  -2 46.7859 6.38119   2
   0   6   2 64.7195 6.97145   2
   0   6   2 37.2433 5.76840   2
   0   6   2 47.9012 6.10533   5
   2  -6   2 39.0595 5.70311   2
  -2  -6  -2 39.9864 5.56438   2
   2  -6   2 38.6377 5.79822   2
   2  -6   2 41.9879 5.94017   6
  -2  -6  -2 41.0809 4.49858   6
  -2  -6  -2 49.3606 5.43389   2
  -2   6  -2 42.6961 6.04824   2
   2   6   2 38.9391 6.01292   2
  -2   6  -2 41.7854 5.44024   3
   2   6   2 35.5552 5.27755   5
   2   6   2 43.8517 5.11544   6
   2   6   2 32.6626 5.51418   2
   4  -6   2 1353.71 48.8064   2
  -4  -6  -2 1328.70 45.5940   2
  -4  -6  -2 1343.93 44.7460   6
   4  -6   2 1223.46 47.9550   6
   4  -6   2 1344.37 49.5842   4
  -4  -6  -2 1382.97 47.3881   2
   4  -6   2 1251.38 47.5281   2
   4   6   2 1305.98 47.4502   5
   4   6   2 1331.84 46.3534   6
   4   6   2 1443.88 48.6955   2
  -4   6  -2 1318.02 47.8532   2
  -6  -6  -2 16.7354 4.21535   2
   6  -6   2 7.32865 3.93506   2
   6  -6   2 6.90016 3.53935   4
   6  -6   2 7.24123 4.22213   6
   6  -6   2 8.36950 3.57400   2
  -6  -6  -2 9.61642 3.38148   2
  -6  -6  -2 4.81266 2.38157   6
   6   6   2 11.9562 3.55192   6
  -6   6  -2 13.2533 3.37476   3
  -6   6  -2 4.56398 3.35901   2
   6   6   2 15.3704 3.96747   5
   6   6   2 8.16873 3.57718   2
   8  -6   2 12.3915 4.34733   2
  -8  -6  -2 9.32298 2.63866   6
   8  -6   2 9.97284 4.38567   4
  -8  -6  -2 15.8100 4.26824   2
  -8  -6  -2 5.40336 2.96802   2
   8  -6   2 13.2608 4.65917   6
   8   6   2 10.3290 3.39968   6
  -8   6  -2 14.9198 3.77673   3
   8   6   2 8.31481 3.46120   5
   8   6   2 9.29996 3.62298   2
 -10  -6  -2 131.613 9.69436   4
 -10  -6  -2 143.029 9.41488   6
  10  -6   2 146.995 12.0782   6
  10  -6   2 147.433 11.6020   2
  10  -6   2 165.254 12.5331   4
 -10  -6  -2 148.265 10.7196   2
 -10  -6  -2 136.935 10.5523   5
 -10  -6  -2 142.825 10.0191   2
 -10   6  -2 134.889 9.01606   3
  10   6   2 130.636 10.0173   6
  10   6   2 147.691 11.1693   2
 -12  -6  -2 327.091 18.0422   2
 -12  -6  -2 368.847 18.9784   5
  12  -6   2 348.768 19.4506   2
 -12  -6  -2 386.005 18.0710   4
 -12  -6  -2 348.311 18.8670   2
  12   6   2 351.301 18.0672   6
  12   6   2 326.442 18.1236   5
  14  -6   2 6.59471 3.71097   2
 -14  -6  -2 10.4640 3.99049   5
 -14  -6  -2 10.9283 3.53713   6
  14  -6   2 7.36596 3.87487   4
 -14  -6  -2 13.7059 4.36499   2
  14   6   2 9.81783 4.15135   6
  14   6   2 9.00273 3.93557   5
  14   6   2 4.14477 3.53134   2
 -16  -6  -2 279.305 15.9508   4
  16  -6   2 264.556 18.4566   4
 -16  -6  -2 294.996 17.2065   2
 -16  -6  -2 308.029 17.6425   5
  16  -6   2 277.557 17.5989   2
  16   6   2 284.385 17.4024   2
  16   6   2 298.411 17.4362   6
 -18  -6  -2 308.677 18.5996   5
  18  -6   2 322.339 20.7602   4
  18  -6   2 303.691 19.0087   2
 -18  -6  -2 313.913 18.3277   2
  18   6   2 312.173 18.9719   2
  18   6   2 318.796 21.6434   6
 -20  -6  -2 2.02455 3.67750   5
 -20  -6  -2 1.95282 3.99453   2
  20  -6   2 5.44777 5.01282   4
  20  -6   2 4.36869 4.07828   2
  20   6   2 -3.5509 3.06213   6
  20   6   2 -3.2153 3.26416   2
  22  -6   2 595.420 32.1315   4
  22  -6   2 607.740 30.2662   2
 -22  -6  -2 590.334 29.5161   5
  22   6   2 582.858 29.4102   6
  22   6   2 625.377 30.5977   2
  24  -6   2 19.5016 7.10812   4
 -24  -6  -2 31.4339 7.89132   2
 -24  -6  -2 39.6771 8.08619   5
  24   6   2 37.8982 8.25985   2
  24   6   2 45.6077 8.95683   6
  23  -7  -2 477.633 25.8582   6
  23  -7  -2 515.335 25.9722   2
  23  -7  -2 499.128 29.3608   4
 -23  -7   2 505.972 24.8292   5
 -23  -7   2 540.421 28.7082   2
  23   7  -2 509.149 28.9529   6
  21  -7  -2 43.5675 7.32960   2
  21  -7  -2 28.7500 8.21176   4
 -21  -7   2 23.8784 7.00143   2
 -21  -7   2 44.9578 6.74198   5
  21   7  -2 28.3797 7.15414   2
  21   7  -2 37.8841 8.34175   6
  19  -7  -2 -2.0723 3.32026   2
  19  -7  -2 3.97277 4.88250   4
 -19  -7   2 -1.4308 3.84942   2
 -19  -7   2 1.15386 2.99473   5
  19   7  -2 3.38761 4.59144   2
  19   7  -2 -2.0562 3.62605   6
  19   7  -2 2.31673 3.64707   5
  17  -7  -2 2.69653 3.64663   4
 -17  -7   2 -0.6778 2.98374   2
  17  -7  -2 0.82914 3.46874   2
  17   7  -2 6.67682 4.25291   6
  17   7  -2 6.95779 3.75583   5
  17   7  -2 1.36522 3.51411   2
 -15  -7   2 121.798 12.0067   2
  15  -7  -2 142.184 12.9737   4
  15   7  -2 146.623 12.6440   6
  15   7  -2 115.140 11.6953   2
  15   7  -2 128.037 9.70069   5
  13  -7  -2 447.998 24.2450   4
  13  -7  -2 439.198 21.8269   2
 -13  -7   2 445.760 23.2960   2
  13  -7  -2 406.180 22.1547   6
  13   7  -2 416.579 19.5243   5
  13   7  -2 436.709 23.1330   2
  13   7  -2 462.249 24.0763   6
 -11  -7   2 366.276 20.6362   2
  11  -7  -2 425.233 20.8647   6
  11  -7  -2 368.200 19.3115   2
  11  -7  -2 335.553 20.4085   4
  11   7  -2 372.936 21.0057   6
  11   7  -2 352.308 20.4822   2
  11   7  -2 357.809 17.3084   5
   9  -7  -2 35.5306 6.07637   4
  -9  -7   2 35.0266 7.57669   2
  -9  -7   2 18.1240 5.18685   6
   9  -7  -2 28.2121 5.81176   2
   9  -7  -2 29.0811 6.20570   6
   9   7  -2 30.0354 6.44062   6
  -9   7   2 26.8404 3.35040   3
   9   7  -2 37.0827 5.24396   5
  -7  -7   2 9.09601 4.01097   2
  -7  -7   2 14.9020 3.92867   6
   7  -7  -2 7.60856 3.44855   2
   7  -7  -2 8.92891 3.94338   2
   7  -7  -2 5.95913 3.61310   6
   7  -7  -2 7.09117 3.65096   4
   7   7  -2 5.65918 3.04697   5
  -7   7   2 9.84954 2.82734   3
   7   7  -2 10.5597 4.62478   6
   7   7  -2 9.74530 4.28542   2
   5  -7  -2 392.107 20.8618   4
   5  -7  -2 402.963 18.7383   6
   5  -7  -2 387.784 18.8967   2
  -5  -7   2 410.546 20.0637   6
   5  -7  -2 423.389 20.0571   2
  -5  -7   2 370.831 20.6900   2
   5   7  -2 377.190 18.1741   5
   5   7  -2 438.915 21.9073   2
   5   7  -2 399.247 21.3785   6
   3  -7  -2 1318.81 47.2514   6
   3  -7  -2 1389.57 50.8236   4
   3  -7  -2 1409.19 49.6859   2
  -3  -7   2 1359.08 49.5690   6
  -3  -7   2 1396.95 51.2946   2
   3  -7  -2 1296.84 47.8198   2
   3   7  -2 1438.80 51.8419   2
   3   7  -2 1397.17 48.0504   5
   3   7  -2 1343.13 51.4203   6
  -3   7   2 1381.10 50.8158   5
  -1  -7   2 312.761 16.9895   6
   1  -7  -2 289.845 14.6664   6
  -1  -7   2 328.405 18.3861   2
   1  -7  -2 288.924 15.3281   2
   1  -7  -2 300.102 17.1508   4
   1  -7  -2 291.636 16.2462   2
   1   7  -2 295.277 15.4923   5
  -1   7   2 296.326 17.6112   2
  -1   7   2 318.971 17.3833   5
  -1  -7  -2 6.36356 3.41273   2
  -1  -7  -2 -3.3947 1.95930   2
   1  -7   2 0.90283 2.62023   6
  -1  -7  -2 2.12156 2.18386   6
   1  -7   2 5.96525 3.58848   2
   1   7   2 -0.0829 3.04697   2
   1   7   2 5.81955 3.21766   5
  -1   7  -2 1.22341 2.10194   5
   3  -7   2 562.078 27.5633   4
   3  -7   2 578.697 26.5328   6
   3  -7   2 567.970 26.9755   2
  -3  -7  -2 602.738 23.6452   6
  -3  -7  -2 576.543 25.6650   2
  -3  -7  -2 561.795 24.1059   2
  -3   7  -2 601.698 25.7364   3
   3   7   2 628.588 27.7635   2
   3   7   2 581.909 25.1446   6
   3   7   2 561.932 25.9113   5
   5  -7   2 1186.01 47.2230   4
   5  -7   2 1154.87 45.9755   6
  -5  -7  -2 1195.66 42.1012   6
  -5  -7  -2 1182.70 44.7225   2
   5  -7   2 1187.27 46.2947   2
   5   7   2 1313.50 46.0478   5
   5   7   2 1159.77 46.0564   2
  -5   7  -2 1198.79 43.9255   3
   5   7   2 1251.98 44.6155   6
   7  -7   2 875.497 40.5952   6
   7  -7   2 832.954 40.7177   4
   7  -7   2 849.784 39.3034   2
  -7  -7  -2 833.471 32.3109   6
  -7  -7  -2 868.535 34.9698   2
   7   7   2 883.555 35.4290   5
  -7   7  -2 879.108 33.6069   3
   7   7   2 906.020 39.8890   2
   7   7   2 908.868 34.9284   6
  -9  -7  -2 180.601 11.2870   6
   9  -7   2 178.150 13.6995   2
   9  -7   2 187.405 14.4007   4
  -9  -7  -2 182.638 12.9526   2
  -9  -7  -2 171.682 11.6745   4
   9   7   2 176.543 12.3959   6
   9   7   2 193.834 13.8428   2
   9   7   2 150.675 11.8706   5
  -9   7  -2 183.073 11.2369   3
 -11  -7  -2 9.26933 3.87730   4
  11  -7   2 5.08822 3.91621   4
  11  -7   2 3.68217 3.51637   2
 -11  -7  -2 13.1912 3.85361   6
 -11  -7  -2 11.7719 4.27443   2
 -11   7  -2 13.7269 3.31995   3
  11   7   2 3.64146 3.71842   2
  11   7   2 4.31749 4.28539   5
  11   7   2 14.0172 5.38909   6
 -13  -7  -2 414.241 23.1038   6
  13  -7   2 492.921 24.6290   2
  13  -7   2 451.884 24.8615   4
 -13  -7  -2 439.432 21.8508   4
 -13  -7  -2 417.868 22.1629   5
 -13  -7  -2 448.013 22.7300   2
  13   7   2 461.044 23.8300   2
  13   7   2 423.329 22.0083   6
 -15  -7  -2 -2.4817 3.17764   2
  15  -7   2 -6.6001 3.26979   4
 -15  -7  -2 9.85135 4.17804   5
  15  -7   2 -0.8284 3.63722   2
  15   7   2 4.57611 4.08295   6
  15   7   2 2.82684 3.20418   2
  17  -7   2 29.6291 7.24821   2
 -17  -7  -2 31.2513 7.03090   5
  17  -7   2 39.8048 8.62578   4
 -17  -7  -2 29.1920 6.94572   2
  17   7   2 25.1925 7.27097   2
  17   7   2 25.1299 6.03253   6
 -19  -7  -2 56.4716 9.91219   2
 -19  -7  -2 74.2205 9.01372   5
  19  -7   2 60.2901 9.94078   4
  19  -7   2 65.5841 9.56767   2
  19   7   2 53.9864 8.79033   6
  19   7   2 69.8205 9.87425   2
  21  -7   2 2.44906 5.26744   4
 -21  -7  -2 10.9239 4.89553   5
 -21  -7  -2 1.74752 4.93701   2
  21  -7   2 14.5606 6.42501   2
  21   7   2 4.18356 4.63172   2
  21   7   2 11.5002 5.08658   6
  20  -8  -2 167.827 14.3412   2
  20  -8  -2 191.632 16.6117   4
 -20  -8   2 173.462 17.8006   2
  20   8  -2 198.607 16.8980   6
  18  -8  -2 100.961 10.8724   2
  18  -8  -2 121.981 13.3715   4
 -18  -8   2 101.511 11.8484   2
  18   8  -2 106.773 12.1411   2
  18   8  -2 106.417 12.1324   6
  18   8  -2 96.3333 10.7166   5
 -16  -8   2 117.579 12.0597   2
  16  -8  -2 104.351 12.4349   4
  16  -8  -2 95.9652 10.3399   2
  16   8  -2 93.8387 9.68126   5
  16   8  -2 118.026 12.8975   6
  16   8  -2 96.5147 11.4742   2
  14  -8  -2 60.3025 8.72301   2
  14  -8  -2 70.3145 10.1388   4
 -14  -8   2 73.8097 10.4765   2
  14   8  -2 63.1727 9.89388   6
  14   8  -2 78.8259 10.5889   2
 -12  -8   2 101.964 11.4849   2
  12  -8  -2 95.4962 9.67512   2
  12  -8  -2 94.4021 11.4080   4
  12   8  -2 125.977 12.2448   6
  12   8  -2 116.181 9.72289   5
  12   8  -2 109.957 11.7139   2
 -10  -8   2 52.9790 8.65767   2
  10  -8  -2 49.0939 8.26261   4
  10  -8  -2 64.4252 8.75019   6
  10   8  -2 71.3912 9.52874   6
  10   8  -2 61.9023 9.30627   2
 -10   8   2 59.1030 4.35360   3
  10   8  -2 46.1794 6.78148   5
   8  -8  -2 4.70111 3.87629   6
   8  -8  -2 3.16112 3.93634   2
   8  -8  -2 3.18611 3.64397   4
  -8  -8   2 4.92333 3.67336   2
   8   8  -2 -0.3890 3.26927   5
   8   8  -2 13.9089 5.83403   6
   8   8  -2 0.65141 2.99623   2
  -8   8   2 1.65594 2.14262   3
   6  -8  -2 78.5540 8.57636   2
   6  -8  -2 66.7032 9.08776   6
  -6  -8   2 79.3657 9.63141   2
   6  -8  -2 90.6128 9.76484   4
   6   8  -2 82.8283 9.88152   2
   6   8  -2 73.5310 9.75224   6
   6   8  -2 62.6536 7.78893   5
   4  -8  -2 187.841 16.3987   4
   4  -8  -2 165.675 12.4220   2
  -4  -8   2 181.881 14.0866   2
   4  -8  -2 170.398 11.7552   6
   4   8  -2 178.997 14.0835   2
   4   8  -2 182.152 12.3316   5
   2  -8  -2 191.742 13.4237   2
   2  -8  -2 185.771 13.8900   4
  -2  -8   2 180.668 14.2754   2
   2  -8  -2 189.588 11.8751   6
   2   8  -2 181.770 12.4473   5
   0  -8  -2 398.480 18.7158   6
   0  -8  -2 430.846 21.4533   2
   0  -8   2 403.226 22.2828   2
   0  -8  -2 431.490 22.2830   4
   0   8  -2 354.049 19.4265   5
   0   8   2 419.898 23.2441   2
   2  -8   2 33.0432 7.07664   4
  -2  -8  -2 38.6234 6.86767   2
  -2  -8  -2 30.1191 5.37892   6
   2  -8   2 39.8116 8.12953   2
  -2   8  -2 34.9915 5.88867   3
  -2   8  -2 32.3628 6.36285   5
   2   8   2 42.8885 7.76340   2
   4  -8   2 82.8289 10.4385   4
   4  -8   2 116.765 11.5142   2
  -4  -8  -2 109.121 9.97488   2
  -4  -8  -2 100.875 8.52565   6
  -4   8  -2 111.626 9.88111   3
   4   8   2 95.7751 10.6105   2
  -6  -8  -2 415.710 21.2617   2
   6  -8   2 377.209 22.8398   4
   6  -8   2 395.330 22.4301   2
   6   8   2 381.264 22.3153   2
   6   8   2 392.743 20.5839   6
  -6   8  -2 390.957 19.9059   3
  -8  -8  -2 25.4868 6.08685   2
  -8  -8  -2 32.8955 5.48394   6
   8  -8   2 18.8611 5.93932   4
   8  -8   2 33.1417 7.03150   2
   8   8   2 35.1033 5.78607   6
  -8   8  -2 18.2196 4.84785   3
   8   8   2 19.8522 5.72625   2
  10  -8   2 7.51481 4.65828   2
  10  -8   2 9.33362 4.60328   4
 -10  -8  -2 12.0951 5.69176   2
 -10  -8  -2 9.02381 4.42768   6
  10   8   2 4.63288 4.24170   2
  10   8   2 13.5463 4.77346   6
 -12  -8  -2 163.480 13.2598   2
  12  -8   2 150.723 13.8805   4
  12  -8   2 132.448 12.9260   2
 -12   8  -2 145.344 9.27532   3
  12   8   2 175.270 14.1524   2
  12   8   2 145.035 12.6123   6
  14  -8   2 485.332 27.4895   4
  14  -8   2 461.696 25.9592   2
 -14  -8  -2 465.772 24.6288   2
  14   8   2 456.468 27.6439   6
  14   8   2 488.959 26.6086   2
  16  -8   2 55.7024 9.33901   2
 -16  -8  -2 49.0898 8.80832   2
  16  -8   2 42.5334 9.53937   4
  16   8   2 66.0120 10.2153   2
  16   8   2 52.6197 8.33560   6
  18  -8   2 15.9394 7.31091   4
  18  -8   2 13.2557 6.33289   2
 -18  -8  -2 13.7974 6.40712   2
  18   8   2 16.0379 6.51466   6
  18   8   2 17.5948 6.60000   2
  15  -9  -2 10.9657 6.47154   4
  15  -9  -2 17.5965 6.38533   2
 -15  -9   2 15.2752 6.18654   2
  15   9  -2 10.1284 5.83871   6
 -13  -9   2 5.72578 5.08762   2
  13  -9  -2 9.78095 5.08722   2
  13  -9  -2 0.94045 4.72325   4
  13   9  -2 13.9030 5.89776   5
  13   9  -2 3.08795 5.84724   6
  13   9  -2 3.37232 4.97205   2
  11  -9  -2 245.029 16.6984   2
  11  -9  -2 232.210 18.1966   4
 -11  -9   2 268.274 18.9678   2
  11   9  -2 216.204 17.6983   6
  11   9  -2 260.860 19.2257   2
  11   9  -2 224.666 14.9274   5
   9  -9  -2 213.363 16.5549   4
   9  -9  -2 199.587 14.7912   2
  -9  -9   2 213.926 16.7002   2
   9   9  -2 169.400 13.2640   5
   9   9  -2 170.477 15.8568   2
   9   9  -2 189.764 15.7917   6
  -9   9   2 197.386 10.4156   3
  -7  -9   2 131.687 12.4707   2
   7  -9  -2 101.532 11.8577   4
   7  -9  -2 106.971 10.8633   2
   7   9  -2 96.0952 10.0432   5
  -7   9   2 111.806 8.81542   3
   7   9  -2 101.792 11.7649   2
   7   9  -2 104.225 12.2176   6
   5  -9  -2 35.5469 6.66592   6
   5  -9  -2 29.6452 7.83043   4
   5  -9  -2 38.0334 7.54508   2
  -5  -9   2 57.1464 9.09292   2
   5   9  -2 42.7911 7.48011   5
   3  -9  -2 10.9392 4.88612   6
   3  -9  -2 16.5777 5.46676   2
  -3  -9   2 2.44332 4.68017   2
   3  -9  -2 3.92093 4.51392   4
   1  -9  -2 4.73959 3.93927   6
  -1  -9   2 3.31562 4.60491   2
   1  -9  -2 0.43874 3.80335   4
   1  -9  -2 3.83894 3.82778   2
   1  -9   2 13.0164 5.82014   2
  -1  -9  -2 8.15595 4.88044   4
   1  -9   2 20.7239 6.82817   4
  -1  -9  -2 11.5983 4.38392   6
  -1  -9  -2 14.8327 5.43294   2
   1   9   2 2.69712 4.03220   2
  -1   9  -2 2.68025 4.06126   3
  -3  -9  -2 26.4306 6.32101   4
   3  -9   2 18.2558 6.05248   2
  -3  -9  -2 24.9283 5.55880   6
   3  -9   2 30.9008 7.45858   4
  -3  -9  -2 22.9456 6.29686   2
  -3   9  -2 23.5166 6.14063   3
   3   9   2 16.3981 5.86069   2
   5  -9   2 12.4401 5.76785   2
   5  -9   2 2.71605 4.37203   4
  -5  -9  -2 11.4123 4.73644   2
  -5  -9  -2 6.80368 4.44842   6
   5   9   2 14.0054 6.06607   2
  -5   9  -2 8.67684 4.18305   3
   7  -9   2 207.965 16.4539   2
   7  -9   2 238.655 18.4454   4
   7   9   2 240.518 17.9486   2
  -7   9  -2 229.430 14.7236   3
   7   9   2 219.322 15.6361   6
  -9  -9  -2 8.84807 5.09691   2
   9  -9   2 0.13940 4.85889   4
   9  -9   2 0.85977 4.57901   2
  -9   9  -2 3.15386 3.45729   3
   9   9   2 9.65682 4.97427   2
   9   9   2 4.67744 4.22541   6
  11  -9   2 75.8462 11.4843   4
 -11  -9  -2 96.6802 11.0123   2
  11  -9   2 69.3194 11.0100   2
  11   9   2 85.0056 12.4132   2
  11   9   2 68.3715 9.61371   6
  13  -9   2 31.9982 7.11037   2
  13  -9   2 28.8934 8.44989   4
 -13  -9  -2 34.5984 7.48804   2
  13   9   2 33.8716 7.27367   6
  13   9   2 28.8651 8.08254   2
   8 -10  -2 1.23877 5.11806   2
  -8 -10   2 7.45934 7.06308   2
  -6 -10   2 147.251 14.6485   2
   6 -10  -2 151.903 13.5961   2
   6 -10  -2 153.361 15.3672   4
  -6  10   2 146.232 11.2642   3
   4 -10  -2 70.4790 10.9052   4
  -4 -10   2 77.4702 11.7133   2
   4 -10  -2 102.325 11.1776   2
  -4  10   2 90.1115 9.63149   3
  -2 -10   2 485.474 27.7778   2
   2 -10  -2 468.384 26.9243   4
   0 -10   2 137.974 14.6043   2
   0 -10   2 144.505 14.5405   4
   0 -10  -2 134.057 13.1023   2
   0 -10  -2 124.832 13.0948   4
   0  10  -2 140.676 13.3577   3
  -2 -10  -2 57.1886 9.08053   4
   2 -10   2 44.0058 9.68933   2
   2 -10   2 50.3646 11.4303   4
  -2 -10  -2 58.6081 9.83935   2
  -4 -10  -2 620.789 31.7915   4
   4 -10   2 643.279 39.0349   4
  -4  10  -2 642.401 30.6490   3
   4  10   2 675.063 34.7323   2
  -6 -10  -2 82.9094 11.0144   2
   6 -10   2 48.6597 10.7514   2
   6 -10   2 80.4195 11.9042   4
   6  10   2 81.3898 12.8865   2
 -32   0   3 0.64529 4.46684   5
  32   0  -3 4.38352 4.59093   6
  32   0  -3 8.43306 4.33889   2
  30   0  -3 7.49918 4.86964   6
  30   0  -3 2.23308 3.61026   2
  30   0  -3 1.34344 3.26584   4
 -30   0   3 -0.6372 3.81076   5
  28   0  -3 -2.1517 3.11471   2
 -28   0   3 -1.3556 3.64967   5
  28   0  -3 4.57767 4.39329   4
  28   0  -3 -4.4334 3.08685   6
  26   0  -3 3.19500 3.90807   4
  26   0  -3 -1.4017 3.08710   6
  26   0  -3 4.28852 2.94063   2
  24   0  -3 6.76340 4.08801   6
 -24   0   3 0.28617 3.33922   5
  24   0  -3 7.47644 3.49206   2
  22   0  -3 -1.8072 2.41012   6
  22   0  -3 -1.3831 2.08859   2
  22   0  -3 -1.2197 2.46728   4
 -22   0   3 -2.0140 1.89962   5
  20   0  -3 3.06554 2.41078   6
  20   0  -3 1.97158 2.37361   4
 -20   0   3 -0.6704 2.48494   4
  20   0  -3 0.71566 2.02568   2
 -20   0   3 -1.0590 2.24414   2
  18   0  -3 3.73196 2.25918   2
  18   0  -3 -0.6952 1.80488   6
 -18   0   3 2.85899 2.54095   4
  18   0  -3 0.77257 2.05190   4
 -18   0   3 3.69867 2.13862   2
  16   0  -3 -0.7000 1.71702   4
 -16   0   3 1.83320 1.79970   6
 -16   0   3 0.49875 1.37654   4
  16   0  -3 3.42188 1.87015   2
 -16   0   3 2.35790 2.27820   2
  16   0  -3 0.60091 1.27993   6
  14   0  -3 0.80581 1.40053   6
 -14   0   3 0.41722 1.45625   4
 -14   0   3 -1.6662 1.30798   2
  14   0  -3 -1.6913 1.09787   4
  14   0  -3 1.22194 1.19059   2
 -12   0   3 -0.8934 0.96763   6
  12   0  -3 1.29924 1.47981   4
 -12   0   3 -0.0338 1.35615   4
  12   0  -3 -1.0510 0.93419   2
 -12   0   3 0.41171 1.23217   2
  12   0  -3 -1.4897 0.90399   6
  10   0  -3 1.25805 1.26130   4
 -10   0   3 -0.9263 0.63001   2
  10   0  -3 -1.7053 0.83996   6
 -10   0   3 0.36985 0.91009   6
  10   0  -3 0.48227 0.84655   2
   8   0  -3 0.76166 1.08501   4
  -8   0   3 -0.7225 0.51917   4
   8   0  -3 -0.2188 0.60950   6
  -8   0   3 4.45880 1.43363   6
   8   0  -3 -0.5028 0.56185   2
  -8   0   3 4.31766 1.21904   2
   6   0  -3 1.01096 0.54722   2
   6   0  -3 0.12466 0.68163   6
  -6   0   3 1.76960 0.96439   4
  -6   0   3 4.31273 1.16179   6
   6   0  -3 -0.5378 0.76295   4
  -6   0   3 1.75807 0.75492   2
   4   0  -3 0.41737 0.59448   4
  -4   0   3 0.29481 0.59038   6
   4   0  -3 -0.6244 0.61990   3
  -4   0   3 0.60165 0.69278   4
   4   0  -3 0.93359 0.72608   6
  -2   0   3 1.58558 0.72668   5
   2   0  -3 0.49875 0.84399   3
  -2   0   3 0.25651 0.57492   4
   2   0  -3 0.33157 0.54809   5
  -2   0   3 -0.4656 0.66013   3
   2   0  -3 0.13341 0.48475   4
  -2   0   3 2.57888 0.79734   6
   2   0  -3 0.23181 0.57455   6
   0   0  -3 1.72261 0.82360   5
   0   0  -3 -0.3904 0.81982   3
   0   0   3 0.08610 0.92465   3
   0   0   3 0.17235 0.61475   6
   0   0   3 0.51453 0.63649   5
  -2   0  -3 -0.7387 0.45529   3
   2   0   3 0.47146 0.77539   5
   2   0   3 1.38635 0.59425   4
   2   0   3 0.05035 0.44607   2
   2   0   3 0.12546 0.93843   3
  -2   0  -3 0.20259 0.77990   5
   4   0   3 0.09218 0.69914   2
  -4   0  -3 -0.0129 0.87980   5
   4   0   3 0.12216 0.56978   4
   4   0   3 0.54102 1.04675   5
  -4   0  -3 0.21477 0.58839   2
   4   0   3 0.66847 0.81549   3
  -4   0  -3 1.42160 0.69397   4
  -6   0  -3 0.74268 1.07360   5
   6   0   3 0.15873 0.80747   4
   6   0   3 0.54108 0.98869   2
  -6   0  -3 0.71242 0.77511   4
   6   0   3 0.86240 0.83634   5
  -6   0  -3 2.17438 1.03952   2
   8   0   3 0.17982 0.93408   4
  -8   0  -3 0.23356 1.18434   5
  -8   0  -3 -1.0075 0.97134   2
   8   0   3 -0.1059 1.03699   2
  -8   0  -3 -0.0382 0.84308   4
 -10   0  -3 -0.0429 1.10891   4
 -10   0  -3 0.58118 1.21410   2
  10   0   3 0.79677 1.17040   4
  10   0   3 -1.8408 1.17595   2
 -12   0  -3 -0.9419 1.40294   2
  12   0   3 -0.2401 1.50094   6
 -12   0  -3 -0.9072 1.02499   5
  12   0   3 0.28065 1.59129   2
  12   0   3 0.39538 1.38551   4
 -12   0  -3 2.28358 1.57895   4
 -14   0  -3 -0.9860 1.22092   5
  14   0   3 -1.8433 1.66123   2
 -14   0  -3 0.68754 1.96079   2
 -14   0  -3 -2.0498 1.40049   4
  14   0   3 -1.0065 1.10667   6
 -16   0  -3 0.61041 2.08450   5
 -16   0  -3 -1.5280 1.63781   4
  16   0   3 -0.5525 1.32998   6
  16   0   3 -1.8137 1.53971   4
  16   0   3 -1.3197 1.65385   2
 -16   0  -3 0.80179 2.30763   2
  18   0   3 -2.2803 1.86099   6
 -18   0  -3 2.26969 2.46062   4
 -18   0  -3 0.84411 2.58530   5
  18   0   3 0.17060 2.17452   2
 -18   0  -3 2.24427 2.73700   2
  18   0   3 -1.4118 1.65855   4
  20   0   3 -1.8529 2.16784   6
 -20   0  -3 2.51853 2.83173   4
  20   0   3 -0.4760 2.22724   2
 -20   0  -3 -1.0111 2.54804   5
 -20   0  -3 -0.8518 2.88452   2
  20   0   3 3.80285 2.83256   4
  22   0   3 -0.9697 2.33413   4
  22   0   3 1.11912 2.73465   2
  22   0   3 -3.4085 2.44440   6
 -22   0  -3 -2.7256 3.06239   5
 -22   0  -3 -5.5476 3.51401   4
  24   0   3 0.78414 3.45238   2
  24   0   3 2.52457 3.34351   4
  24   0   3 -1.5207 2.42018   6
 -24   0  -3 2.46623 2.72197   5
  26   0   3 6.02009 4.79162   6
 -26   0  -3 0.50103 4.52997   5
  26   0   3 -2.2098 3.14350   4
  26   0   3 1.20191 3.23592   2
  28   0   3 1.13432 4.05236   2
  28   0   3 -3.8781 3.58446   6
  28   0   3 -5.8906 3.76893   4
 -28   0  -3 1.85476 5.03245   5
 -30   0  -3 1.92716 5.22887   5
  30   0   3 -2.8811 4.28895   4
  30   0   3 1.17829 5.01955   2
  30   0   3 2.25932 4.27707   6
 -31  -1   3 -1.3305 4.23707   5
  31  -1  -3 5.89453 4.17796   6
  31  -1  -3 -1.9023 4.48340   4
  31  -1  -3 1.10886 3.97956   2
  31   1  -3 1.72969 4.84696   4
 -31   1   3 -7.5114 5.12970   5
  31   1  -3 -2.8082 4.64908   6
  31   1  -3 4.55426 4.40723   2
  29  -1  -3 33.9079 5.90725   2
  29  -1  -3 30.7861 7.09998   6
 -29  -1   3 24.8172 6.54550   5
  29  -1  -3 34.1825 7.56154   4
  29   1  -3 32.7473 6.75457   2
  29   1  -3 40.0084 8.05768   4
  29   1  -3 28.0387 6.75292   6
 -29   1   3 34.4527 7.75754   5
 -27  -1   3 1291.66 50.9035   5
  27  -1  -3 1248.55 50.5318   6
  27  -1  -3 1309.99 48.3093   2
  27  -1  -3 1221.52 51.1559   4
  27   1  -3 1289.80 51.1816   4
 -27   1   3 1330.84 52.0407   5
  27   1  -3 1390.73 52.0711   6
  27   1  -3 1319.90 48.8397   2
  25  -1  -3 -2.6399 2.53933   6
  25  -1  -3 6.56977 3.83906   4
  25  -1  -3 3.61358 2.98512   2
 -25  -1   3 -1.0758 2.98683   5
  25   1  -3 -0.1313 3.07376   4
  25   1  -3 3.85176 3.81940   6
  23  -1  -3 69.5640 8.20759   6
  23  -1  -3 72.0134 7.39110   2
  23  -1  -3 75.0257 8.60415   4
 -23  -1   3 84.6737 8.49256   5
  23   1  -3 70.0279 7.62340   2
  23   1  -3 83.6277 8.88446   4
  23   1  -3 82.2863 10.1277   6
  21  -1  -3 730.898 29.2735   2
 -21  -1   3 769.681 30.8405   5
 -21  -1   3 718.038 31.5562   4
  21  -1  -3 739.079 31.9472   4
  21  -1  -3 792.367 31.5930   6
  21   1  -3 794.278 32.2170   4
  21   1  -3 747.502 31.3907   6
  21   1  -3 744.969 29.6927   2
 -19  -1   3 263.765 13.9910   5
  19  -1  -3 281.893 14.7690   6
 -19  -1   3 264.415 14.6888   6
 -19  -1   3 270.871 14.3470   2
 -19  -1   3 240.652 14.5539   4
  19  -1  -3 241.486 13.0596   2
  19  -1  -3 247.421 14.7695   4
  19   1  -3 232.222 14.3540   4
 -19   1   3 257.749 14.4552   2
  19   1  -3 238.475 13.1309   2
 -19   1   3 261.254 15.2751   4
  19   1  -3 266.768 14.7478   6
  17  -1  -3 256.201 13.7625   6
 -17  -1   3 237.458 13.1091   2
  17  -1  -3 283.264 15.0361   4
  17  -1  -3 263.373 12.8228   2
 -17  -1   3 253.111 13.8956   6
 -17  -1   3 271.635 14.5645   4
 -17  -1   3 270.427 13.4469   5
  17   1  -3 266.593 14.4762   4
  17   1  -3 249.090 13.9170   6
  17   1  -3 270.609 13.1366   2
 -17   1   3 262.341 13.9079   2
 -17   1   3 265.308 14.7425   4
  15  -1  -3 516.506 21.9325   4
 -15  -1   3 522.885 20.2698   5
 -15  -1   3 482.440 20.2250   2
 -15  -1   3 466.868 21.1000   4
  15  -1  -3 496.378 20.7111   6
  15  -1  -3 533.315 20.0555   2
 -15  -1   3 512.975 21.1953   6
 -15   1   3 480.124 21.4813   4
 -15   1   3 473.060 20.3674   2
  15   1  -3 498.707 21.4373   4
  15   1  -3 529.089 21.4588   6
  15   1  -3 522.800 20.0749   2
 -13  -1   3 2849.19 89.1168   4
 -13  -1   3 2886.88 87.1156   5
 -13  -1   3 2801.84 88.4012   6
 -13  -1   3 2790.66 87.5763   2
  13  -1  -3 2884.07 88.4113   6
  13  -1  -3 2756.25 86.7202   2
  13  -1  -3 2674.33 88.9484   4
  13   1  -3 2721.04 88.4544   6
 -13   1   3 2875.55 87.9143   2
 -13   1   3 2842.33 89.2878   4
  13   1  -3 2961.11 89.2310   4
  13   1  -3 2820.81 87.0097   2
 -11   1   3 5090.74 154.262   4
  -9  -1   3 198.948 8.89469   2
   9  -1  -3 206.932 10.0880   4
   9  -1  -3 191.863 8.95742   6
  -9  -1   3 209.289 9.98492   4
   9  -1  -3 205.411 8.48926   2
  -9  -1   3 202.639 9.57593   6
   9   1  -3 196.630 9.81059   4
  -9   1   3 195.555 9.82518   4
   9   1  -3 202.598 9.70254   6
   9   1  -3 196.870 8.66859   2
  -9   1   3 207.661 9.05798   2
   7  -1  -3 0.46915 0.71288   6
   7  -1  -3 1.18208 0.67596   3
   7  -1  -3 0.59707 0.58940   2
  -7  -1   3 -0.1630 0.69726   2
   7  -1  -3 1.93109 1.19326   4
  -7  -1   3 -0.7600 0.77488   4
  -7  -1   3 3.01383 1.12634   6
   7   1  -3 1.51908 0.85039   2
   7   1  -3 1.35570 1.02373   6
   7   1  -3 -0.1595 0.83118   4
  -7   1   3 0.44660 0.97550   4
  -7   1   3 0.48479 0.81215   2
  -7   1   3 0.75732 0.72834   6
  -5  -1   3 2221.53 66.5100   6
  -5  -1   3 2128.75 66.5006   4
   5  -1  -3 2183.64 65.3064   3
  -5   1   3 2149.99 66.2779   4
   3  -1  -3 10.4548 0.94242   6
   3  -1  -3 8.00817 1.47518   3
  -3  -1   3 10.2510 1.91525   6
  -3  -1   3 9.19475 0.61683   5
   3  -1  -3 11.0694 1.43886   4
  -3  -1   3 9.56025 1.31025   2
  -3   1   3 10.6282 0.79796   2
  -3   1   3 11.3437 1.54697   3
  -3   1   3 11.1824 0.97556   6
   3   1  -3 14.3259 1.98068   3
  -3   1   3 10.4853 0.77219   2
  -3   1   3 10.2274 1.40644   4
   3   1  -3 11.2410 1.79610   6
  -1  -1   3 4.73327 1.38846   3
  -1  -1   3 4.82080 1.42440   6
   1  -1  -3 5.53248 1.42948   5
   1  -1  -3 4.86748 0.83417   4
  -1   1   3 4.24577 0.83472   4
   1   1  -3 6.84960 0.92374   5
   1   1  -3 6.98073 1.65201   6
  -1   1   3 6.12230 0.52334   6
   1   1  -3 7.59403 1.87585   3
  -1   1   3 6.26600 1.49907   3
  -1   1   3 5.54530 1.32701   5
  -1  -1  -3 252.143 10.2909   5
   1  -1   3 252.506 10.7706   3
   1  -1   3 248.369 9.08963   2
  -1   1  -3 250.003 10.8704   3
  -1   1  -3 244.588 8.56057   2
   1   1   3 263.000 10.3552   5
   1   1   3 246.813 8.11518   2
  -1   1  -3 243.278 9.31064   5
   1   1   3 252.390 8.23842   2
   3  -1   3 16.2776 2.03357   4
   3  -1   3 20.8892 2.75330   3
  -3  -1  -3 19.5821 1.15439   4
  -3  -1  -3 16.4878 1.38107   2
   3  -1   3 17.3826 2.03455   2
  -3  -1  -3 18.8538 1.44091   2
  -3  -1  -3 20.1491 2.35537   5
   3   1   3 16.1730 1.68023   2
  -3   1  -3 20.4310 1.97674   2
   3   1   3 16.6622 2.16948   5
  -3   1  -3 13.2001 2.32264   3
  -3   1  -3 17.6476 2.14142   5
  -5  -1  -3 788.555 26.2761   5
   5  -1   3 706.287 24.9051   2
  -5  -1  -3 753.332 23.2556   4
  -5  -1  -3 773.544 23.9246   2
   5  -1   3 792.353 26.6793   3
   5  -1   3 726.076 24.9657   4
   5   1   3 729.158 25.8542   5
  -5   1  -3 785.739 26.3292   3
  -5   1  -3 707.208 25.4496   5
  -5   1  -3 694.617 24.4286   2
   5   1   3 735.540 24.5444   6
   5   1   3 731.576 23.1884   4
   5   1   3 696.315 24.1426   2
  -7  -1  -3 237.394 11.8258   5
  -7  -1  -3 242.764 9.87035   4
   7  -1   3 266.268 11.4999   2
   7  -1   3 254.233 12.1573   3
  -7  -1  -3 262.386 10.5110   2
   7  -1   3 257.119 11.2567   4
   7   1   3 258.870 11.0503   6
  -7   1  -3 258.508 11.9504   5
  -7   1  -3 272.144 11.3953   4
   7   1   3 269.413 10.0587   4
   7   1   3 276.475 11.0444   2
  -7   1  -3 248.530 10.9836   2
  -9  -1  -3 215.209 10.0924   2
  -9  -1  -3 234.154 11.8435   5
   9  -1   3 223.889 11.6404   3
   9  -1   3 244.499 11.3213   2
   9  -1   3 238.568 11.0366   4
  -9  -1  -3 230.768 9.85631   4
   9   1   3 249.442 10.8827   2
   9   1   3 205.917 10.4857   6
   9   1   3 210.120 11.2461   5
  -9   1  -3 234.215 10.9486   4
  -9   1  -3 228.560 11.6591   5
  -9   1  -3 235.746 11.9637   2
   9   1   3 215.876 9.65335   4
  11  -1   3 1.45893 1.65992   3
 -11  -1  -3 0.02468 1.39686   5
  11  -1   3 1.11091 1.66905   2
  11  -1   3 -0.9447 1.25422   4
 -11  -1  -3 1.25308 1.27123   4
 -11  -1  -3 1.87081 1.48496   2
  11   1   3 -0.5051 1.24338   2
  11   1   3 -0.4872 1.29512   6
  11   1   3 -1.0319 1.08898   4
 -11   1  -3 0.64947 1.25844   5
 -11   1  -3 0.62132 1.51483   2
 -11   1  -3 1.45204 1.67199   4
  11   1   3 0.81927 1.47858   5
  13  -1   3 264.242 13.4195   4
 -13  -1  -3 257.616 12.4173   4
  13  -1   3 273.997 13.7171   2
 -13  -1  -3 283.069 14.7204   5
  13  -1   3 289.971 14.4534   3
 -13  -1  -3 266.101 12.9184   2
 -13   1  -3 274.078 13.4271   2
  13   1   3 277.800 13.4071   2
 -13   1  -3 249.623 13.1278   4
 -13   1  -3 282.834 14.8145   5
  13   1   3 258.463 12.4063   4
  13   1   3 272.206 13.6614   6
 -15  -1  -3 17.7446 3.66592   4
  15  -1   3 20.0179 4.20086   4
  15  -1   3 16.7255 3.99851   3
 -15  -1  -3 13.3936 3.89533   5
  15  -1   3 10.2070 3.28887   2
 -15  -1  -3 17.3354 4.14487   2
  15   1   3 14.7463 3.64083   2
 -15   1  -3 12.3028 3.85736   5
  15   1   3 12.0874 3.64023   6
 -15   1  -3 13.6406 3.52726   4
  15   1   3 13.6586 3.28254   4
 -15   1  -3 12.7907 3.38474   2
  17  -1   3 6.27319 2.86562   4
  17  -1   3 6.06126 3.25077   2
 -17  -1  -3 7.27238 3.19348   4
  17  -1   3 8.88339 3.30673   3
  17  -1   3 3.28064 2.76901   6
 -17  -1  -3 11.3275 3.67418   5
 -17  -1  -3 0.71161 2.75495   2
  17   1   3 7.77243 3.26566   2
  17   1   3 8.80146 3.01181   4
 -17   1  -3 5.14822 2.89209   4
 -17   1  -3 8.51822 3.36661   5
  17   1   3 6.31304 2.87636   6
  19  -1   3 6.62785 4.22299   3
  19  -1   3 5.41722 3.18080   2
 -19  -1  -3 19.8964 5.45964   5
 -19  -1  -3 4.69396 3.15399   2
  19  -1   3 7.46272 3.26126   4
  19  -1   3 11.0646 3.89728   6
 -19  -1  -3 13.1723 4.22550   4
 -19   1  -3 9.56025 3.74456   5
 -19   1  -3 14.0128 4.03651   4
  19   1   3 9.25081 3.74501   6
  19   1   3 13.3907 4.01455   4
  19   1   3 5.32822 3.49371   2
 -19   1  -3 5.60143 3.82042   2
 -21  -1  -3 1.56664 2.93175   5
  21  -1   3 -2.6090 2.20892   4
  21  -1   3 2.09648 2.94697   6
 -21  -1  -3 0.04435 2.85551   4
  21  -1   3 -0.7736 3.39075   3
  21  -1   3 -0.2259 2.40253   2
 -21   1  -3 -3.0641 1.65370   5
  21   1   3 1.95418 2.64756   2
 -21   1  -3 -0.2271 3.09782   4
  21   1   3 -2.1892 2.83011   6
  21   1   3 3.02447 2.90581   4
  23  -1   3 7.58724 4.04427   4
  23  -1   3 3.53461 4.19838   3
  23  -1   3 11.6786 4.20914   6
 -23  -1  -3 13.3117 5.07253   5
  23  -1   3 9.26209 4.11318   2
  23   1   3 2.47361 3.51739   6
  23   1   3 5.96361 3.71385   4
 -23   1  -3 3.11898 3.78374   5
  23   1   3 5.73151 3.54073   2
  25  -1   3 197.521 14.4862   2
 -25  -1  -3 189.142 15.7019   5
  25  -1   3 177.214 13.9110   4
  25  -1   3 185.845 14.8780   6
  25   1   3 202.235 15.0643   6
 -25   1  -3 184.355 15.7370   5
  25   1   3 166.195 13.4005   4
  25   1   3 201.542 14.4609   2
  27  -1   3 195.562 15.7445   2
  27  -1   3 213.026 16.6641   6
 -27  -1  -3 238.101 18.4605   5
  27  -1   3 203.139 15.5320   4
  27   1   3 228.058 15.8723   4
 -27   1  -3 235.725 18.5658   5
  27   1   3 207.095 15.9136   2
  27   1   3 232.115 16.8673   6
  29  -1   3 18.2548 6.22212   4
 -29  -1  -3 22.5982 8.59574   5
  29  -1   3 9.45027 5.88410   2
  29  -1   3 24.2877 7.42547   6
 -29   1  -3 22.1745 6.80896   5
  29   1   3 14.4988 6.53351   6
  29   1   3 4.26023 5.17328   2
  29   1   3 14.7055 5.77837   4
 -32  -2   3 10.3531 6.03188   5
  32  -2  -3 3.17963 4.73582   2
  32  -2  -3 12.3922 6.08380   4
  32  -2  -3 -2.3268 4.57139   6
  32   2  -3 7.77317 5.22955   2
 -32   2   3 11.3260 5.92092   5
  32   2  -3 2.96973 5.32206   6
  30  -2  -3 45.6505 9.57918   4
 -30  -2   3 57.4700 8.56821   5
  30  -2  -3 74.5227 9.71599   6
  30  -2  -3 37.2035 7.77200   2
 -30   2   3 79.7113 11.2543   5
  30   2  -3 62.0701 8.42656   2
  30   2  -3 46.1523 9.71246   4
  30   2  -3 38.7554 8.89184   6
  28  -2  -3 223.930 14.7395   2
 -28  -2   3 238.031 16.3274   5
  28  -2  -3 233.665 17.6082   4
  28  -2  -3 228.173 16.4818   6
  28   2  -3 224.147 16.6758   6
  28   2  -3 208.366 14.6927   2
  28   2  -3 213.246 16.2005   4
  26  -2  -3 15.7243 5.58593   4
  26  -2  -3 11.6034 4.86017   6
  26  -2  -3 5.36226 4.10381   2
 -26  -2   3 12.0579 4.90235   5
  26   2  -3 19.1816 5.32646   6
  26   2  -3 21.7355 5.31299   2
  26   2  -3 9.37148 4.33223   4
  24  -2  -3 18.9365 4.64569   2
  24  -2  -3 10.5770 4.57088   4
  24  -2  -3 19.3858 5.18144   6
 -24  -2   3 16.8747 5.07426   5
  24   2  -3 17.5031 4.96267   6
  24   2  -3 15.5520 5.56859   4
  24   2  -3 16.9281 5.02507   2
  22  -2  -3 104.352 9.40814   6
 -22  -2   3 86.5571 8.54365   5
  22  -2  -3 94.2647 8.63127   2
  22  -2  -3 94.1678 9.77907   4
  22   2  -3 93.2304 8.45489   2
  22   2  -3 100.846 9.56720   6
  22   2  -3 104.485 9.74245   4
  20  -2  -3 143.157 10.2518   6
 -20  -2   3 133.371 10.8828   4
  20  -2  -3 108.288 10.2461   4
 -20  -2   3 130.145 9.64404   5
  20  -2  -3 144.957 9.80665   2
  20   2  -3 158.111 11.1756   6
 -20   2   3 122.164 12.3417   4
  20   2  -3 134.079 10.5140   4
 -20   2   3 120.630 10.1003   2
  20   2  -3 136.854 9.69648   2
  18  -2  -3 42.6759 5.49174   6
 -18  -2   3 40.9863 5.38417   2
  18  -2  -3 38.7596 5.85482   4
 -18  -2   3 46.6978 5.12510   5
 -18  -2   3 42.7999 5.76309   6
  18  -2  -3 59.2333 5.81786   2
 -18   2   3 33.7493 5.84765   4
  18   2  -3 41.2267 5.37889   6
 -18   2   3 38.4154 5.95830   2
  18   2  -3 37.8375 4.99313   2
  18   2  -3 37.6386 5.62376   4
  16  -2  -3 121.063 8.09591   2
 -16  -2   3 123.701 7.96317   5
  16  -2  -3 126.364 9.61485   4
 -16  -2   3 129.961 9.22996   4
 -16  -2   3 133.727 8.95954   2
 -16  -2   3 123.508 9.00947   6
  16  -2  -3 118.191 8.50303   6
  16   2  -3 125.793 9.21157   6
  16   2  -3 122.079 8.24955   2
 -16   2   3 134.379 9.18969   2
  16   2  -3 126.186 9.19509   4
 -16   2   3 122.833 9.47593   4
 -14  -2   3 16.8503 2.77632   5
 -14  -2   3 19.7617 3.41747   2
 -14  -2   3 17.8230 3.77102   6
  14  -2  -3 14.6632 3.22166   6
  14  -2  -3 10.9820 3.14021   4
 -14  -2   3 14.6346 3.53407   4
 -14   2   3 18.3052 3.94624   4
  14   2  -3 20.6287 3.60400   6
  14   2  -3 27.1466 3.83243   2
 -14   2   3 17.9928 3.77731   2
  14   2  -3 11.2545 3.14775   4
 -12  -2   3 87.5939 5.31693   5
  12  -2  -3 67.0537 5.49688   6
 -12  -2   3 74.7866 6.18060   4
  12  -2  -3 80.3337 5.54943   2
 -12  -2   3 87.5410 6.10438   2
 -12  -2   3 72.5313 5.95613   6
  12  -2  -3 68.6949 6.24264   4
  12   2  -3 75.2016 5.61258   2
  12   2  -3 83.5674 6.53778   6
  12   2  -3 86.0080 6.59452   4
 -12   2   3 81.1282 6.74432   4
 -12   2   3 71.4828 5.80752   2
 -10  -2   3 2271.59 71.1675   4
  10  -2  -3 2236.61 66.2914   3
 -10  -2   3 2336.90 70.9333   6
  10  -2  -3 2181.44 71.1550   4
 -10  -2   3 2267.43 68.1505   5
  10  -2  -3 2255.26 68.9956   2
  10  -2  -3 2296.82 69.5834   6
 -10  -2   3 2124.59 69.6161   2
 -10   2   3 2181.93 70.0459   2
  10   2  -3 2168.72 70.9048   6
 -10   2   3 2222.96 71.3142   4
  10   2  -3 2209.16 70.9034   4
  10   2  -3 2313.96 69.8544   2
  -8  -2   3 220.119 10.9537   6
  -8  -2   3 234.718 8.89543   5
   8  -2  -3 243.493 9.83986   2
   8  -2  -3 222.910 10.0247   2
  -8  -2   3 262.951 10.8424   2
   8  -2  -3 254.501 10.2213   6
  -8  -2   3 228.792 12.5002   4
   8  -2  -3 240.917 11.3857   4
  -8   2   3 251.950 11.6881   4
   8   2  -3 244.452 11.4413   6
  -8   2   3 241.357 10.5818   2
   8   2  -3 248.017 10.5973   2
  -6  -2   3 1036.65 36.8236   6
  -6  -2   3 1155.80 33.8452   5
  -6  -2   3 1163.16 37.3661   4
   6  -2  -3 1138.92 35.4158   2
  -6  -2   3 1105.84 36.2765   2
   6  -2  -3 1128.68 36.9919   4
   6  -2  -3 1159.38 35.1874   2
  -6   2   3 1152.69 33.9323   3
  -6   2   3 1143.45 37.0416   4
   6   2  -3 1065.36 36.0793   2
  -6   2   3 1129.85 36.0670   2
   6   2  -3 1094.79 37.4358   6
   4  -2  -3 910.213 27.4610   2
  -4  -2   3 873.404 28.9720   2
  -4  -2   3 890.646 29.9285   6
   4  -2  -3 878.850 29.0501   4
   4  -2  -3 872.385 27.4196   2
   4   2  -3 859.166 30.0718   6
  -4   2   3 864.359 29.0592   4
   4   2  -3 884.764 28.9067   2
  -4   2   3 891.343 28.5399   2
   4   2  -3 869.589 26.2663   5
  -4   2   3 891.303 28.4027   2
  -4   2   3 879.094 27.7774   3
  -2  -2   3 15.8990 2.18209   2
   2  -2  -3 23.0448 1.29960   6
   2  -2  -3 17.6838 1.96223   4
   2  -2  -3 19.2116 1.54357   2
  -2  -2   3 20.6549 2.41096   2
  -2  -2   3 19.1080 2.49591   6
   2  -2  -3 19.8236 1.46473   2
  -2   2   3 16.7060 1.97782   4
   2   2  -3 15.6103 2.39699   6
  -2   2   3 23.0448 2.63928   5
  -2   2   3 21.2017 1.99214   2
  -2   2   3 17.3122 1.96807   2
   0  -2   3 2363.41 74.0939   6
   0  -2  -3 2469.14 73.8075   5
   0  -2   3 2308.50 72.5700   2
   0   2   3 2331.93 71.7001   2
   0   2  -3 2383.83 74.0334   3
   0   2   3 2378.86 70.1320   6
   0   2  -3 2378.31 72.0842   2
   0   2   3 2378.94 73.5676   5
   0   2  -3 2435.59 74.4420   6
  -2  -2  -3 132.629 5.73802   2
   2  -2   3 157.144 8.26246   6
  -2  -2  -3 125.505 5.26007   6
   2  -2   3 136.791 6.94829   2
  -2  -2  -3 128.100 5.42634   2
   2  -2   3 129.637 7.20866   3
  -2  -2  -3 140.266 7.48976   5
  -2   2  -3 140.107 6.65477   2
  -2   2  -3 117.619 7.22047   3
   2   2   3 120.891 7.13344   5
   2   2   3 138.370 5.42337   6
   2   2   3 124.992 6.14447   2
   2   2   3 151.214 6.23851   2
  -4  -2  -3 623.649 20.6108   2
  -4  -2  -3 627.670 20.9620   2
   4  -2   3 629.530 22.8455   4
   4  -2   3 641.027 22.9182   3
  -4  -2  -3 632.358 20.7707   6
   4  -2   3 611.981 22.3916   2
  -4  -2  -3 652.177 20.1724   4
  -4  -2  -3 627.303 23.0144   5
  -4   2  -3 618.709 23.0614   3
   4   2   3 620.520 21.2096   2
   4   2   3 626.013 20.7269   6
   4   2   3 620.840 22.8654   5
  -4   2  -3 608.210 21.8462   2
  -6  -2  -3 171.467 7.78098   2
  -6  -2  -3 168.171 7.49661   2
  -6  -2  -3 147.356 6.76826   4
   6  -2   3 169.545 8.90539   2
  -6  -2  -3 162.090 9.00671   5
   6  -2   3 158.592 8.74394   3
   6  -2   3 161.474 8.80855   4
   6   2   3 168.235 7.70418   6
  -6   2  -3 141.151 8.07299   2
   6   2   3 169.547 9.22261   5
   6   2   3 159.273 7.79568   2
  -6   2  -3 163.256 8.83728   3
  -8  -2  -3 0.52624 1.16866   5
  -8  -2  -3 2.54372 1.15989   4
   8  -2   3 3.85043 2.10476   2
  -8  -2  -3 1.43005 1.29610   2
   8  -2   3 -0.5478 1.20947   4
   8  -2   3 -0.3018 1.48120   3
   8   2   3 -2.5406 1.02078   2
  -8   2  -3 1.88812 1.59878   2
   8   2   3 0.77283 1.10051   6
   8   2   3 0.38529 1.61909   5
   8   2   3 1.66613 1.09863   4
 -10  -2  -3 2626.89 81.0206   2
  10  -2   3 2694.69 83.0107   2
 -10  -2  -3 2672.32 83.5824   5
 -10  -2  -3 2569.24 80.2196   4
  10  -2   3 2622.61 82.9525   3
  10   2   3 2408.31 81.2739   6
  10   2   3 2603.29 83.1492   5
 -10   2  -3 2712.33 82.6440   2
 -10   2  -3 2569.99 82.7840   4
  10   2   3 2647.29 81.7416   2
  10   2   3 2643.66 80.2181   4
  12  -2   3 529.722 21.9177   4
 -12  -2  -3 533.903 20.4397   2
 -12  -2  -3 508.254 22.2211   5
 -12  -2  -3 533.206 20.0898   4
  12  -2   3 508.447 21.6191   3
  12  -2   3 558.218 22.1290   2
  12   2   3 476.776 21.4857   5
  12   2   3 503.251 20.7218   2
  12   2   3 519.455 19.6096   4
  12   2   3 479.525 20.6284   6
 -12   2  -3 529.417 21.5631   2
 -12   2  -3 514.536 21.6691   4
  14  -2   3 43.3694 5.40392   2
  14  -2   3 39.2085 5.10917   4
 -14  -2  -3 46.1359 4.91353   2
 -14  -2  -3 30.6052 4.04712   4
 -14  -2  -3 35.1878 5.26264   5
  14  -2   3 36.0035 5.26909   3
  14   2   3 31.6925 4.10058   4
 -14   2  -3 34.2674 5.20393   2
  14   2   3 34.1001 4.66249   6
  14   2   3 30.7240 4.99413   5
  14   2   3 38.4461 4.96320   2
 -14   2  -3 40.8281 5.37039   4
  16  -2   3 208.674 13.5273   3
 -16  -2  -3 287.694 14.1524   2
  16  -2   3 248.177 14.5516   4
  16  -2   3 271.797 14.8277   2
 -16  -2  -3 237.658 14.6993   5
 -16  -2  -3 287.487 13.7817   4
 -16   2  -3 243.059 14.4511   4
  16   2   3 263.427 14.1943   2
 -16   2  -3 266.940 15.6809   5
  16   2   3 285.136 13.5809   4
  16   2   3 269.411 14.5082   6
  18  -2   3 1061.64 39.0985   3
  18  -2   3 993.138 38.8883   4
  18  -2   3 1031.14 38.8135   2
 -18  -2  -3 968.165 36.6295   4
 -18  -2  -3 957.909 36.9973   2
 -18  -2  -3 968.424 39.5778   5
  18   2   3 1071.75 38.5980   2
 -18   2  -3 1024.25 40.7162   5
  18   2   3 1026.94 38.6501   6
  18   2   3 990.117 36.6585   4
 -18   2  -3 967.114 38.2926   2
 -18   2  -3 973.386 38.8433   4
 -20  -2  -3 104.356 10.2528   5
  20  -2   3 130.430 10.7712   4
 -20  -2  -3 102.550 8.76830   4
  20  -2   3 111.072 10.2011   3
  20   2   3 106.418 9.65621   6
  20   2   3 110.238 9.03196   4
  22  -2   3 193.609 15.8664   3
  22  -2   3 189.739 14.0897   6
 -22  -2  -3 205.455 14.9073   5
  22  -2   3 171.625 13.8424   4
 -22  -2  -3 170.498 12.2177   4
  22  -2   3 188.686 13.4598   2
  22   2   3 163.185 11.9634   4
  22   2   3 194.883 13.2923   2
  22   2   3 166.707 13.0462   6
 -22   2  -3 179.544 14.6180   5
 -24  -2  -3 7.18290 4.38648   5
  24  -2   3 2.54428 4.26393   2
  24  -2   3 15.9524 5.44094   4
  24  -2   3 0.65691 3.91029   6
  24  -2   3 0.80409 4.86545   3
 -24   2  -3 8.48755 4.90214   5
  24   2   3 7.92289 4.28884   2
  24   2   3 4.37992 3.89448   6
  24   2   3 13.6396 4.34692   4
 -26  -2  -3 3.47547 4.22163   5
  26  -2   3 0.51465 3.48315   6
  26  -2   3 -0.7287 3.65005   4
  26  -2   3 0.11236 3.76076   2
  26   2   3 9.04556 4.23431   4
  26   2   3 3.11814 3.91163   6
  26   2   3 2.43400 3.68432   2
 -26   2  -3 1.16920 3.94380   5
 -28  -2  -3 -5.1862 4.12200   5
  28  -2   3 8.48104 5.57070   6
  28  -2   3 -5.7993 4.34684   4
  28   2   3 4.85604 4.49935   4
  28   2   3 -4.7202 3.75137   6
 -31  -3   3 328.341 21.4284   5
  31  -3  -3 342.205 22.1912   6
  31  -3  -3 339.297 20.0775   2
  31   3  -3 345.171 22.1924   4
  31   3  -3 359.244 23.4233   6
  29  -3  -3 1093.48 46.6161   6
 -29  -3   3 1175.16 46.3206   5
  29  -3  -3 1091.60 43.9049   2
  29  -3  -3 1176.08 49.3995   4
  29   3  -3 1092.30 47.6559   6
  29   3  -3 1129.29 45.2482   2
  29   3  -3 1108.17 46.9608   4
  27  -3  -3 -2.7111 2.71960   3
  27  -3  -3 -0.4726 3.54750   2
  27  -3  -3 7.88682 5.03926   4
  27  -3  -3 7.75874 4.29517   6
 -27  -3   3 -0.7989 3.44634   5
  27   3  -3 0.58413 3.38268   4
  27   3  -3 2.45137 3.78485   2
  27   3  -3 5.30200 4.20652   6
  25  -3  -3 1049.98 40.6260   2
  25  -3  -3 1048.73 42.3689   6
  25  -3  -3 1001.51 35.9308   3
  25  -3  -3 1117.86 45.0830   4
 -25  -3   3 1086.14 41.4077   5
  25   3  -3 1039.99 41.1331   2
  25   3  -3 1000.65 42.3627   4
  25   3  -3 1036.56 43.4472   6
 -23  -3   3 627.455 26.6007   5
  23  -3  -3 584.147 21.8081   3
  23  -3  -3 577.253 25.6327   2
  23  -3  -3 612.598 29.2204   4
  23   3  -3 562.169 27.7877   6
  21  -3  -3 -1.7030 2.62033   4
 -21  -3   3 3.45540 2.51495   5
  21  -3  -3 7.16110 3.40306   6
  21  -3  -3 3.87453 3.22648   2
  21  -3  -3 4.12525 1.80590   3
  21   3  -3 6.60251 3.72485   6
  21   3  -3 1.61324 3.34957   4
  21   3  -3 8.44091 3.73068   2
  19  -3  -3 2897.84 95.9982   6
  19  -3  -3 3088.97 99.1908   4
 -19  -3   3 3016.92 97.5896   4
 -19  -3   3 3067.69 94.8434   5
  19  -3  -3 3041.81 89.8340   3
  19  -3  -3 3035.98 95.1151   2
  19   3  -3 2858.84 95.3622   2
  19   3  -3 2919.00 97.0149   4
  19   3  -3 2945.38 97.7971   6
 -19   3   3 2945.80 108.833   2
 -17  -3   3 1900.65 64.0295   5
  17  -3  -3 1876.67 61.8961   2
  17  -3  -3 2044.85 63.6221   6
 -17  -3   3 1907.50 64.0558   6
 -17  -3   3 1867.22 63.0652   2
  17  -3  -3 1889.93 65.3109   4
  17  -3  -3 1870.61 56.5727   3
 -17   3   3 1892.71 65.2937   4
  17   3  -3 1834.00 62.5329   2
 -17   3   3 1805.96 63.9151   2
  17   3  -3 1771.48 63.5236   4
  17   3  -3 1916.90 64.6409   6
  15  -3  -3 307.015 14.3887   2
  15  -3  -3 297.757 14.7217   6
  15  -3  -3 294.412 16.1609   4
 -15  -3   3 328.343 15.8868   6
 -15  -3   3 303.809 15.7886   4
 -15  -3   3 310.203 13.7510   5
 -15  -3   3 299.636 14.9180   2
  15   3  -3 286.512 14.6654   2
 -15   3   3 293.961 15.5267   2
  15   3  -3 324.236 16.2880   6
 -15   3   3 284.903 15.8943   4
  13  -3  -3 358.509 15.7139   2
 -13  -3   3 396.852 16.6364   2
 -13  -3   3 362.975 14.7407   5
  13  -3  -3 370.199 17.8435   4
  13  -3  -3 370.494 16.1250   6
 -13  -3   3 367.408 16.9597   6
 -13  -3   3 381.930 17.4474   4
  13   3  -3 339.589 17.0450   6
 -13   3   3 370.796 17.7485   4
 -13   3   3 351.840 16.7587   2
  13   3  -3 341.673 16.0312   2
  11  -3  -3 2919.29 90.0241   2
 -11  -3   3 2820.41 90.1281   2
 -11  -3   3 2801.73 90.8158   6
  11  -3  -3 2918.10 89.3755   2
  11  -3  -3 2886.52 91.8064   4
 -11  -3   3 2956.50 91.5468   4
 -11  -3   3 2815.04 87.8010   5
 -11   3   3 3054.43 92.3713   4
  11   3  -3 2875.60 91.6608   6
  11   3  -3 2868.37 90.2378   2
 -11   3   3 2921.61 90.9186   2
   9  -3  -3 747.504 32.5174   2
  -9  -3   3 812.776 28.7250   6
  -9  -3   3 820.140 28.9868   4
  -9  -3   3 801.328 27.9770   2
   9  -3  -3 753.690 26.8272   2
  -9  -3   3 761.348 25.3721   5
   9   3  -3 766.768 27.8553   2
  -9   3   3 784.597 29.0249   4
   9   3  -3 760.129 25.1797   5
  -9   3   3 776.526 28.1655   2
   9   3  -3 741.928 28.8141   6
   7  -3  -3 339.067 13.4177   2
  -7  -3   3 328.261 11.8969   5
   7  -3  -3 318.978 14.6741   4
   7  -3  -3 341.737 13.5877   2
  -7  -3   3 338.348 14.8954   4
  -7  -3   3 355.853 14.4600   2
  -7  -3   3 314.519 14.5221   6
   7   3  -3 345.802 15.3894   6
   7   3  -3 340.495 11.8969   5
   7   3  -3 360.680 14.5916   2
  -7   3   3 315.770 14.6538   4
  -7   3   3 344.541 10.4511   3
   5  -3  -3 1125.54 36.0508   2
  -5  -3   3 1144.23 37.7081   2
   5  -3  -3 1103.24 37.4206   4
   5  -3  -3 1092.47 35.8552   2
  -5  -3   3 1138.14 37.3694   2
  -5  -3   3 1074.56 37.8498   6
  -5   3   3 1135.45 37.4534   2
   5   3  -3 1164.32 34.5894   5
   5   3  -3 1103.51 38.5360   6
  -5   3   3 1122.60 37.6628   4
   5   3  -3 1108.48 37.3958   2
  -5   3   3 1099.61 37.1336   2
  -3  -3   3 5993.92 205.056   1
   3   3  -3 6116.04 207.845   1
  -3   3   3 6514.34 207.884   1
   1  -3  -3 1977.43 58.1129   6
  -1  -3   3 1891.86 62.5976   2
   1  -3  -3 1990.70 59.6220   2
  -1  -3   3 1807.44 60.9511   2
   1  -3  -3 1904.72 60.0814   4
   1  -3  -3 1887.97 58.8802   2
  -1   3   3 2041.91 60.4269   2
   1   3  -3 1969.79 60.6520   2
  -1   3   3 1990.29 60.5800   2
   1   3  -3 1867.80 62.4878   6
   1  -3   3 2396.76 75.2896   6
   1  -3   3 2378.84 73.7477   2
  -1  -3  -3 2329.17 71.1683   2
  -1  -3  -3 2373.04 70.3815   6
  -1  -3  -3 2414.03 71.9811   2
  -1  -3  -3 2339.88 74.1006   5
   1   3   3 2346.93 76.3487   5
  -1   3  -3 2379.97 73.0218   2
   1   3   3 2324.14 70.8141   6
  -1   3  -3 2331.43 74.1714   3
   1   3   3 2268.27 72.2107   2
   1   3   3 2353.18 72.7421   2
  -3  -3  -3 10.8768 1.57422   6
  -3  -3  -3 10.4274 2.18177   2
   3  -3   3 10.1668 2.67250   2
  -3  -3  -3 10.9436 2.66130   5
  -3  -3  -3 10.1095 1.84407   2
   3  -3   3 12.1396 3.25787   6
  -3   3  -3 9.48890 2.50324   3
   3   3   3 8.70791 1.74021   6
   3   3   3 13.5728 2.44116   5
  -3   3  -3 12.2209 3.04622   2
   3   3   3 10.4001 2.39044   2
   3   3   3 9.98040 2.16544   2
   5  -3   3 564.301 22.5388   4
  -5  -3  -3 564.195 19.5734   4
  -5  -3  -3 590.052 20.0973   2
   5  -3   3 594.157 21.5355   3
  -5  -3  -3 577.078 19.7589   6
   5  -3   3 533.512 21.9745   2
  -5  -3  -3 575.917 20.5981   2
  -5  -3  -3 568.616 22.2535   5
   5   3   3 564.689 22.1862   5
  -5   3  -3 562.505 21.5520   2
   5   3   3 526.207 19.6875   6
  -5   3  -3 583.948 22.1085   3
   5   3   3 556.971 20.7519   2
   7  -3   3 53.6934 5.49929   4
  -7  -3  -3 55.6984 4.07312   4
  -7  -3  -3 54.2338 4.63729   2
  -7  -3  -3 60.1082 4.50840   2
   7  -3   3 44.2099 4.98380   2
   7  -3   3 54.3708 4.76842   3
  -7  -3  -3 47.8281 3.99476   6
   7   3   3 48.2538 5.02897   5
  -7   3  -3 60.6080 5.30982   3
  -7   3  -3 57.8829 5.18519   2
   7   3   3 50.0379 4.16610   6
  -9  -3  -3 1859.19 58.4204   2
  -9  -3  -3 1897.90 57.9187   4
   9  -3   3 1819.48 61.1066   4
  -9  -3  -3 1883.85 58.8468   6
  -9  -3  -3 1758.83 60.7543   5
  -9  -3  -3 1971.49 59.3675   2
   9  -3   3 1778.32 59.4397   3
   9  -3   3 1866.15 60.9303   2
   9   3   3 1689.37 60.2450   5
   9   3   3 1801.79 58.7845   6
  -9   3  -3 1772.94 60.1370   2
   9   3   3 1819.65 59.3786   2
  -9   3  -3 1957.26 59.8623   3
  11  -3   3 682.293 27.5866   4
 -11  -3  -3 649.510 27.0719   5
 -11  -3  -3 697.887 26.5484   4
 -11  -3  -3 683.252 25.7205   6
  11  -3   3 688.459 27.2940   2
  11  -3   3 711.120 28.6263   3
 -11  -3  -3 666.651 25.6783   2
 -11  -3  -3 655.794 25.0058   2
  11   3   3 687.015 25.7568   6
  11   3   3 719.646 26.4587   2
  11   3   3 699.190 27.3231   5
 -11   3  -3 632.997 26.3736   2
 -13  -3  -3 305.367 16.0899   5
  13  -3   3 289.929 14.7379   3
 -13  -3  -3 287.365 13.6125   4
  13  -3   3 310.842 15.9640   2
  13  -3   3 319.992 16.4017   4
 -13  -3  -3 294.527 14.2137   2
  13   3   3 318.117 15.0414   6
  13   3   3 313.543 15.2059   2
  13   3   3 294.051 15.5410   5
 -13   3  -3 280.185 15.1997   2
  15  -3   3 2.52482 2.54663   4
 -15  -3  -3 4.06428 2.36345   2
 -15  -3  -3 3.48099 2.45198   4
  15  -3   3 2.48711 2.60063   3
  15  -3   3 -1.7704 2.09022   2
 -15  -3  -3 3.82326 2.78506   5
  15   3   3 2.15808 2.30452   6
 -15   3  -3 -1.0252 2.81557   2
 -15   3  -3 2.17292 2.74010   4
  15   3   3 4.62626 2.69390   2
  17  -3   3 1992.76 67.3161   2
 -17  -3  -3 1906.30 67.6688   5
  17  -3   3 1875.00 65.4428   3
  17  -3   3 1967.45 67.9201   4
  17   3   3 1993.55 64.3253   4
  17   3   3 1956.18 67.1548   5
  17   3   3 1976.93 66.2529   2
 -17   3  -3 2025.26 67.4578   2
 -17   3  -3 1828.76 67.1556   4
  17   3   3 1968.97 66.2966   6
 -19  -3  -3 1671.66 57.4617   4
  19  -3   3 1754.86 61.2243   4
 -19  -3  -3 1589.08 60.6728   2
  19  -3   3 1679.56 63.7727   2
  19  -3   3 1649.58 58.5033   3
  19   3   3 1685.38 59.4029   6
  19   3   3 1669.02 70.8003   2
  19   3   3 1737.71 57.4629   4
  21  -3   3 308.321 18.4362   2
 -21  -3  -3 327.936 22.3493   5
  21  -3   3 348.938 19.9985   4
  21  -3   3 319.813 17.9491   3
 -21  -3  -3 292.045 16.9839   4
 -21   3  -3 300.682 19.6860   5
  21   3   3 322.547 16.8919   4
  21   3   3 318.827 18.1796   2
  21   3   3 334.922 18.6225   6
  23  -3   3 12.1990 4.64199   4
  23  -3   3 8.75965 5.20046   3
 -23  -3  -3 19.7797 5.66083   5
  23  -3   3 16.7895 5.27870   2
  23  -3   3 11.0110 5.33247   6
  23   3   3 13.2772 4.07450   4
  23   3   3 7.29260 4.02610   6
  23   3   3 12.3535 4.80655   2
 -23   3  -3 8.00455 5.08083   5
  25  -3   3 1.17994 5.77672   3
 -25  -3  -3 12.2392 5.87973   5
  25  -3   3 12.6991 5.28166   2
  25  -3   3 8.16905 4.72830   4
  25  -3   3 7.82848 5.03454   6
  25   3   3 -0.6738 4.03770   2
 -25   3  -3 0.32509 4.49904   5
  25   3   3 14.5476 5.30179   6
  25   3   3 11.3039 4.65861   4
 -27  -3  -3 23.4036 7.71734   5
  27  -3   3 33.0543 9.21780   2
  27  -3   3 21.4861 7.25631   4
  27   3   3 25.9923 7.38014   6
  27   3   3 14.0850 5.54811   4
  30  -4  -3 43.9647 7.99723   2
  30  -4  -3 39.7445 9.67378   4
 -30  -4   3 33.4934 7.11864   5
  30  -4  -3 21.6975 8.38637   6
  30   4  -3 19.9664 7.66573   6
  30   4  -3 28.3157 7.87541   2
  28  -4  -3 59.8544 8.25217   2
 -28  -4   3 39.5843 7.77023   5
  28  -4  -3 48.6337 8.02855   6
  28  -4  -3 65.5413 10.4290   4
  28   4  -3 52.1180 8.92371   2
  28   4  -3 56.7362 9.16319   6
  26  -4  -3 10.4261 4.66338   6
  26  -4  -3 9.28079 5.26984   4
  26  -4  -3 11.6058 4.46587   2
 -26  -4   3 17.6249 5.24612   5
  26   4  -3 15.0910 5.39618   2
  26   4  -3 23.1613 6.27167   6
  24  -4  -3 97.8005 9.73958   6
 -24  -4   3 102.744 9.10690   5
  24  -4  -3 95.5537 10.5413   4
  24  -4  -3 92.5429 9.29964   2
  24   4  -3 96.1623 9.51592   2
  24   4  -3 94.6747 10.5236   6
  22  -4  -3 2.03231 2.79688   6
  22  -4  -3 3.12947 2.91352   2
 -22  -4   3 2.77027 2.45608   5
  22  -4  -3 -2.1955 1.91399   4
  22   4  -3 4.02550 3.54944   6
  22   4  -3 -0.1894 2.98334   2
  20  -4  -3 446.812 20.3326   2
  20  -4  -3 388.063 22.5130   4
 -20  -4   3 426.966 19.4768   5
  20  -4  -3 409.442 20.5693   6
  20   4  -3 430.255 20.9466   2
  20   4  -3 429.756 25.3533   6
 -18  -4   3 18.3100 5.02905   4
  18  -4  -3 24.0060 5.25597   6
 -18  -4   3 18.0706 3.86304   5
  18  -4  -3 26.6576 4.63573   2
  18  -4  -3 12.6311 4.83821   4
  18   4  -3 17.1021 4.81862   2
  18   4  -3 26.5509 5.88191   6
 -16  -4   3 8.82124 3.24400   2
 -16  -4   3 11.7085 4.06331   4
 -16  -4   3 5.76744 3.03229   6
 -16  -4   3 4.81117 2.47070   5
  16  -4  -3 2.77695 2.47233   6
  16  -4  -3 9.97541 4.22035   4
  16  -4  -3 7.45124 3.16964   2
  16   4  -3 5.57055 2.95915   2
 -16   4   3 4.95690 3.54205   2
  16   4  -3 6.81755 3.53874   6
 -16   4   3 5.93542 3.69858   4
 -14  -4   3 728.385 27.9536   2
 -14  -4   3 736.278 25.8514   5
  14  -4  -3 694.048 29.4970   4
 -14  -4   3 670.132 28.3725   4
  14  -4  -3 733.971 27.3052   2
  14  -4  -3 693.666 27.6375   2
 -14   4   3 675.653 29.4809   4
  14   4  -3 700.433 27.9986   2
  14   4  -3 700.452 29.2970   6
  12  -4  -3 885.982 32.5638   2
 -12  -4   3 947.841 33.8405   6
  12  -4  -3 883.394 34.4247   4
 -12  -4   3 910.487 30.3909   5
 -12  -4   3 843.026 33.3317   4
  12  -4  -3 889.673 32.0335   2
 -12  -4   3 895.509 32.8817   2
  12   4  -3 883.079 29.9883   5
 -12   4   3 928.159 34.8951   4
 -12   4   3 870.672 33.7315   2
  12   4  -3 848.689 32.8451   2
  12   4  -3 881.002 34.2688   6
 -10  -4   3 455.124 19.2733   6
  10  -4  -3 426.240 19.5654   4
 -10  -4   3 435.048 19.1864   4
 -10  -4   3 402.267 18.1822   2
 -10  -4   3 453.242 16.3347   5
  10  -4  -3 405.584 17.7800   2
  10   4  -3 436.934 19.8152   6
 -10   4   3 441.942 19.8468   4
 -10   4   3 406.977 18.8681   2
  10   4  -3 429.703 18.7720   2
  10   4  -3 429.837 15.9381   5
  -8  -4   3 72.0260 6.08692   2
   8  -4  -3 72.2761 5.70458   2
  -8  -4   3 83.9062 6.59196   6
  -8  -4   3 78.4026 6.61292   2
   8  -4  -3 72.7019 6.65051   4
   8  -4  -3 87.9575 6.12852   2
   8   4  -3 71.3679 6.23415   2
  -8   4   3 68.5891 6.46308   4
  -8   4   3 67.1712 6.34121   2
   8   4  -3 69.2367 4.47678   5
   8   4  -3 80.7032 6.82977   6
   6  -4  -3 680.715 23.8460   2
   6  -4  -3 665.643 23.5539   2
  -6  -4   3 631.724 24.9663   6
  -6  -4   3 641.715 24.5769   2
   6  -4  -3 617.533 27.2436   4
  -6  -4   3 648.813 25.1557   2
  -6   4   3 650.855 24.9365   2
   6   4  -3 626.573 21.8457   5
   6   4  -3 640.963 25.8895   6
   6   4  -3 648.972 24.9880   2
  -4  -4   3 490.433 19.7844   2
   4  -4  -3 470.717 18.0661   2
   4  -4  -3 486.981 17.4388   6
  -4  -4   3 459.531 19.5882   6
  -4  -4   3 430.762 18.7821   2
   4  -4  -3 454.124 19.0266   4
   4  -4  -3 443.790 18.4598   2
   4   4  -3 489.665 16.9283   5
  -4   4   3 477.342 19.2341   2
   4   4  -3 466.040 20.6441   6
   2  -4  -3 18.4791 2.91884   2
  -2  -4   3 11.7239 2.94473   2
  -2  -4   3 14.9543 3.32835   6
   2  -4  -3 19.0238 3.00319   2
   2  -4  -3 13.2715 3.01062   4
   2  -4  -3 14.2087 2.02052   6
  -2  -4   3 17.9387 3.74319   2
  -2   4   3 9.60116 2.84951   5
  -2   4   3 14.7708 3.20665   2
  -2   4   3 12.6941 2.90549   2
   0  -4  -3 249.908 11.3315   2
   0  -4   3 231.589 12.2822   2
   0  -4  -3 239.791 9.72490   6
   0  -4   3 240.683 12.3410   2
   0  -4   3 263.714 13.2704   6
   0   4   3 242.673 12.5763   5
   0   4   3 242.550 11.8252   2
   0   4   3 235.969 10.3165   6
   0   4   3 256.396 12.0994   2
   0   4  -3 251.364 11.9873   2
  -2  -4  -3 24.3358 3.41267   2
   2  -4   3 28.7740 4.09019   2
  -2  -4  -3 29.8863 3.55791   2
  -2  -4  -3 22.5928 2.43723   6
   2  -4   3 21.8976 3.70383   2
   2  -4   3 31.6295 4.60960   6
   2   4   3 25.3029 3.42876   2
  -2   4  -3 21.9462 3.51954   3
   2   4   3 23.6052 3.69874   5
   2   4   3 24.2552 2.80856   6
  -2   4  -3 24.8667 3.72519   2
  -4  -4  -3 41.5807 4.89406   5
   4  -4   3 42.9537 5.30531   6
  -4  -4  -3 48.7061 4.13852   2
   4  -4   3 42.5138 5.01016   2
  -4  -4  -3 54.2570 4.76106   2
   4  -4   3 43.5007 4.99949   2
  -4  -4  -3 48.3771 3.70016   6
  -4   4  -3 43.5296 4.87335   3
  -4   4  -3 51.4254 5.26450   2
   4   4   3 53.9655 4.25120   6
   4   4   3 48.8599 5.03973   5
   4   4   3 55.9005 5.07722   2
   4   4   3 40.3465 4.43361   2
   6  -4   3 45.3736 5.54225   4
  -6  -4  -3 49.3559 5.34328   5
  -6  -4  -3 48.9530 4.04901   6
  -6  -4  -3 42.0949 4.19912   2
   6  -4   3 51.1673 5.62283   2
  -6  -4  -3 47.0692 4.61876   2
  -6   4  -3 52.4633 5.26557   2
   6   4   3 34.0677 4.64089   5
  -6   4  -3 40.8168 4.83449   3
   6   4   3 39.6042 4.55000   2
   6   4   3 39.7890 4.03987   6
  -8  -4  -3 1353.39 46.0374   6
   8  -4   3 1434.39 50.0782   4
  -8  -4  -3 1444.36 49.1996   5
  -8  -4  -3 1396.65 46.4184   2
   8  -4   3 1507.53 49.8774   2
   8   4   3 1447.50 46.8507   6
  -8   4  -3 1313.09 48.1435   2
   8   4   3 1449.66 49.1295   5
  -8   4  -3 1439.79 47.9312   3
   8   4   3 1354.63 47.5113   2
 -10  -4  -3 16.4953 2.77371   4
  10  -4   3 16.3720 3.80366   3
 -10  -4  -3 14.1500 3.32210   2
 -10  -4  -3 18.0078 4.18980   5
 -10  -4  -3 14.9370 3.10806   6
 -10  -4  -3 23.2265 3.60098   2
  10  -4   3 22.0674 4.90529   4
 -10   4  -3 24.4207 4.81037   2
  10   4   3 15.1493 3.27268   6
  10   4   3 17.9146 3.93113   2
 -10   4  -3 14.4956 3.45534   3
  10   4   3 18.9296 4.24415   5
 -12  -4  -3 73.3350 6.31593   6
 -12  -4  -3 79.4823 6.52373   2
 -12  -4  -3 66.0995 6.62853   2
 -12  -4  -3 71.4928 6.04126   4
  12  -4   3 60.9933 7.10713   4
  12  -4   3 69.7140 6.07726   3
 -12  -4  -3 65.6980 6.99652   5
  12  -4   3 85.5506 7.92455   2
  12   4   3 76.5655 7.14829   2
  12   4   3 65.7434 6.94988   5
  12   4   3 71.7807 6.34870   6
  14  -4   3 182.518 10.6846   3
 -14  -4  -3 193.704 10.7039   4
  14  -4   3 202.000 13.4298   4
 -14  -4  -3 166.346 11.9132   5
 -14  -4  -3 161.532 10.7097   6
 -14  -4  -3 185.756 11.4300   2
  14  -4   3 166.787 11.9577   2
 -14  -4  -3 172.530 10.7207   2
  14   4   3 175.148 12.1681   5
  14   4   3 173.426 11.4718   2
 -14   4  -3 197.357 12.6433   2
  14   4   3 164.951 10.8882   6
  16  -4   3 1.21214 2.97447   4
 -16  -4  -3 0.21647 2.40216   2
 -16  -4  -3 2.19516 2.60125   5
 -16  -4  -3 1.12479 2.57118   4
  16  -4   3 -1.3085 2.30372   3
 -16  -4  -3 -0.2139 2.28039   2
  16  -4   3 -3.5291 2.43572   2
  16   4   3 6.02144 2.93670   6
  16   4   3 1.89204 2.66966   5
  16   4   3 -4.2072 1.77412   2
  18  -4   3 10.1698 3.57186   3
  18  -4   3 17.9325 5.09133   2
 -18  -4  -3 17.0371 4.34973   4
  18  -4   3 21.6272 5.69837   4
 -18  -4  -3 9.90716 3.59420   2
 -18  -4  -3 20.4015 5.21144   5
  18   4   3 20.4361 5.05202   6
  18   4   3 13.2278 4.17145   2
 -20  -4  -3 505.815 23.2626   4
  20  -4   3 508.206 23.0198   3
  20  -4   3 502.374 25.3877   2
  20  -4   3 518.813 26.6521   4
  20   4   3 550.231 25.3997   2
  22  -4   3 5.19314 4.29884   3
 -22  -4  -3 4.06243 3.85059   5
  22  -4   3 1.51644 3.80463   2
 -22  -4  -3 -1.1994 4.23818   4
  22  -4   3 3.16196 4.27302   4
  22   4   3 0.33057 2.99854   2
  22   4   3 0.49023 2.78020   6
  24  -4   3 36.6591 7.29472   3
  24  -4   3 41.0102 8.40839   2
  24  -4   3 51.9229 8.88347   4
  24  -4   3 46.7915 7.48159   6
 -24  -4  -3 25.9915 7.12511   5
 -24   4  -3 33.8102 8.52756   5
  24   4   3 34.1580 7.31931   6
  24   4   3 31.7834 7.01783   2
  26  -4   3 -0.3519 5.10756   4
  26  -4   3 -0.4667 4.43393   2
 -26  -4  -3 -0.3691 4.06686   5
  26   4   3 2.48459 4.63055   6
  27  -5  -3 230.354 16.8906   6
 -27  -5   3 227.786 15.4330   5
  27  -5  -3 240.754 16.0206   2
  27   5  -3 221.002 17.0489   2
  27   5  -3 239.141 18.0225   6
 -25  -5   3 45.8188 7.23711   5
  25  -5  -3 51.9298 7.65304   2
  25  -5  -3 45.9352 8.58356   6
  25  -5  -3 33.7365 7.61865   4
  25   5  -3 54.0806 7.93007   2
  25   5  -3 37.5262 8.07049   6
 -23  -5   3 109.351 9.48069   5
  23  -5  -3 119.042 11.9157   4
  23  -5  -3 98.4758 9.73221   2
  23  -5  -3 121.740 10.8631   6
  23   5  -3 109.987 10.8737   2
  23   5  -3 118.224 11.8395   6
 -21  -5   3 62.6878 6.81199   5
  21  -5  -3 59.7200 8.88074   4
  21  -5  -3 56.1423 7.30172   2
  21  -5  -3 61.7850 7.70611   6
  21   5  -3 50.9576 7.90006   6
  21   5  -3 57.3062 7.61937   2
  19  -5  -3 3.54856 3.23270   2
  19  -5  -3 7.97249 4.42546   4
  19  -5  -3 1.78584 2.87087   6
 -19  -5   3 8.56449 3.11648   5
  19   5  -3 5.26143 3.36496   6
  17  -5  -3 1313.11 52.0521   4
 -17  -5   3 1411.71 47.3758   5
  17  -5  -3 1422.82 49.1675   2
  17  -5  -3 1339.56 49.6577   2
  17   5  -3 1402.80 50.7204   2
  17   5  -3 1412.89 52.3535   6
 -15  -5   3 517.289 24.8894   6
 -15  -5   3 559.194 25.5480   4
  15  -5  -3 605.832 27.2567   4
 -15  -5   3 552.517 22.2108   5
  15  -5  -3 581.584 24.7185   2
  15  -5  -3 581.409 24.1281   2
  15   5  -3 567.536 21.8628   5
  15   5  -3 561.401 26.3575   6
  15   5  -3 581.445 25.3879   2
 -13  -5   3 78.5411 7.37167   6
 -13  -5   3 65.3342 5.58628   5
  13  -5  -3 74.4567 6.99627   2
 -13  -5   3 80.9375 7.90249   4
 -13  -5   3 76.3493 7.76212   2
  13  -5  -3 72.0659 6.99304   2
  13  -5  -3 75.5242 8.18202   4
 -13  -5   3 63.0435 6.87432   2
  13   5  -3 70.2016 6.28337   5
 -13   5   3 76.2107 8.34632   4
  13   5  -3 70.3913 7.71050   6
  13   5  -3 66.0739 7.29511   2
 -13   5   3 78.6951 8.21809   2
 -11  -5   3 5.79530 2.71967   2
 -11  -5   3 7.11565 3.39201   2
  11  -5  -3 3.56057 2.77706   2
  11  -5  -3 5.88217 3.27703   4
 -11  -5   3 9.14016 3.85569   6
  11  -5  -3 9.95251 3.12138   2
  11   5  -3 8.72149 2.19901   5
 -11   5   3 10.8703 4.05996   2
  11   5  -3 8.90047 3.25024   6
  11   5  -3 8.69738 3.32324   2
  -9  -5   3 118.053 8.79520   6
  -9  -5   3 113.186 8.99561   2
   9  -5  -3 109.682 8.98976   4
   9  -5  -3 103.749 7.84221   2
   9  -5  -3 121.963 8.10168   2
   9   5  -3 112.849 9.16509   6
   9   5  -3 124.037 9.36514   2
  -9   5   3 113.451 8.93557   2
   9   5  -3 122.336 6.87932   5
   7  -5  -3 3.18866 2.45150   4
   7  -5  -3 8.45343 2.61593   2
  -7  -5   3 4.06601 2.22907   6
   7  -5  -3 5.73212 2.47820   2
  -7  -5   3 4.88528 2.37487   2
  -7  -5   3 2.16292 2.11285   2
   7  -5  -3 5.60221 2.37392   6
   7   5  -3 1.83559 2.10085   6
  -7   5   3 10.6921 3.34654   2
   7   5  -3 4.49272 1.75477   5
   7   5  -3 9.56838 3.28613   2
  -5  -5   3 127.380 9.01021   6
  -5  -5   3 122.746 8.86770   2
  -5  -5   3 125.496 9.18205   2
   5  -5  -3 127.951 7.66014   6
   5  -5  -3 120.849 8.83196   4
   5  -5  -3 116.199 7.60712   2
   5   5  -3 114.589 6.89607   5
  -5   5   3 119.957 8.97968   2
   5   5  -3 114.713 9.31156   6
   5   5  -3 147.751 9.84537   2
  -5   5   3 126.862 9.01659   2
   3  -5  -3 1174.48 41.1168   2
   3  -5  -3 1158.83 40.7993   4
  -3  -5   3 1181.50 41.6826   2
   3  -5  -3 1175.60 38.1100   6
  -3  -5   3 1105.28 41.0341   6
  -3  -5   3 1135.74 40.7429   2
   3  -5  -3 1145.17 38.7320   2
   3   5  -3 1127.42 42.4222   6
  -3   5   3 1144.51 41.1232   2
  -3   5   3 1152.59 41.6474   5
   3   5  -3 1185.66 38.4580   5
   3   5  -3 1154.62 41.4178   2
  -3   5   3 1091.76 40.5180   2
  -1  -5   3 896.840 33.4216   6
   1  -5  -3 909.214 32.3438   4
  -1  -5   3 920.704 33.0204   2
   1  -5  -3 867.116 31.4500   2
   1  -5  -3 864.129 29.4365   6
  -1  -5   3 828.331 32.9081   2
   1  -5  -3 853.656 30.2588   2
   1   5  -3 865.193 32.2763   2
  -1   5   3 827.952 32.2431   2
  -1   5   3 896.489 33.4111   5
  -1   5   3 815.161 32.2100   2
   1   5  -3 917.119 34.5789   6
   1  -5   3 120.135 8.79868   2
  -1  -5  -3 130.736 7.46604   2
  -1  -5  -3 113.269 6.39962   6
  -1  -5  -3 111.143 8.23757   2
   1  -5   3 115.321 8.94832   6
   1  -5   3 119.270 8.93236   2
   1   5   3 124.955 8.53444   2
   1   5   3 117.547 8.37064   2
   1   5   3 111.510 8.55268   5
   1   5   3 108.884 7.04681   6
  -1   5  -3 106.293 8.25221   2
  -3  -5  -3 19.6491 2.75081   6
   3  -5   3 16.5817 4.41023   2
  -3  -5  -3 14.1034 3.02503   2
   3  -5   3 11.8184 3.56704   2
   3  -5   3 9.09967 3.55994   6
  -3   5  -3 10.0932 3.14450   3
   3   5   3 13.5800 3.36351   2
  -3   5  -3 9.89701 3.28935   2
   3   5   3 19.3533 4.28202   5
   3   5   3 18.6683 3.06546   6
   3   5   3 14.5900 3.57234   2
   5  -5   3 221.561 13.5030   2
  -5  -5  -3 254.813 12.6711   2
   5  -5   3 234.190 14.2682   6
   5  -5   3 234.777 13.6387   2
  -5  -5  -3 246.325 13.6223   5
  -5  -5  -3 253.520 11.7725   2
   5  -5   3 215.972 13.6714   4
  -5  -5  -3 237.110 10.9773   6
  -5   5  -3 248.065 13.1444   3
  -5   5  -3 233.664 13.1914   2
   5   5   3 230.985 12.8094   2
   5   5   3 237.311 11.7045   6
   5   5   3 222.006 13.0678   5
   7  -5   3 -1.7215 1.60239   4
   7  -5   3 -0.5291 2.48057   6
  -7  -5  -3 0.28197 1.78830   2
  -7  -5  -3 0.95826 1.98465   5
   7  -5   3 4.65188 2.80662   2
  -7  -5  -3 0.30260 1.47051   6
  -7  -5  -3 2.49223 2.19388   2
   7  -5   3 2.31172 2.92871   2
  -7   5  -3 0.03834 1.87535   3
   7   5   3 3.50426 2.04660   6
   7   5   3 -1.2043 1.99233   5
  -7   5  -3 4.73576 2.89367   2
   7   5   3 -1.2700 1.65255   2
   9  -5   3 18.4940 4.82925   2
  -9  -5  -3 22.2010 3.69704   4
  -9  -5  -3 25.7112 4.46743   5
  -9  -5  -3 19.5137 4.13766   2
   9  -5   3 16.4918 4.63686   4
  -9  -5  -3 19.1977 3.77813   6
  -9  -5  -3 18.0133 3.81164   2
   9   5   3 21.9983 4.78476   5
  -9   5  -3 13.2265 3.94808   2
   9   5   3 16.6261 3.58757   6
  -9   5  -3 19.6248 4.20617   3
   9   5   3 29.1984 4.87828   2
  11  -5   3 756.137 31.4174   2
 -11  -5  -3 744.965 29.2809   2
 -11  -5  -3 716.416 28.0478   2
 -11  -5  -3 749.161 28.0356   4
  11  -5   3 746.543 31.9750   4
 -11  -5  -3 748.478 30.7542   5
 -11  -5  -3 756.105 28.3602   6
  11   5   3 737.866 28.8115   6
 -11   5  -3 758.595 28.2898   3
 -11   5  -3 683.529 30.0431   2
  11   5   3 765.962 30.2702   2
  13  -5   3 8.28354 4.07186   2
 -13  -5  -3 0.12243 2.23668   2
 -13  -5  -3 6.46979 2.73460   6
 -13  -5  -3 9.31084 2.95054   4
 -13  -5  -3 -1.0480 2.34465   5
  13  -5   3 -1.1891 2.66974   4
  13   5   3 4.58060 2.90605   6
  13   5   3 6.67726 3.49589   5
  13   5   3 4.80961 3.03541   2
 -15  -5  -3 150.235 10.3901   2
  15  -5   3 134.465 13.6543   4
 -15  -5  -3 146.689 10.6012   6
 -15  -5  -3 147.963 10.1778   4
 -15  -5  -3 160.141 11.1591   2
 -15  -5  -3 143.026 11.4333   5
  15   5   3 153.562 10.8203   6
  15   5   3 125.138 11.0621   5
  17  -5   3 177.226 14.5132   4
  17  -5   3 206.691 14.6082   2
 -17  -5  -3 195.576 14.1626   5
 -17  -5  -3 192.377 13.1648   2
  17  -5   3 190.755 11.0399   3
 -17  -5  -3 208.320 12.6787   4
  17   5   3 219.577 13.7386   6
  17   5   3 222.369 14.4729   2
 -19  -5  -3 92.1204 9.36437   4
  19  -5   3 120.451 11.5178   2
  19  -5   3 96.8276 10.9495   4
 -19  -5  -3 121.552 11.2093   5
  19  -5   3 100.519 7.90139   3
 -19  -5  -3 124.918 10.6249   2
  19   5   3 103.725 10.3966   2
 -21  -5  -3 3.71282 3.54693   2
 -21  -5  -3 -2.6430 3.01443   5
 -21  -5  -3 -0.7695 4.93856   4
  21  -5   3 -0.3781 2.96641   3
  21  -5   3 -4.8815 3.63258   4
  21  -5   3 2.30217 3.84706   2
  21   5   3 -1.8745 3.01201   2
  21   5   3 5.44862 4.01407   6
 -23  -5  -3 172.576 14.8607   5
  23  -5   3 199.903 16.6256   4
 -23  -5  -3 177.349 13.9563   2
  23  -5   3 187.441 15.5439   2
  23   5   3 180.102 14.5199   6
  23   5   3 194.133 15.2876   2
 -25  -5  -3 35.9311 8.33125   5
 -25  -5  -3 43.0162 7.94486   2
  25  -5   3 24.6399 8.10110   2
  25  -5   3 25.2537 7.38329   4
  25  -5   3 33.4960 9.70241   6
 -25   5  -3 40.6830 9.92443   5
  25   5   3 34.6061 8.05989   6
  25   5   3 27.6453 7.22829   2
 -26  -6   3 75.8102 9.24623   5
  26  -6  -3 78.3287 11.7927   4
  26  -6  -3 80.9034 10.2401   2
  26  -6  -3 73.2669 9.61936   6
  26   6  -3 68.1057 10.6143   2
 -24  -6   3 11.2206 4.24645   5
  24  -6  -3 1.23280 4.22176   4
  24  -6  -3 13.8427 4.76035   6
 -24  -6   3 2.67776 4.81502   2
  24  -6  -3 8.47307 4.68627   2
  24   6  -3 9.72707 5.45989   2
  24   6  -3 14.3931 6.06110   6
  22  -6  -3 20.2808 6.43338   4
  22  -6  -3 9.95776 4.36720   6
 -22  -6   3 19.0907 4.83687   5
  22  -6  -3 9.87158 4.63727   2
 -22  -6   3 16.4409 6.07067   2
  22   6  -3 20.9522 6.44298   6
  22   6  -3 15.0896 5.81428   2
 -20  -6   3 76.3061 9.42574   2
  20  -6  -3 65.1659 9.48165   4
 -20  -6   3 70.2167 7.07576   5
  20   6  -3 55.7191 8.85283   6
  20   6  -3 56.9744 8.41436   2
  18  -6  -3 51.8258 7.12919   2
 -18  -6   3 53.7052 8.26565   2
  18  -6  -3 38.3142 6.87296   4
 -18  -6   3 62.2572 6.45785   5
  18   6  -3 48.2768 8.12335   2
  18   6  -3 43.1297 7.57293   6
  16  -6  -3 6.14575 4.36911   4
  16  -6  -3 0.06797 2.89562   2
 -16  -6   3 4.30618 2.39489   5
 -16  -6   3 2.80241 3.49056   2
  16   6  -3 3.55275 3.62014   2
  16   6  -3 -0.5671 2.18795   5
  14  -6  -3 771.333 30.9938   2
  14  -6  -3 806.417 34.2090   4
  14  -6  -3 741.770 30.4334   2
  14   6  -3 738.232 27.9943   5
  14   6  -3 787.734 33.8282   6
  14   6  -3 761.143 32.3250   2
  12  -6  -3 199.532 12.8629   2
  12  -6  -3 215.651 12.8585   2
 -12  -6   3 201.516 13.6012   6
  12  -6  -3 224.175 14.8668   4
 -12  -6   3 247.998 15.1580   2
  12   6  -3 202.255 14.3984   6
  12   6  -3 225.036 11.2303   5
  12   6  -3 224.175 14.3653   2
 -10  -6   3 14.5261 4.05182   4
 -10  -6   3 26.0277 5.14482   6
  10  -6  -3 24.6042 5.46432   2
  10  -6  -3 27.8097 4.74735   6
  10  -6  -3 27.2782 6.02525   4
  10  -6  -3 17.9887 4.26709   2
 -10  -6   3 23.7658 5.55572   2
  10   6  -3 21.5479 3.59967   5
  10   6  -3 20.4200 5.24869   6
 -10   6   3 20.1181 5.54642   2
  10   6  -3 26.2798 5.48575   2
  -8  -6   3 214.664 13.1099   6
  -8  -6   3 215.673 13.7986   2
  -8  -6   3 199.458 12.8807   2
   8  -6  -3 216.963 12.0898   2
   8  -6  -3 203.680 12.0114   6
   8  -6  -3 220.185 12.5237   2
   8  -6  -3 208.198 13.4518   4
  -8   6   3 229.804 14.2488   2
   8   6  -3 204.391 10.6262   5
   8   6  -3 208.603 14.1077   6
   8   6  -3 231.108 13.9622   2
  -6  -6   3 26.0590 4.67915   2
   6  -6  -3 12.1032 3.38152   6
   6  -6  -3 26.3343 4.50814   2
  -6   6   3 13.5513 3.90161   2
   6   6  -3 16.3628 4.43434   6
   4  -6  -3 400.099 17.4753   2
   4  -6  -3 397.198 19.2663   4
  -4  -6   3 398.781 19.8658   2
  -4  -6   3 414.031 19.3397   2
   4  -6  -3 409.700 16.9984   6
   4  -6  -3 384.345 17.9687   2
  -4  -6   3 394.382 19.2453   6
   4   6  -3 393.173 16.8589   5
  -4   6   3 380.639 19.7983   5
  -4   6   3 392.667 19.7870   2
   4   6  -3 396.045 19.6996   2
   4   6  -3 399.674 20.6662   6
  -4   6   3 387.672 19.2666   2
   2  -6  -3 112.680 8.45926   2
   2  -6  -3 116.545 7.37595   6
  -2  -6   3 106.883 8.81240   2
  -2  -6   3 107.413 9.03727   6
   2  -6  -3 115.032 8.99418   4
   2  -6  -3 115.735 7.80199   2
  -2  -6   3 117.027 9.61190   2
  -2   6   3 102.691 8.98077   2
  -2   6   3 119.811 10.8528   5
   2   6  -3 111.053 7.70358   5
   2   6  -3 119.861 10.1911   6
  -2   6   3 119.910 10.4734   2
   0  -6  -3 36.0871 5.43141   4
   0  -6  -3 37.3790 5.10715   2
   0  -6   3 45.0012 5.69639   2
   0  -6   3 42.4411 6.08904   2
   0  -6  -3 37.0134 4.04404   6
   0  -6   3 32.7893 5.31641   6
   0  -6  -3 43.6241 4.76124   2
   0   6   3 26.2814 5.38565   2
   0   6   3 39.0251 6.56329   2
   0   6  -3 37.8933 5.62596   2
   0   6   3 29.5777 5.78095   5
   2  -6   3 406.018 19.8171   2
  -2  -6  -3 423.833 17.7427   2
  -2  -6  -3 413.339 16.6259   6
   2  -6   3 390.807 20.1833   6
   2  -6   3 423.963 20.7398   2
  -2  -6  -3 432.825 18.9681   2
   2   6   3 405.918 20.0161   5
   2   6   3 433.951 20.1940   2
   2   6   3 397.275 19.5282   2
  -2   6  -3 398.326 19.4381   2
  -2   6  -3 402.263 19.5191   3
   2   6   3 378.918 17.5479   6
  -4  -6  -3 884.014 33.0868   2
  -4  -6  -3 842.656 31.3612   2
   4  -6   3 870.724 34.5951   2
   4  -6   3 919.725 35.5283   2
  -4  -6  -3 837.893 30.3967   6
   4  -6   3 913.325 36.2417   4
   4  -6   3 758.816 37.7836   6
  -4   6  -3 883.413 33.8621   3
  -4   6  -3 837.106 33.8024   2
   4   6   3 888.064 32.1841   6
   4   6   3 868.589 34.2027   2
   4   6   3 899.952 34.6619   5
   6  -6   3 125.730 10.9917   6
  -6  -6  -3 118.818 9.14818   2
   6  -6   3 133.879 11.1192   4
   6  -6   3 139.324 10.9879   2
   6  -6   3 132.173 11.7521   2
  -6  -6  -3 118.618 7.83145   6
  -6  -6  -3 117.343 8.39237   2
  -6   6  -3 115.647 9.73495   2
  -6   6  -3 120.438 9.56832   3
   6   6   3 135.094 9.15724   6
   6   6   3 145.722 10.5556   2
   8  -6   3 -1.1536 2.55859   4
   8  -6   3 0.05840 2.60537   2
  -8  -6  -3 2.69278 2.60410   2
   8  -6   3 2.30995 3.54928   6
  -8  -6  -3 -1.0067 2.62361   5
  -8  -6  -3 0.47102 1.80386   4
  -8  -6  -3 -2.5156 1.85162   6
   8   6   3 -1.9138 2.47742   5
  -8   6  -3 1.77002 2.77339   3
   8   6   3 -0.1774 2.68917   2
   8   6   3 7.93863 2.67915   6
 -10  -6  -3 5.43590 3.25346   5
 -10  -6  -3 5.64010 2.51841   6
 -10  -6  -3 9.45819 3.67625   2
 -10  -6  -3 8.37688 3.28889   4
  10  -6   3 5.53534 3.70940   2
  10  -6   3 11.3770 4.74413   4
 -10  -6  -3 -1.8611 2.72013   2
  10   6   3 8.74986 3.77489   2
  10   6   3 -1.2724 3.17036   5
  10   6   3 2.54001 2.41015   6
 -10   6  -3 1.81242 2.50262   3
 -12  -6  -3 777.381 30.0181   2
 -12  -6  -3 742.623 32.1962   5
  12  -6   3 729.286 33.1436   2
 -12  -6  -3 783.475 30.0424   4
  12  -6   3 819.407 34.9066   4
 -12  -6  -3 804.002 30.1461   6
 -12  -6  -3 764.907 31.1021   2
  12   6   3 695.092 34.0407   2
  12   6   3 755.744 30.8341   6
  12   6   3 740.862 31.9541   5
 -12   6  -3 755.264 28.8786   3
 -14  -6  -3 417.795 21.7430   5
 -14  -6  -3 419.182 19.7153   4
 -14  -6  -3 407.280 19.6278   6
 -14  -6  -3 418.240 20.6434   2
  14  -6   3 389.951 22.8522   4
  14  -6   3 436.385 22.9700   2
  14   6   3 401.981 21.5790   2
  14   6   3 411.659 20.5159   6
  16  -6   3 124.834 12.1478   4
 -16  -6  -3 100.208 9.21813   4
 -16  -6  -3 111.253 9.90664   2
  16  -6   3 85.3261 10.2422   2
 -16  -6  -3 99.7938 10.4001   5
  16   6   3 102.846 9.54057   6
  16   6   3 99.1520 10.3042   2
  18  -6   3 105.704 11.3392   2
  18  -6   3 96.9072 11.6687   4
 -18  -6  -3 80.5593 9.14122   4
 -18  -6  -3 104.337 10.4516   5
  18   6   3 98.1816 10.8172   2
 -20  -6  -3 38.7219 8.33820   5
  20  -6   3 39.4236 8.46034   4
 -20  -6  -3 50.7462 7.81793   2
  20  -6   3 29.5819 7.20935   2
  20   6   3 34.8469 7.29066   6
  20   6   3 26.4239 6.62583   2
 -22  -6  -3 9.89451 5.17605   2
  22  -6   3 5.83268 5.53609   4
  22  -6   3 3.41730 4.96334   2
 -22  -6  -3 9.17320 5.00678   5
  22   6   3 4.81639 5.43020   6
  22   6   3 9.71945 8.25148   2
  24  -6   3 154.924 15.3534   2
  24  -6   3 146.416 15.3358   4
 -24  -6  -3 164.258 14.8438   5
 -24  -6  -3 147.702 13.9307   2
  24   6   3 170.698 14.8956   6
  24   6   3 181.466 15.4583   2
  23  -7  -3 36.4385 7.94382   6
  23  -7  -3 77.0742 11.5603   4
 -23  -7   3 46.4486 7.68233   5
  23  -7  -3 60.6701 8.76103   2
  23   7  -3 51.1595 9.76504   2
  23   7  -3 63.0297 10.4869   6
 -21  -7   3 81.7625 10.9766   2
  21  -7  -3 75.0778 10.9650   4
  21  -7  -3 68.5257 8.89766   2
 -21  -7   3 75.2564 8.04536   5
  21  -7  -3 64.2287 8.45836   6
  21   7  -3 63.7245 9.62030   6
  21   7  -3 69.1423 9.81216   2
  19  -7  -3 75.1624 10.4290   4
 -19  -7   3 80.4596 10.1444   2
  19  -7  -3 73.4110 8.77837   2
  19   7  -3 80.6611 10.3407   6
  19   7  -3 75.7014 9.97264   2
  17  -7  -3 191.558 15.3787   4
 -17  -7   3 174.137 14.1386   2
  17   7  -3 156.877 10.6692   5
  17   7  -3 170.749 14.0868   2
  17   7  -3 195.553 15.2307   6
 -15  -7   3 486.641 25.3297   2
  15  -7  -3 532.892 26.7719   4
  15  -7  -3 458.423 22.7397   2
  15   7  -3 457.050 20.3613   5
  15   7  -3 496.929 26.2525   6
  15   7  -3 524.700 25.7703   2
  13  -7  -3 60.0600 7.40162   2
  13  -7  -3 58.2188 8.22011   6
  13  -7  -3 49.5462 7.98544   4
 -13  -7   3 61.1661 8.67264   2
  13   7  -3 53.9608 5.97198   5
  13   7  -3 70.8478 8.91131   2
  11  -7  -3 760.065 31.4761   6
 -11  -7   3 771.582 33.6056   2
  11  -7  -3 744.026 30.7802   2
  11  -7  -3 679.359 36.5231   4
  11   7  -3 747.155 28.3939   5
  11   7  -3 817.894 34.9350   6
  11   7  -3 763.786 33.5740   2
   9  -7  -3 316.175 18.2386   4
   9  -7  -3 296.370 16.1014   6
   9  -7  -3 299.781 16.2664   2
  -9  -7   3 304.628 20.7177   2
   9  -7  -3 300.410 15.9129   2
   9   7  -3 285.437 18.2716   6
   9   7  -3 280.055 17.5434   2
  -9   7   3 309.019 12.0226   3
   9   7  -3 283.931 14.1171   5
   7  -7  -3 56.2351 6.59299   2
   7  -7  -3 59.2101 6.97058   2
  -7  -7   3 49.9346 7.46037   6
   7  -7  -3 41.3295 5.94249   6
   7  -7  -3 52.5842 7.29555   4
  -7  -7   3 41.3945 6.82563   2
   7   7  -3 44.8230 7.31467   6
   7   7  -3 39.2333 6.91371   2
   7   7  -3 51.7734 5.40725   5
   5  -7  -3 77.0238 6.83049   6
  -5  -7   3 82.1429 8.12530   6
  -5  -7   3 93.5989 9.34376   2
   5  -7  -3 68.3386 7.43355   2
   5  -7  -3 58.7438 6.82360   2
   5  -7  -3 79.8742 8.47894   4
   5   7  -3 67.6770 6.53371   5
   5   7  -3 85.6369 9.17090   6
   5   7  -3 77.7804 8.55471   2
  -3  -7   3 19.8391 5.36633   2
   3  -7  -3 35.3351 5.20285   2
   3  -7  -3 27.3083 5.84441   4
  -3  -7   3 22.1591 4.91613   6
   3  -7  -3 21.2310 4.73217   2
   3  -7  -3 26.9029 4.18309   6
   3   7  -3 17.2927 4.24476   5
  -3   7   3 24.2575 5.76345   2
   1  -7  -3 544.985 21.8507   6
   1  -7  -3 583.215 23.2404   2
  -1  -7   3 538.438 25.4001   6
   1  -7  -3 567.156 24.4053   2
   1  -7  -3 546.254 25.0576   4
  -1  -7   3 558.140 26.4403   2
   1   7  -3 589.980 23.9001   5
  -1   7   3 532.941 25.9029   2
  -1   7   3 526.584 25.5656   5
   1  -7   3 6.55635 3.86986   2
  -1  -7  -3 6.58170 2.92285   2
  -1  -7  -3 6.53610 3.36601   2
  -1  -7  -3 5.74051 2.35542   6
  -1  -7  -3 3.13227 2.65003   4
   1  -7   3 11.5943 4.07309   6
   1   7   3 7.70778 3.57596   5
  -1   7  -3 5.05661 3.72451   3
   1   7   3 1.68490 3.25007   2
  -3  -7  -3 129.737 8.43007   6
  -3  -7  -3 113.968 9.55310   2
   3  -7   3 125.633 11.0210   2
  -3  -7  -3 126.503 9.25778   2
   3  -7   3 125.151 11.0479   6
   3   7   3 140.637 11.4293   2
   3   7   3 128.633 10.6373   5
  -3   7  -3 129.861 10.6127   3
   3   7   3 118.205 9.11217   6
  -5  -7  -3 -1.4460 1.92752   6
  -5  -7  -3 -2.4459 2.38840   2
  -5  -7  -3 -1.1491 2.74226   2
   5   7   3 2.04865 2.72791   6
  -5   7  -3 1.02475 2.67784   3
   5   7   3 -6.1320 2.82357   5
  -7  -7  -3 5.90251 3.58024   2
   7  -7   3 2.39523 3.76706   4
  -7  -7  -3 6.93096 2.91464   6
  -7  -7  -3 13.3167 3.81249   2
   7  -7   3 10.9560 4.46518   2
   7   7   3 5.71525 4.01632   5
   7   7   3 18.3364 4.49574   6
  -7   7  -3 10.0500 3.54519   3
   7   7   3 15.3976 4.79816   2
  -9  -7  -3 2.82730 3.19719   4
   9  -7   3 1.23707 2.91252   2
  -9  -7  -3 5.19094 3.64684   2
   9  -7   3 8.67788 4.50607   4
  -9  -7  -3 3.50245 2.89972   6
   9   7   3 2.42108 3.63356   2
   9   7   3 4.28830 3.14419   6
  -9   7  -3 7.33013 3.32678   3
  11  -7   3 93.3937 10.5154   4
 -11  -7  -3 93.6874 8.72277   4
  11  -7   3 99.2289 10.7281   2
 -11  -7  -3 75.9520 7.78550   6
 -11  -7  -3 71.9639 8.33697   2
  11   7   3 97.8062 9.97728   2
  11   7   3 74.1860 8.07693   6
  13  -7   3 47.7025 8.33065   2
 -13  -7  -3 27.0923 5.60907   6
 -13  -7  -3 41.3043 6.88263   5
 -13  -7  -3 52.3429 7.29119   2
 -13  -7  -3 30.5458 6.50182   4
  13  -7   3 42.2630 8.57875   4
  13   7   3 46.0387 6.24658   6
  13   7   3 27.2035 6.35951   2
  15  -7   3 63.3084 9.34781   2
 -15  -7  -3 48.1777 8.81985   4
 -15  -7  -3 72.7533 8.98446   5
 -15  -7  -3 62.3332 9.41061   2
  15   7   3 66.3828 8.40792   6
  15   7   3 77.0380 9.45448   2
  17  -7   3 -2.6640 4.23860   4
 -17  -7  -3 -0.9294 3.41052   5
 -17  -7  -3 -1.1727 3.86292   2
  17  -7   3 -0.6399 3.96028   2
  17   7   3 0.78984 3.81522   2
  17   7   3 -0.4334 3.55084   6
  19  -7   3 68.6286 10.0913   2
 -19  -7  -3 51.3465 8.37062   2
  19  -7   3 49.6376 9.99314   4
 -19  -7  -3 47.5558 8.03209   5
  19   7   3 44.6911 8.48803   6
  19   7   3 42.6520 8.84675   2
  21  -7   3 8.67541 6.60402   4
  21  -7   3 3.21416 5.57829   2
 -21  -7  -3 3.88838 5.19827   2
 -21  -7  -3 12.6532 5.94851   5
  21   7   3 7.38123 5.17490   2
  21   7   3 16.2528 5.84353   6
  20  -8  -3 41.0431 9.30485   4
  20  -8  -3 31.7413 7.67574   2
  20   8  -3 20.2534 7.56144   2
  20   8  -3 26.8548 8.51093   6
  18  -8  -3 29.2657 6.38465   2
 -18  -8   3 14.1047 5.90427   2
  18  -8  -3 8.47826 5.97937   4
  18   8  -3 18.7048 6.84709   6
  18   8  -3 17.1261 6.36040   2
  18   8  -3 9.19926 5.69828   5
  16  -8  -3 4.80774 4.24527   2
  16  -8  -3 6.80197 5.13986   4
 -16  -8   3 2.85754 4.48335   2
  16   8  -3 7.89759 5.12188   6
  16   8  -3 10.9350 4.41340   5
  16   8  -3 7.53955 4.85076   2
  14  -8  -3 12.8385 4.55227   2
  14  -8  -3 9.02003 5.28623   4
 -14  -8   3 17.9996 6.06482   2
  14   8  -3 11.3451 4.35570   5
  14   8  -3 16.7646 6.27661   2
  14   8  -3 11.6137 5.52916   6
  12  -8  -3 42.7055 7.25068   2
  12  -8  -3 59.0903 8.93279   4
 -12  -8   3 42.8370 7.91709   2
  12  -8  -3 63.8232 8.88196   6
  12   8  -3 54.4355 8.87962   6
  12   8  -3 77.3797 10.2734   2
  12   8  -3 52.0182 6.89807   5
  10  -8  -3 156.483 13.4224   4
  10  -8  -3 151.282 11.9421   2
  10  -8  -3 163.942 12.4019   6
 -10  -8   3 177.777 14.1783   2
  10   8  -3 164.100 14.1912   6
  10   8  -3 171.247 14.0157   2
 -10   8   3 155.889 6.84499   3
  10   8  -3 163.902 10.9703   5
  -8  -8   3 116.898 11.7980   2
   8  -8  -3 99.1745 9.18307   6
   8  -8  -3 96.1138 9.43348   2
   8  -8  -3 113.139 11.0815   4
   8   8  -3 104.364 8.96723   5
   8   8  -3 95.0219 11.0696   6
   8   8  -3 131.083 12.3068   2
  -8   8   3 115.692 7.48105   3
   6  -8  -3 165.468 12.1535   2
   6  -8  -3 158.138 11.2683   6
  -6  -8   3 168.796 14.1501   2
   6  -8  -3 193.014 14.1280   4
   6   8  -3 148.875 15.5626   6
   6   8  -3 178.658 11.5244   5
   6   8  -3 191.964 14.6689   2
   4  -8  -3 58.0413 7.19793   2
   4  -8  -3 43.6444 6.09757   6
  -4  -8   3 56.3615 8.79002   2
   4  -8  -3 57.9328 9.14973   4
   4   8  -3 46.6120 6.60953   5
   2  -8  -3 75.6185 7.09753   6
   2  -8  -3 68.8596 8.47007   4
  -2  -8   3 78.9766 9.84650   2
   2  -8  -3 87.2748 8.78394   2
  -2   8   3 81.6794 10.1889   2
   2   8  -3 82.5409 8.17921   5
   0  -8  -3 51.3755 7.17355   2
   0  -8   3 46.8011 8.67812   2
   0  -8  -3 49.1656 6.00044   6
   0  -8  -3 56.5740 7.39305   4
   0   8  -3 50.6646 7.73474   3
   0   8   3 66.6201 9.20033   2
   0   8  -3 49.4191 7.07865   5
  -2  -8  -3 -2.2639 2.39298   6
  -2  -8  -3 0.70139 3.14170   2
  -2  -8  -3 -0.5241 2.57478   4
   2  -8   3 -4.5352 3.60334   2
  -2   8  -3 -0.1913 3.37350   3
   2   8   3 -0.7730 2.83734   2
   4  -8   3 5.00196 4.14145   2
  -4  -8  -3 5.82471 3.12354   6
  -4  -8  -3 4.66054 3.67895   2
   4  -8   3 7.89620 4.97636   4
  -4   8  -3 13.9882 4.50112   3
   4   8   3 5.78488 4.35128   2
  -6  -8  -3 185.566 11.3619   6
  -6  -8  -3 194.424 13.4179   2
   6  -8   3 194.994 15.3050   4
   6  -8   3 191.232 14.8727   2
  -6   8  -3 198.937 13.6224   3
   6   8   3 179.673 12.7319   6
   6   8   3 180.063 14.5075   2
  -8  -8  -3 -1.0713 3.06365   6
   8  -8   3 3.30056 3.86333   2
   8  -8   3 5.75950 4.28217   4
  -8  -8  -3 0.73852 3.52969   2
  -8   8  -3 4.18461 3.67339   3
   8   8   3 0.17495 3.35756   6
   8   8   3 0.62752 3.90956   2
  10  -8   3 176.433 14.3882   2
 -10  -8  -3 154.622 12.6982   2
 -10  -8  -3 160.374 11.6455   6
  10  -8   3 179.087 15.4809   4
  10   8   3 166.085 14.0320   2
 -10   8  -3 167.525 11.7061   3
  10   8   3 183.511 13.2797   6
  12  -8   3 3.47091 4.79221   4
 -12  -8  -3 6.83318 5.30509   2
  12  -8   3 2.15274 4.56547   2
 -12   8  -3 9.54004 3.82251   3
  12   8   3 5.65357 4.19557   6
  12   8   3 3.02488 4.52436   2
  14  -8   3 7.10775 5.40104   4
  14  -8   3 10.2150 5.20251   2
 -14  -8  -3 11.2689 5.35591   2
  14   8   3 11.0174 6.03722   2
  14   8   3 11.5810 6.16416   6
 -16  -8  -3 197.313 15.0729   2
  16  -8   3 195.237 16.5447   2
  16   8   3 188.046 15.0064   6
  18  -8   3 5.11379 5.12985   2
 -18  -8  -3 6.71488 4.76894   2
 -18  -8  -3 13.1451 5.63840   5
  18  -8   3 9.85235 6.40588   4
  18   8   3 11.2305 5.22892   6
  18   8   3 9.23206 5.66138   2
  15  -9  -3 120.608 11.9764   2
  15   9  -3 101.800 14.0933   2
  15   9  -3 113.035 13.4404   6
 -13  -9   3 90.5256 11.4898   2
  13  -9  -3 101.632 12.3136   4
  13  -9  -3 99.6759 10.3645   2
  13   9  -3 84.9324 12.1988   6
  13   9  -3 85.6496 11.4425   2
 -11  -9   3 23.3645 7.12363   2
  11  -9  -3 31.1849 6.83012   2
  11  -9  -3 30.2538 7.37417   4
  11   9  -3 26.6409 7.47004   6
  11   9  -3 16.9470 7.14250   2
   9  -9  -3 717.644 33.8085   4
  -9  -9   3 672.278 33.6547   2
   9  -9  -3 653.952 29.2746   6
  -9   9   3 659.170 24.4016   3
   9   9  -3 693.246 33.6734   2
   9   9  -3 654.646 33.7562   6
   7  -9  -3 335.025 21.2535   2
  -7  -9   3 333.715 21.1478   2
   7  -9  -3 310.363 17.5628   6
   7  -9  -3 310.723 20.4002   4
   7   9  -3 307.036 21.0981   6
   7   9  -3 311.539 17.1064   5
   5  -9  -3 5.46300 3.95852   4
  -5  -9   3 8.90658 4.90397   2
   5  -9  -3 3.28759 4.07547   6
   5   9  -3 -4.5180 4.19640   5
  -3  -9   3 79.1527 10.6614   2
   3  -9  -3 63.2741 9.26253   2
   3  -9  -3 95.7944 10.7558   4
   3   9  -3 72.0371 8.93442   5
   1  -9  -3 77.0587 13.1023   6
  -1  -9   3 81.4759 10.7463   2
   1  -9  -3 92.6325 10.1259   4
   1  -9  -3 96.0844 10.6069   2
   1   9  -3 86.3701 11.7379   3
  -1   9   3 104.975 11.4647   2
   1  -9   3 147.151 13.8489   2
   1  -9   3 140.654 13.6496   4
  -1  -9  -3 138.018 12.5326   4
  -1  -9  -3 142.546 13.3087   2
  -1   9  -3 138.345 12.9034   3
   1   9   3 150.672 14.0286   2
  -3  -9  -3 9.53599 4.56848   4
  -3  -9  -3 0.16244 3.84526   6
   3  -9   3 5.96847 4.40123   2
   3  -9   3 2.57149 4.14683   4
  -3   9  -3 -1.0569 3.67237   3
   3   9   3 4.83309 4.31969   2
  -5  -9  -3 10.5090 5.58881   2
   5  -9   3 11.5681 5.56815   2
   5  -9   3 16.3786 6.06833   4
  -5  -9  -3 14.1803 4.82619   6
   5   9   3 12.8909 5.43044   2
  -5   9  -3 20.6151 5.79015   3
  -7  -9  -3 65.8678 8.98397   2
  -7  -9  -3 68.3836 8.20028   6
   7  -9   3 71.2494 10.8333   2
   7  -9   3 74.5468 10.6339   4
   7   9   3 78.4117 10.8569   2
  -7   9  -3 63.5692 8.58399   3
   7   9   3 59.0732 8.32223   6
  -9  -9  -3 4.39716 5.12992   2
   9  -9   3 7.03938 6.03473   4
   9  -9   3 5.47611 5.42327   2
   9   9   3 -0.1484 4.82712   6
   9   9   3 3.97166 6.06649   2
  -9   9  -3 -3.2694 4.04277   3
  11  -9   3 36.6010 10.9014   4
 -11  -9  -3 30.5479 7.25999   2
  11  -9   3 29.5361 7.99033   2
  11   9   3 22.2353 6.59686   6
 -11   9  -3 28.2832 5.75737   3
 -13  -9  -3 96.4678 11.5877   2
  13  -9   3 65.1651 11.4965   4
  13  -9   3 94.6260 14.3757   2
  13   9   3 113.340 13.0711   2
  13   9   3 100.868 11.4073   6
   8 -10  -3 122.169 12.2546   2
  -8 -10   3 121.018 16.3220   2
   8 -10  -3 134.058 14.4208   4
   6 -10  -3 101.044 12.3680   4
   6 -10  -3 112.400 11.9505   2
  -6  10   3 103.346 9.45524   3
   4 -10  -3 88.2419 11.4136   2
   4 -10  -3 128.555 13.1523   4
  -4 -10   3 130.323 15.2422   2
  -2 -10   3 153.784 15.9531   2
   2 -10  -3 162.130 14.7174   4
   2  10  -3 151.219 14.3493   3
   0 -10  -3 9.29074 5.57728   2
   0 -10  -3 4.39100 4.52778   4
   0 -10   3 18.4506 7.97975   2
   0  10  -3 9.64136 5.82418   3
  -2 -10  -3 -2.7999 4.46393   2
  -2 -10  -3 6.93243 5.01833   4
   2 -10   3 2.62020 5.84275   2
   2 -10   3 6.40774 4.96196   4
   2  10   3 -4.8055 4.31953   2
  -2  10  -3 2.01872 4.61048   3
  -4 -10  -3 95.8672 11.0505   4
   4 -10   3 71.7778 12.6026   4
  -4 -10  -3 73.2084 10.8236   2
   4  10   3 92.8625 13.1317   2
  -4  10  -3 72.7684 10.6521   3
  -6 -10  -3 216.235 16.2231   2
   6 -10   3 246.010 18.6923   2
   6  10   3 218.800 18.8027   2
  -6  10  -3 184.290 15.2020   3
  32   0  -4 275.598 17.4512   2
 -32   0   4 294.472 20.4359   5
  32   0  -4 253.295 19.1089   6
  30   0  -4 57.1962 8.98905   6
  30   0  -4 61.8861 8.32601   2
  30   0  -4 88.5782 10.7508   4
 -30   0   4 66.9532 9.49810   5
  28   0  -4 16.8139 4.87097   2
 -28   0   4 15.7832 5.49812   5
  28   0  -4 17.8035 5.82764   6
  28   0  -4 21.6785 6.56946   4
  26   0  -4 614.398 29.7337   4
  26   0  -4 591.687 26.3845   2
 -26   0   4 635.358 29.0938   5
  26   0  -4 594.336 28.7055   6
  24   0  -4 56.2062 7.93836   4
  24   0  -4 38.0259 6.68317   6
 -24   0   4 55.4243 7.24481   5
  24   0  -4 35.7405 6.08068   2
  22   0  -4 100.570 8.26218   2
  22   0  -4 98.5526 9.03162   6
  22   0  -4 81.9851 8.91596   4
  20   0  -4 327.972 17.7499   4
  20   0  -4 288.481 15.0385   2
 -20   0   4 362.371 18.4155   4
 -20   0   4 335.087 16.9160   2
  20   0  -4 327.573 17.0672   6
 -18   0   4 76.1002 7.01377   6
  18   0  -4 78.2950 7.61565   4
 -18   0   4 85.1481 7.28995   2
  18   0  -4 82.9978 7.36411   6
 -18   0   4 96.0932 8.49513   4
  18   0  -4 77.9326 6.45874   2
 -16   0   4 243.759 12.9862   6
 -16   0   4 239.671 12.3740   2
  16   0  -4 241.843 12.8522   2
  16   0  -4 238.336 12.8014   6
 -16   0   4 249.913 13.7373   4
  16   0  -4 255.010 13.7678   4
 -14   0   4 1061.29 37.5091   4
 -14   0   4 962.149 35.2742   2
  14   0  -4 1032.96 34.5996   2
  14   0  -4 1053.16 37.3811   4
  14   0  -4 1012.85 36.2189   6
 -14   0   4 1091.16 36.6302   6
  12   0  -4 1405.53 45.3776   2
 -12   0   4 1544.99 47.5979   6
 -12   0   4 1395.51 46.2239   2
  12   0  -4 1383.48 50.3157   4
 -12   0   4 1468.60 48.3653   4
  12   0  -4 1421.75 47.1872   6
 -10   0   4 225.719 9.74969   2
 -10   0   4 233.398 10.5125   6
 -10   0   4 217.626 10.9357   4
  10   0  -4 233.360 10.5979   6
  10   0  -4 231.488 9.14596   2
  10   0  -4 221.921 11.0374   4
   8   0  -4 1335.49 42.2624   4
   8   0  -4 1259.79 41.2903   6
  -8   0   4 1305.07 42.1897   4
   8   0  -4 1320.17 39.3965   2
  -8   0   4 1227.02 40.0223   2
  -8   0   4 1311.41 41.3274   6
  -6   0   4 74.1177 3.38505   2
   6   0  -4 62.5922 4.52758   3
  -6   0   4 70.9891 4.19935   6
   6   0  -4 76.4317 4.73127   4
  -6   0   4 75.3131 4.71569   4
   6   0  -4 70.0689 4.26298   6
   4   0  -4 136.174 6.32660   4
   4   0  -4 144.312 7.26035   3
  -4   0   4 136.165 6.11390   6
  -4   0   4 141.371 6.07034   5
  -4   0   4 138.873 6.38567   4
  -4   0   4 141.906 7.09148   3
   4   0  -4 139.306 6.29609   6
  -2   0   4 2588.93 77.3202   1
  -6   0  -4 1.70384 0.95598   2
  -6   0  -4 2.73791 1.00738   4
   6   0   4 0.81891 1.33085   5
   6   0   4 1.09691 1.57139   3
   6   0   4 2.83166 1.30914   2
  -6   0  -4 0.17444 1.38562   5
   6   0   4 3.08288 1.09570   4
  -8   0  -4 1454.56 46.5044   4
   8   0   4 1336.20 47.0071   2
  -8   0  -4 1562.84 49.5146   5
   8   0   4 1488.04 46.5890   4
   8   0   4 1488.64 48.8843   5
  -8   0  -4 1510.92 46.7439   2
 -10   0  -4 559.166 23.8815   5
 -10   0  -4 631.694 22.1164   4
 -10   0  -4 612.164 23.4572   2
  10   0   4 614.465 22.0627   4
 -12   0  -4 266.810 12.5460   4
  12   0   4 279.528 13.3827   2
 -12   0  -4 259.208 14.3485   5
  12   0   4 279.636 12.7886   4
 -12   0  -4 276.232 12.8037   2
  14   0   4 3042.91 94.8873   6
 -14   0  -4 2821.82 92.4250   4
  14   0   4 3007.69 93.8592   2
 -14   0  -4 3001.15 96.0793   5
 -14   0  -4 2934.24 92.8962   2
  16   0   4 280.844 15.4734   6
  16   0   4 284.457 14.5340   4
 -16   0  -4 275.929 14.3130   4
 -16   0  -4 292.658 16.5294   5
  16   0   4 293.051 15.2285   2
 -16   0  -4 289.563 14.6747   2
  18   0   4 5.63737 3.22268   2
 -18   0  -4 1.75390 2.42303   4
 -18   0  -4 4.05681 3.25763   5
 -18   0  -4 1.45627 2.60088   2
  18   0   4 4.60638 3.03612   4
  18   0   4 1.07894 2.18301   6
 -20   0  -4 -3.4367 2.98846   2
 -20   0  -4 6.04689 3.67700   4
  20   0   4 3.44485 2.63284   4
 -20   0  -4 4.16005 3.87644   5
  20   0   4 2.81228 3.40244   6
 -22   0  -4 687.324 30.5499   4
  22   0   4 753.550 31.7695   2
  22   0   4 706.183 32.1714   6
  22   0   4 767.403 31.1209   4
 -22   0  -4 693.280 33.4023   5
 -24   0  -4 144.106 13.3946   5
  24   0   4 121.426 11.6435   6
  24   0   4 127.362 11.3824   2
  24   0   4 119.810 10.9233   4
  26   0   4 3.52489 4.03162   2
  26   0   4 6.49494 4.18730   4
  26   0   4 6.56929 4.53823   6
 -26   0  -4 -2.5158 3.65060   5
  28   0   4 218.017 19.6012   2
  28   0   4 239.972 16.5806   4
  31  -1  -4 35.8911 8.44293   4
 -31  -1   4 31.1363 7.75446   5
  31  -1  -4 36.1960 7.12565   2
  31  -1  -4 29.3248 7.43754   6
  31   1  -4 29.9767 7.77105   4
  31   1  -4 30.8895 6.81526   2
 -31   1   4 29.6962 8.12163   5
  29  -1  -4 49.6964 7.56335   2
  29  -1  -4 45.5730 7.87435   6
 -29  -1   4 60.2319 8.86995   5
  29  -1  -4 55.2311 8.71394   4
  29   1  -4 39.7897 8.45203   6
  29   1  -4 37.7435 7.84966   4
  29   1  -4 37.9443 6.47314   2
 -29   1   4 49.6479 8.47476   5
  27  -1  -4 96.1862 10.0623   6
 -27  -1   4 103.081 10.1761   5
  27  -1  -4 89.4060 10.0754   2
  27  -1  -4 85.4702 10.1814   4
  27   1  -4 94.5693 9.04178   2
  27   1  -4 99.4335 10.6510   6
  27   1  -4 78.7923 9.98812   4
  25  -1  -4 255.466 16.3703   6
  25  -1  -4 257.722 17.3037   4
  25  -1  -4 270.159 15.0678   2
 -25  -1   4 271.522 16.4047   5
  25   1  -4 289.982 17.7735   4
  25   1  -4 260.802 16.8734   6
  25   1  -4 271.716 15.4587   2
  23  -1  -4 2030.93 70.7407   6
  23  -1  -4 2000.06 67.9845   2
 -23  -1   4 2057.40 70.1136   5
  23  -1  -4 2004.04 72.6625   4
  23   1  -4 2054.48 71.7850   4
  23   1  -4 2099.22 72.4506   6
  23   1  -4 2130.30 68.8545   2
  21  -1  -4 2176.96 72.5648   2
 -21  -1   4 2373.46 74.7491   5
  21  -1  -4 2217.57 75.0706   6
  21  -1  -4 2229.41 76.6167   4
  21   1  -4 2239.30 73.1054   2
 -21   1   4 2308.07 78.2188   2
  21   1  -4 2142.12 75.6797   4
  21   1  -4 2233.13 75.8500   6
 -19  -1   4 44.4432 6.02343   6
  19  -1  -4 53.1723 5.32297   2
 -19  -1   4 50.4236 5.57265   5
  19  -1  -4 43.0178 6.16674   4
 -19  -1   4 50.4133 6.53873   4
  19  -1  -4 42.1154 5.49238   6
 -19  -1   4 54.4020 6.39558   2
  19   1  -4 47.7495 5.75809   6
 -19   1   4 54.3241 6.25762   2
  19   1  -4 49.8702 6.35365   4
  19   1  -4 53.8325 5.64119   2
 -19   1   4 50.3652 6.56131   4
 -17  -1   4 0.73239 2.40780   4
  17  -1  -4 1.19582 2.12030   4
 -17  -1   4 2.55307 2.33589   6
  17  -1  -4 3.47750 2.19800   6
  17  -1  -4 0.88243 1.66595   2
 -17  -1   4 4.81482 2.24741   2
  17   1  -4 5.74707 2.30076   2
  17   1  -4 0.98769 1.60655   4
 -17   1   4 1.21155 2.10902   2
  17   1  -4 2.34778 2.38101   6
 -17   1   4 -1.7947 2.18772   4
  15  -1  -4 429.987 16.9377   2
  15  -1  -4 400.908 19.0107   4
 -15  -1   4 432.230 18.0237   2
  15  -1  -4 408.579 18.0818   6
 -15  -1   4 441.222 18.9194   6
 -15  -1   4 426.935 19.3325   4
  15   1  -4 423.631 19.1673   4
 -15   1   4 462.098 18.4810   2
  15   1  -4 414.963 18.7541   6
 -15   1   4 419.981 19.3698   4
 -13  -1   4 2196.73 72.2465   4
  13  -1  -4 2274.95 72.6449   4
 -13  -1   4 2294.65 71.8479   6
  13  -1  -4 2341.64 71.2511   6
  13  -1  -4 2227.02 69.3405   2
 -13  -1   4 2299.59 70.7225   2
  13   1  -4 2284.71 72.0482   6
 -13   1   4 2165.07 72.2939   4
  13   1  -4 2247.94 72.3274   4
  13   1  -4 2271.63 69.9065   2
 -13   1   4 2085.91 70.3184   2
 -11  -1   4 1621.12 51.6855   6
  11  -1  -4 1597.13 50.7890   6
  11  -1  -4 1589.91 49.2415   2
 -11  -1   4 1476.58 51.4667   2
 -11  -1   4 1667.58 52.5327   4
  11  -1  -4 1527.99 52.0614   4
 -11   1   4 1639.96 51.2409   6
  11   1  -4 1597.26 51.8421   6
  11   1  -4 1573.16 49.8233   2
 -11   1   4 1567.23 52.2194   4
 -11   1   4 1545.58 50.3170   2
  11   1  -4 1609.66 52.2838   4
  -9  -1   4 573.842 22.9566   4
  -9  -1   4 539.390 19.3521   2
   9  -1  -4 555.405 20.8823   4
   9  -1  -4 551.134 19.5787   6
   9  -1  -4 541.265 18.1211   2
  -9  -1   4 537.156 21.9471   6
   9  -1  -4 549.342 19.1044   3
   9   1  -4 550.792 18.9458   2
   9   1  -4 570.664 20.9968   4
  -9   1   4 554.179 21.0365   4
  -9   1   4 548.249 19.5970   6
  -9   1   4 530.156 19.0929   2
   9   1  -4 571.744 20.8000   6
  -7  -1   4 56.9297 3.69330   2
   7  -1  -4 71.9980 4.82717   4
  -7  -1   4 56.0206 4.33387   6
   7  -1  -4 65.6697 2.66879   2
   7  -1  -4 61.4748 4.00976   3
   7  -1  -4 57.4321 3.67179   6
   7  -1  -4 63.4053 2.77379   2
  -7  -1   4 64.3549 4.73759   4
  -7   1   4 61.9535 3.55198   2
  -7   1   4 60.5520 4.49116   4
  -7   1   4 63.9564 3.84121   6
   7   1  -4 66.2529 4.76333   6
   7   1  -4 65.1694 4.76018   4
   7   1  -4 65.2176 3.60456   2
  -5  -1   4 2470.85 75.5671   6
  -5  -1   4 2516.12 75.6238   4
   5  -1  -4 2449.64 75.0134   4
  -5   1   4 2459.96 74.9381   3
  -5   1   4 2447.67 75.0176   4
   3  -1  -4 941.670 30.5552   3
   3  -1  -4 928.107 28.2852   6
  -3  -1   4 870.772 30.4075   6
  -3  -1   4 935.691 28.1482   5
   3  -1  -4 916.849 29.2049   4
  -3   1   4 947.622 30.5906   5
   3   1  -4 956.656 31.0073   6
  -3   1   4 923.910 29.2456   4
   3   1  -4 927.094 31.6936   3
  -3   1   4 927.503 28.1236   6
  -3   1   4 943.546 30.7125   3
   3   1  -4 915.299 28.1050   5
   1  -1  -4 1224.64 36.8642   4
   1  -1  -4 1243.04 39.3367   5
  -1  -1   4 1208.93 40.2745   3
  -1  -1   4 1227.41 37.5324   5
  -1  -1   4 1209.31 39.5640   6
  -1   1   4 1248.78 39.3812   5
  -1   1   4 1188.06 39.7318   3
   1   1  -4 1247.69 39.8760   6
  -1   1   4 1238.36 36.9067   4
   1   1  -4 1190.92 37.5587   5
  -1   1   4 1255.91 36.8224   6
   1   1  -4 1217.22 40.5687   3
   1  -1   4 607.733 21.7716   6
  -1  -1  -4 613.025 21.4164   5
   1  -1   4 577.145 22.1277   3
   1  -1   4 603.943 19.4326   2
   1  -1   4 599.557 20.1265   5
  -1   1  -4 610.007 22.4626   3
   1   1   4 596.686 17.8580   2
  -1   1  -4 614.148 20.3049   5
   1   1   4 542.380 17.8433   2
   1   1   4 621.365 22.0529   3
   1   1   4 621.965 21.4577   5
   3  -1   4 382.398 15.6916   3
  -3  -1  -4 367.722 14.7427   5
   3  -1   4 338.458 13.1132   2
  -3   1  -4 335.097 15.1684   3
   3   1   4 380.376 12.4442   2
  -3   1  -4 341.796 13.8309   5
   3   1   4 385.229 14.8483   5
  -3   1  -4 357.718 12.2571   2
   5  -1   4 353.965 15.3754   3
  -5  -1  -4 338.913 14.4990   5
  -5  -1  -4 332.327 11.2561   4
   5  -1   4 323.058 13.1997   4
  -5  -1  -4 335.540 11.6030   2
  -5  -1  -4 327.232 11.5751   2
   5  -1   4 311.861 13.1179   2
  -5   1  -4 339.562 14.0799   5
   5   1   4 341.797 12.6070   2
   5   1   4 333.841 14.4955   5
  -5   1  -4 352.284 12.6499   2
  -5   1  -4 347.374 14.9554   3
   5   1   4 348.997 11.2883   4
   7  -1   4 40.8753 3.84822   4
   7  -1   4 42.4906 4.82181   3
  -7  -1  -4 37.6121 4.28144   5
  -7  -1  -4 39.8705 3.18367   2
  -7  -1  -4 36.6750 2.77877   4
   7  -1   4 38.7083 3.94890   2
   7   1   4 41.7107 2.90212   4
  -7   1  -4 36.7544 4.10209   5
   7   1   4 38.3661 4.06859   5
   7   1   4 42.7326 3.91861   6
  -7   1  -4 42.6020 3.69663   2
   7   1   4 41.0182 3.57160   2
  -9  -1  -4 455.342 16.2171   4
   9  -1   4 489.603 19.9607   3
   9  -1   4 427.201 17.4551   4
  -9  -1  -4 416.159 16.4709   2
   9  -1   4 443.186 18.0833   2
  -9  -1  -4 441.344 19.1685   5
  -9   1  -4 452.546 19.0706   5
   9   1   4 418.892 15.9538   4
   9   1   4 436.497 17.7199   6
   9   1   4 420.385 18.6387   5
  -9   1  -4 458.354 17.7717   4
   9   1   4 456.862 17.5184   2
  11  -1   4 526.220 21.6235   2
 -11  -1  -4 560.659 23.1805   5
 -11  -1  -4 556.342 20.0727   4
  11  -1   4 518.174 22.8544   3
  11  -1   4 551.234 21.4456   4
 -11  -1  -4 546.677 20.6048   2
  11   1   4 519.844 22.4236   5
 -11   1  -4 556.899 21.3550   2
  11   1   4 570.304 20.1212   4
 -11   1  -4 541.411 21.3540   4
  11   1   4 512.425 21.3362   6
 -11   1  -4 573.751 23.2811   5
  11   1   4 530.112 21.1780   2
 -13  -1  -4 121.903 8.07066   2
 -13  -1  -4 115.796 9.29650   5
 -13  -1  -4 124.453 7.73596   4
  13  -1   4 133.106 8.99902   2
  13  -1   4 121.849 9.48571   3
  13  -1   4 131.387 8.65316   4
  13   1   4 140.548 7.98634   4
  13   1   4 127.107 8.57213   2
 -13   1  -4 141.750 8.80227   2
  13   1   4 141.667 9.13559   6
 -13   1  -4 131.699 9.76840   5
 -13   1  -4 121.795 8.46296   4
 -15  -1  -4 36.5636 4.98040   2
 -15  -1  -4 38.7805 5.47128   5
  15  -1   4 36.2194 5.62979   3
  15  -1   4 50.8568 5.90794   2
  15  -1   4 46.7780 5.30280   4
 -15  -1  -4 39.1657 4.74629   4
  15   1   4 42.2078 5.41453   6
  15   1   4 37.4555 5.09502   2
 -15   1  -4 42.7699 5.54246   2
 -15   1  -4 41.0577 5.85474   5
 -15   1  -4 41.1251 5.25742   4
  17  -1   4 127.018 10.4777   3
  17  -1   4 128.625 10.1918   2
 -17  -1  -4 146.087 11.5197   5
 -17  -1  -4 142.198 9.81044   2
 -17  -1  -4 143.894 9.41632   4
  17  -1   4 138.911 10.0303   4
  17   1   4 130.125 9.12517   4
  17   1   4 153.486 10.5675   6
 -17   1  -4 140.917 11.2853   5
 -17   1  -4 143.194 10.3809   4
  17   1   4 136.457 10.0381   2
  19  -1   4 15.6657 4.52517   3
  19  -1   4 20.7654 5.15913   2
 -19  -1  -4 9.35562 3.89815   4
 -19  -1  -4 19.6776 4.79093   2
  19  -1   4 21.5849 4.95449   4
  19  -1   4 23.4055 5.50113   6
 -19  -1  -4 14.4844 5.18499   5
  19   1   4 20.8548 5.15271   2
 -19   1  -4 20.1641 5.61578   5
  19   1   4 11.0612 3.42874   4
  19   1   4 13.7578 4.31583   6
 -19   1  -4 18.9883 4.60066   4
 -19   1  -4 11.5029 4.10255   2
 -21  -1  -4 16.4662 5.35759   5
  21  -1   4 10.6253 5.17329   3
  21  -1   4 11.9147 4.34586   4
  21  -1   4 7.71166 4.22004   6
 -21  -1  -4 6.71518 4.29072   4
  21  -1   4 15.7125 4.85350   2
 -21   1  -4 13.5186 4.96676   4
  21   1   4 10.2598 3.72074   4
  21   1   4 27.0535 5.77734   2
 -21   1  -4 10.9021 4.44862   5
  21   1   4 18.4719 5.20394   6
 -23  -1  -4 22.7118 6.08023   5
  23  -1   4 13.8577 5.08400   2
  23  -1   4 16.3607 5.25250   6
  23  -1   4 11.4975 4.25230   4
 -23  -1  -4 15.1476 5.69172   4
  23   1   4 16.0412 5.32138   6
  23   1   4 15.7149 4.54122   4
  23   1   4 10.0901 4.47253   2
 -23   1  -4 15.7182 5.74668   5
  25  -1   4 -0.1538 3.55746   4
  25  -1   4 8.15389 4.36581   2
 -25  -1  -4 2.47739 4.47681   5
  25  -1   4 1.17900 3.36263   6
  25   1   4 -0.3283 3.16092   4
 -25   1  -4 10.5708 4.35353   5
  25   1   4 5.18285 4.42701   6
  25   1   4 11.5469 4.72131   2
  27  -1   4 235.785 17.5263   6
 -27  -1  -4 188.231 16.9930   5
  27  -1   4 189.144 15.0925   4
  27  -1   4 235.847 16.7415   2
  27   1   4 224.987 16.1592   2
  27   1   4 210.798 15.0753   4
 -27   1  -4 240.809 18.9216   5
  27   1   4 196.234 16.2123   6
  29  -1   4 15.3457 6.61922   2
  29  -1   4 24.6722 7.77489   6
 -29  -1  -4 6.79154 6.52140   5
  29  -1   4 19.5299 6.27178   4
  29   1   4 9.10735 5.37244   2
 -29   1  -4 15.3884 7.17152   5
  29   1   4 14.7054 5.34349   4
  29   1   4 34.9297 7.80403   6
  32  -2  -4 13.9515 6.61241   6
 -32  -2   4 8.25528 5.28844   5
  32  -2  -4 13.1007 5.13255   2
  32  -2  -4 6.89993 5.46780   4
  32   2  -4 14.3655 6.60745   4
  32   2  -4 23.6597 6.30291   2
  32   2  -4 22.5849 6.62405   6
  30  -2  -4 75.4220 10.0553   6
  30  -2  -4 80.0844 10.9203   4
  30  -2  -4 71.6661 8.77229   2
 -30  -2   4 70.5722 9.91078   5
  30   2  -4 72.5168 10.3244   4
  30   2  -4 65.3171 8.86874   2
  30   2  -4 71.0590 9.99734   6
  28  -2  -4 26.9959 6.51856   6
  28  -2  -4 24.6405 5.86663   2
  28  -2  -4 25.2362 6.97921   4
  28   2  -4 14.8273 5.43516   4
  28   2  -4 25.8546 6.17932   2
  28   2  -4 36.2592 7.62392   6
 -26  -2   4 234.752 15.1480   5
  26  -2  -4 236.969 14.4215   2
  26  -2  -4 259.415 17.8122   4
  26  -2  -4 228.258 15.8271   6
  26   2  -4 235.349 16.5050   4
  26   2  -4 250.414 16.9333   6
  26   2  -4 244.365 14.8868   2
 -24  -2   4 113.454 9.59357   5
  24  -2  -4 111.853 10.8945   4
  24  -2  -4 92.5991 10.7899   6
  24  -2  -4 100.594 8.67731   2
  24   2  -4 105.670 10.3272   4
  24   2  -4 107.619 10.3491   6
  24   2  -4 86.0749 8.48655   2
  22  -2  -4 333.853 17.9698   6
 -22  -2   4 330.844 17.0770   5
  22  -2  -4 331.810 19.0960   4
  22  -2  -4 334.530 16.3366   2
  22   2  -4 294.387 17.9139   6
  22   2  -4 331.352 18.6159   4
  22   2  -4 345.669 17.0472   2
 -20  -2   4 734.713 32.9184   2
  20  -2  -4 767.613 29.7308   2
 -20  -2   4 794.192 30.4946   5
  20  -2  -4 869.297 32.4610   6
  20  -2  -4 790.912 33.4724   4
 -20  -2   4 788.383 33.0667   4
 -20   2   4 798.400 32.3002   2
  20   2  -4 793.601 32.6552   4
  20   2  -4 814.517 33.0272   6
  20   2  -4 788.503 30.5472   2
 -18  -2   4 553.267 24.6651   4
 -18  -2   4 525.357 22.9875   2
  18  -2  -4 571.182 25.2460   4
 -18  -2   4 567.193 24.2891   6
  18  -2  -4 544.510 21.9466   2
  18  -2  -4 560.922 23.4630   6
 -18   2   4 530.033 24.7299   4
  18   2  -4 562.841 22.6855   2
  18   2  -4 546.479 24.3284   4
  18   2  -4 532.634 24.1397   6
  16  -2  -4 42.4462 5.47684   4
 -16  -2   4 47.6578 5.21332   2
 -16  -2   4 45.5856 4.49595   5
 -16  -2   4 46.1035 5.29006   6
  16  -2  -4 50.2966 5.33462   6
 -16  -2   4 46.0300 5.54033   4
  16  -2  -4 45.0721 4.71890   2
 -16   2   4 32.9444 5.44477   4
 -16   2   4 48.9041 5.52537   2
  16   2  -4 47.0063 5.48878   6
  16   2  -4 39.3470 5.23975   4
  16   2  -4 51.1359 5.15525   2
 -14  -2   4 3.62850 1.62938   5
 -14  -2   4 4.48131 2.16492   6
  14  -2  -4 9.71425 2.54097   6
  14  -2  -4 -1.5436 1.70686   4
 -14  -2   4 6.53744 2.40404   2
  14  -2  -4 2.76326 1.62919   2
 -14  -2   4 -0.7023 1.30699   4
  14   2  -4 0.58951 1.43526   2
  14   2  -4 0.34564 1.85351   4
 -14   2   4 2.43770 1.98477   2
 -14   2   4 4.60541 2.43947   4
  14   2  -4 1.28182 1.73416   6
  12  -2  -4 67.2249 6.13181   4
  12  -2  -4 79.5242 4.25075   3
 -12  -2   4 86.0748 6.85378   4
 -12  -2   4 83.7191 5.97605   2
 -12  -2   4 82.2701 4.90591   5
  12  -2  -4 81.2713 5.26211   2
 -12  -2   4 91.9020 6.68478   6
  12  -2  -4 74.7281 5.56325   6
  12   2  -4 84.1154 6.71349   4
 -12   2   4 76.3557 6.56431   4
  12   2  -4 76.6245 6.49845   6
 -12   2   4 90.4904 6.23217   2
  12   2  -4 94.8305 6.16467   2
 -10  -2   4 163.458 9.08284   6
 -10  -2   4 143.129 6.57784   5
 -10  -2   4 149.058 9.02754   4
  10  -2  -4 156.932 6.48682   3
 -10  -2   4 165.620 8.47815   2
  10  -2  -4 161.352 8.00663   6
  10  -2  -4 162.621 7.82367   2
  10  -2  -4 158.911 9.26571   4
  10  -2  -4 164.239 7.39562   2
  10   2  -4 156.245 10.4738   6
 -10   2   4 177.418 9.39916   2
  10   2  -4 156.990 9.37803   4
 -10   2   4 165.712 9.31561   4
  10   2  -4 169.131 8.38225   2
  -8  -2   4 406.521 16.2590   6
   8  -2  -4 380.253 13.4318   2
   8  -2  -4 384.137 13.1680   3
  -8  -2   4 417.726 16.4418   4
  -8  -2   4 388.722 15.0419   2
   8  -2  -4 381.284 15.8552   4
   8  -2  -4 405.091 14.3076   6
   8  -2  -4 401.661 13.8759   2
  -8  -2   4 388.811 12.5444   5
  -8   2   4 361.624 14.5810   2
  -8   2   4 394.861 16.2222   4
   8   2  -4 376.762 16.2880   6
   8   2  -4 353.623 14.5686   2
  -6  -2   4 2943.06 89.7121   6
   6  -2  -4 2904.57 85.7073   2
  -6  -2   4 2779.28 87.9688   2
  -6  -2   4 2845.06 89.5011   4
  -6   2   4 3043.23 87.0071   3
   6   2  -4 2908.75 87.8168   2
  -6   2   4 2902.13 87.3345   2
  -6   2   4 2871.49 88.6592   4
   4  -2  -4 47.2243 2.29270   6
  -4  -2   4 43.1297 3.52601   2
  -4  -2   4 46.4909 4.17361   6
   4  -2  -4 46.1418 3.50009   4
   4   2  -4 52.4275 4.60623   6
  -4   2   4 43.0162 3.50302   4
  -4   2   4 48.2364 3.12133   2
  -4   2   4 56.3568 3.83211   3
  -4   2   4 50.2002 3.13374   2
   2  -2  -4 1519.27 47.7277   4
  -2  -2   4 1566.10 50.3802   6
  -2  -2   4 1604.14 48.8853   2
  -2  -2   4 1529.87 48.4849   2
   2   2  -4 1606.68 50.9462   6
  -2   2   4 1529.25 47.3195   2
   2   2  -4 1562.48 50.9504   3
  -2   2   4 1534.64 47.0224   2
  -2   2   4 1545.67 47.8540   4
  -2   2   4 1589.18 50.1777   5
   2   2  -4 1530.53 46.6836   5
  -2   2   4 1559.10 49.1555   3
   0  -2  -4 4.34231 0.92680   4
   0  -2   4 2.62909 1.54916   6
   0  -2  -4 8.60345 2.16692   5
   0  -2   4 3.71706 1.71159   3
   0  -2   4 4.80286 1.52043   2
   0   2   4 7.16151 1.14265   2
   0   2   4 5.38301 0.58048   6
   0   2   4 5.24309 1.23277   2
   0   2  -4 4.59573 1.76970   3
   0   2   4 3.29347 1.31428   5
  -2  -2  -4 6919.53 221.598   1
   2  -2   4 6798.40 228.773   1
   2  -2   4 7512.60 232.394   1
   2   2   4 7274.28 223.341   1
  -4  -2  -4 1590.00 48.6297   2
   4  -2   4 1740.40 51.7517   2
  -4  -2  -4 1620.59 48.8815   2
   4  -2   4 1614.92 52.7966   3
  -4  -2  -4 1580.13 48.1500   4
  -4  -2  -4 1595.70 52.4903   5
   4   2   4 1658.04 49.4985   6
   4   2   4 1652.37 52.5642   5
   4   2   4 1544.24 49.7285   2
  -4   2  -4 1492.53 50.1539   2
  -4   2  -4 1583.07 52.9476   3
  -6  -2  -4 1368.99 47.4192   5
  -6  -2  -4 1408.85 44.2744   2
   6  -2   4 1384.57 46.7020   4
  -6  -2  -4 1433.39 43.3396   4
  -6  -2  -4 1425.09 44.0996   2
   6  -2   4 1366.78 47.4832   3
   6  -2   4 1411.52 46.6064   2
  -6   2  -4 1362.67 45.4951   2
   6   2   4 1319.68 47.0920   5
   6   2   4 1445.27 44.9725   6
  -6   2  -4 1437.66 47.7357   3
   6   2   4 1623.87 45.6748   2
  -8  -2  -4 71.0188 4.83181   2
   8  -2   4 81.5536 6.26427   4
  -8  -2  -4 76.6968 5.14320   2
  -8  -2  -4 77.9188 4.51859   4
  -8  -2  -4 75.7057 6.52867   5
   8  -2   4 93.6648 8.27934   3
   8  -2   4 76.4001 7.02911   2
  -8   2  -4 75.5043 5.75430   2
   8   2   4 77.6958 5.58785   2
   8   2   4 79.4336 5.47167   6
   8   2   4 81.1711 6.47170   5
 -10  -2  -4 200.188 9.64010   2
 -10  -2  -4 180.134 11.3039   5
 -10  -2  -4 196.554 8.99856   4
  10  -2   4 195.852 11.1412   2
  10  -2   4 186.620 11.3378   3
  10  -2   4 209.505 11.4752   4
  10   2   4 188.040 10.1556   6
 -10   2  -4 204.976 10.6637   2
 -10   2  -4 205.679 11.5669   5
  10   2   4 201.720 11.5608   5
  10   2   4 204.537 9.03520   4
  10   2   4 200.728 10.3975   2
  12  -2   4 1166.43 42.2133   3
 -12  -2  -4 1143.99 42.3661   5
 -12  -2  -4 1149.15 38.4969   4
  12  -2   4 1111.83 41.1312   2
 -12  -2  -4 1138.33 39.2141   2
  12  -2   4 1168.90 41.3340   4
 -12   2  -4 1206.98 41.5689   4
 -12   2  -4 1223.11 41.0217   2
  12   2   4 1170.58 40.3000   2
 -12   2  -4 1179.23 42.5168   5
  12   2   4 1157.91 38.3538   4
  12   2   4 1132.82 41.8700   5
  12   2   4 1160.91 40.4452   6
  14  -2   4 102.253 8.42386   2
  14  -2   4 120.580 9.67196   3
 -14  -2  -4 120.008 9.64343   5
 -14  -2  -4 108.812 7.21900   4
 -14  -2  -4 100.029 7.44498   2
  14  -2   4 99.6381 8.26171   4
  14   2   4 105.778 9.05816   5
 -14   2  -4 109.250 8.61791   2
  14   2   4 116.423 8.56848   2
  14   2   4 95.9191 7.84699   6
  14   2   4 128.099 7.56638   4
 -14   2  -4 108.371 8.59781   4
 -14   2  -4 104.986 8.99511   5
 -16  -2  -4 17.6849 4.82364   5
 -16  -2  -4 18.4518 3.86514   4
  16  -2   4 12.2814 4.06008   3
 -16  -2  -4 18.8407 4.07912   2
  16  -2   4 29.8809 5.88661   2
  16  -2   4 15.6540 4.56735   4
 -16   2  -4 24.9573 5.43776   5
  16   2   4 28.0532 4.59363   6
 -16   2  -4 15.8983 4.38768   4
  16   2   4 22.2206 4.61634   2
  16   2   4 25.7618 3.92850   4
 -18  -2  -4 889.808 37.5733   5
 -18  -2  -4 922.714 34.0584   4
  18  -2   4 912.295 36.3337   4
  18  -2   4 881.710 36.0869   2
 -18  -2  -4 861.140 34.2644   2
  18  -2   4 959.697 37.4895   3
 -18   2  -4 903.174 36.2300   4
 -18   2  -4 847.867 35.4529   2
  18   2   4 981.532 36.6479   6
  18   2   4 922.305 35.6894   2
 -18   2  -4 927.718 38.3324   5
  18   2   4 961.065 34.1451   4
  20  -2   4 427.996 21.7082   2
 -20  -2  -4 410.476 19.4305   4
  20  -2   4 461.907 23.0256   6
  20  -2   4 410.865 21.4139   4
 -20  -2  -4 421.187 22.1333   2
  20   2   4 391.751 20.7977   6
  20   2   4 401.486 20.6731   2
  20   2   4 387.265 19.0318   4
 -20   2  -4 420.777 23.0582   5
  22  -2   4 67.0937 8.70254   2
  22  -2   4 60.8830 9.38816   4
  22  -2   4 65.6380 8.66455   6
 -22  -2  -4 64.4591 9.18664   5
  22  -2   4 67.4012 9.57438   3
 -22  -2  -4 67.8057 8.14450   4
  22   2   4 67.0853 7.21303   4
 -22   2  -4 82.7997 10.1671   5
  22   2   4 71.7843 8.55517   6
  22   2   4 73.2673 8.63742   2
 -24  -2  -4 3.70566 4.20626   5
  24  -2   4 5.47991 4.57681   4
  24  -2   4 -2.0720 3.39894   6
  24  -2   4 2.40852 3.45965   2
  24   2   4 2.54944 3.30613   2
 -24   2  -4 6.54161 5.13159   5
  24   2   4 1.65462 3.56334   6
  24   2   4 8.28663 3.96277   4
  26  -2   4 35.5397 7.90497   4
  26  -2   4 45.3248 9.33726   2
  26  -2   4 72.3639 9.73764   6
 -26  -2  -4 36.5688 8.52426   5
 -26   2  -4 52.8474 9.34265   5
  26   2   4 47.3214 7.91772   6
  26   2   4 47.9109 7.88147   2
  26   2   4 52.5793 8.55378   4
  28  -2   4 -1.5560 5.19085   4
 -28  -2  -4 -1.5196 4.35885   5
  28  -2   4 4.08734 4.80184   2
  28  -2   4 -10.069 3.72257   6
 -28   2  -4 -1.7959 5.40426   5
  28   2   4 -2.1551 3.82682   2
  28   2   4 0.99273 4.50313   4
  31  -3  -4 10.3069 4.82658   2
 -31  -3   4 3.65818 4.54709   5
  31  -3  -4 -0.6015 5.74317   4
  31   3  -4 2.96073 4.41012   2
  31   3  -4 -0.8478 4.84573   6
  29  -3  -4 628.145 28.2001   2
  29  -3  -4 613.152 30.5249   6
 -29  -3   4 648.258 29.7317   5
  29  -3  -4 662.990 33.3573   4
  29   3  -4 604.523 29.0636   2
  29   3  -4 614.051 31.7509   6
  29   3  -4 553.216 30.1080   4
  27  -3  -4 58.1751 9.34465   4
  27  -3  -4 53.9655 8.05737   6
  27  -3  -4 47.8560 6.53035   3
 -27  -3   4 53.3010 7.84799   5
  27  -3  -4 57.5842 7.67751   2
  27   3  -4 50.1508 8.24307   4
  27   3  -4 67.7518 9.31974   6
  27   3  -4 60.7495 7.84443   2
  25  -3  -4 8.14980 2.57664   3
  25  -3  -4 3.97269 3.70238   6
 -25  -3   4 0.58225 2.78713   5
  25  -3  -4 3.41152 3.11805   2
  25  -3  -4 7.05017 4.45833   4
  25   3  -4 7.30463 3.77502   2
  25   3  -4 8.78971 4.43354   4
  25   3  -4 15.1887 5.10431   6
 -23  -3   4 1.07498 2.47264   5
  23  -3  -4 5.57685 3.53534   2
  23  -3  -4 -1.1376 3.11790   4
  23  -3  -4 2.73405 1.85156   3
  23   3  -4 0.88955 3.00111   2
  23   3  -4 2.38287 3.32041   6
  23   3  -4 4.38394 3.35016   4
  21  -3  -4 28.2042 5.06623   2
  21  -3  -4 33.4887 5.53095   6
  21  -3  -4 38.7490 6.13917   4
  21  -3  -4 34.0004 3.13295   3
 -21  -3   4 25.2419 4.38598   5
  21   3  -4 41.4300 6.41778   6
  21   3  -4 38.2694 6.07720   4
  21   3  -4 37.4121 5.96464   2
 -19  -3   4 1042.01 36.3313   5
  19  -3  -4 1007.55 37.8192   6
  19  -3  -4 1068.23 36.7418   2
  19  -3  -4 984.821 31.3187   3
  19  -3  -4 1044.08 40.6253   4
  19  -3  -4 1006.89 31.4474   3
 -19  -3   4 1028.85 39.6608   4
 -19   3   4 960.340 38.6595   2
  19   3  -4 934.706 37.0043   2
  19   3  -4 1015.12 39.6584   6
  19   3  -4 1003.54 39.2533   4
 -17  -3   4 1.89973 2.99304   4
 -17  -3   4 4.59476 2.76411   2
  17  -3  -4 2.55555 2.34474   2
 -17  -3   4 2.72404 2.72313   6
  17  -3  -4 1.45455 2.63226   4
 -17  -3   4 -2.0020 1.45512   5
  17  -3  -4 -0.3631 1.90030   6
 -17   3   4 1.28081 2.83847   4
  17   3  -4 -3.2426 1.63697   6
  17   3  -4 4.13474 2.49395   4
 -17   3   4 1.50171 2.87177   2
  17   3  -4 3.02051 2.62850   2
 -15  -3   4 49.0057 5.79312   4
 -15  -3   4 60.4468 4.85558   5
  15  -3  -4 65.6252 5.62291   2
  15  -3  -4 58.9833 5.60582   6
 -15  -3   4 54.1644 5.73826   2
  15  -3  -4 54.5850 6.55988   4
 -15  -3   4 58.9879 6.37428   6
  15   3  -4 57.3903 6.50835   6
 -15   3   4 60.5224 6.53381   4
 -15   3   4 65.6575 6.54156   2
  15   3  -4 63.5049 6.13159   2
  13  -3  -4 15.9428 3.51693   2
  13  -3  -4 13.8020 3.81558   4
  13  -3  -4 16.9167 3.47451   6
 -13  -3   4 17.8809 2.47565   5
 -13  -3   4 20.0508 4.12038   6
  13  -3  -4 17.6552 3.02611   2
 -13  -3   4 20.5929 4.25949   4
 -13  -3   4 14.3972 3.40251   2
  13   3  -4 26.4052 3.93575   2
  13   3  -4 17.5554 3.89153   6
 -13   3   4 19.7934 4.08027   2
 -13   3   4 20.0707 4.33513   4
 -11  -3   4 28.7496 2.66984   5
 -11  -3   4 27.3313 3.65545   2
  11  -3  -4 31.1005 4.42981   4
  11  -3  -4 31.8408 3.39207   6
  11  -3  -4 30.7462 3.40795   2
 -11  -3   4 27.9696 4.14575   6
  11  -3  -4 31.5229 3.66778   2
 -11  -3   4 40.2375 4.84338   4
 -11   3   4 26.7379 3.97055   2
 -11   3   4 27.3408 4.18407   4
  11   3  -4 29.3538 4.39764   6
   9  -3  -4 116.249 6.38652   6
   9  -3  -4 117.593 6.33472   2
  -9  -3   4 110.305 7.12518   2
  -9  -3   4 122.924 8.13703   4
   9  -3  -4 112.272 6.41782   2
  -9  -3   4 122.018 5.10204   5
  -9  -3   4 112.350 7.65886   6
  -9   3   4 111.870 7.23872   2
  -9   3   4 109.939 7.78659   4
   9   3  -4 121.450 7.42642   2
   9   3  -4 107.759 7.98461   6
   7  -3  -4 2269.08 70.7828   2
   7  -3  -4 2322.37 73.4754   4
  -7  -3   4 2370.85 73.0530   2
  -7  -3   4 2517.23 74.5180   4
  -7  -3   4 2363.03 74.1439   6
   7  -3  -4 2319.09 70.7477   2
  -7   3   4 2393.82 69.7946   3
  -7   3   4 2332.10 73.6073   4
   7   3  -4 2137.29 72.4554   2
  -7   3   4 2286.58 72.5590   2
   7   3  -4 2292.82 68.7667   5
   5  -3  -4 570.142 18.7464   2
  -5  -3   4 543.245 21.8299   6
   5  -3  -4 581.630 18.9133   2
  -5  -3   4 611.438 21.3996   2
   5  -3  -4 583.092 21.0941   4
   5   3  -4 528.802 22.2972   6
   5   3  -4 517.239 20.6260   2
  -5   3   4 556.733 19.3191   3
   5   3  -4 570.709 17.6056   5
  -5   3   4 565.416 20.6421   2
  -5   3   4 560.130 20.9916   4
  -5   3   4 536.210 20.3481   2
   3  -3  -4 394.170 13.2225   2
   3  -3  -4 397.007 12.7745   6
  -3  -3   4 373.044 16.5664   6
   3  -3  -4 402.944 13.5287   2
  -3  -3   4 376.967 15.7009   2
   3  -3  -4 392.578 15.1095   4
  -3   3   4 396.055 15.1096   2
  -3   3   4 375.143 16.5871   5
  -3   3   4 381.327 14.8306   2
   3   3  -4 379.778 17.1837   6
   1  -3  -4 770.377 24.4247   2
   1  -3  -4 763.327 24.0546   2
  -1  -3   4 741.460 26.9905   2
   1  -3  -4 773.359 25.7354   4
   1  -3  -4 783.555 23.1733   6
  -1  -3   4 764.206 28.4186   6
  -1   3   4 765.840 26.1026   2
   1   3  -4 766.730 28.4953   3
   1   3  -4 776.784 28.9987   6
  -1   3   4 752.747 27.9470   5
  -1   3   4 724.406 25.5373   2
  -1  -3  -4 1919.47 59.7930   4
  -1  -3  -4 1968.71 58.8315   2
  -1  -3  -4 1992.58 58.1968   6
   1  -3   4 2008.65 62.2552   2
  -1  -3  -4 1936.73 63.0124   5
   1  -3   4 1874.85 63.5397   6
  -1  -3  -4 1977.06 59.3034   2
   1   3   4 1992.19 60.4252   2
   1   3   4 1997.64 60.9963   2
  -1   3  -4 1835.01 60.7667   2
   1   3   4 1942.04 58.5170   6
   1   3   4 1925.72 62.9045   5
  -1   3  -4 1948.91 63.4476   3
   3  -3   4 48.8322 5.18935   6
  -3  -3  -4 45.6170 3.25622   2
   3  -3   4 50.5124 4.85759   2
  -3  -3  -4 50.3334 3.64368   2
  -3  -3  -4 45.9548 4.68687   5
  -3  -3  -4 54.2000 3.25883   6
   3  -3   4 43.3887 4.79945   3
   3   3   4 44.9788 4.03016   2
   3   3   4 47.6195 3.95153   2
   3   3   4 49.1617 3.24218   6
  -3   3  -4 47.7050 5.05256   3
   3   3   4 49.0405 4.98617   5
   5  -3   4 673.506 27.5049   2
  -5  -3  -4 696.131 22.9792   6
  -5  -3  -4 695.080 23.3490   2
  -5  -3  -4 667.526 22.7209   2
  -5  -3  -4 644.718 26.1581   5
  -5  -3  -4 669.280 22.3374   4
   5  -3   4 629.997 25.3821   3
  -5   3  -4 676.938 24.6750   2
   5   3   4 662.569 23.9525   2
   5   3   4 652.180 25.8440   5
   5   3   4 699.949 23.0802   6
  -5   3  -4 717.815 26.5331   3
   7  -3   4 23.0129 4.67890   3
   7  -3   4 25.6402 4.01970   4
  -7  -3  -4 24.2372 3.12231   2
   7  -3   4 24.7160 4.62028   2
  -7  -3  -4 26.2250 2.95951   2
  -7  -3  -4 22.0072 3.85265   5
  -7  -3  -4 20.1779 2.44325   4
  -7   3  -4 24.9734 3.83832   3
   7   3   4 24.0623 3.77153   2
   7   3   4 23.0204 3.56149   5
   7   3   4 21.5602 2.70266   6
  -7   3  -4 22.3697 3.65150   2
   9  -3   4 326.336 15.3489   3
   9  -3   4 302.158 15.1276   2
   9  -3   4 325.524 15.7103   4
  -9  -3  -4 303.372 12.3792   4
  -9  -3  -4 290.226 12.8478   2
  -9  -3  -4 317.126 13.5117   2
  -9  -3  -4 299.020 15.4243   5
  -9   3  -4 309.208 14.6429   2
  -9   3  -4 303.907 14.8607   3
   9   3   4 289.474 15.2150   5
   9   3   4 304.943 13.5204   6
   9   3   4 303.608 13.9639   2
  11  -3   4 491.506 21.4838   4
 -11  -3  -4 474.491 19.2356   2
  11  -3   4 454.584 20.8673   2
 -11  -3  -4 453.074 18.6179   2
 -11  -3  -4 482.391 21.6831   5
 -11  -3  -4 484.168 18.1953   4
  11  -3   4 480.832 20.7528   3
  11   3   4 500.059 19.6919   6
  11   3   4 445.603 19.5213   2
 -11   3  -4 461.312 20.3254   2
  11   3   4 477.134 21.4018   5
  13  -3   4 8.39773 3.46847   4
 -13  -3  -4 14.6049 3.04730   4
 -13  -3  -4 11.1491 3.29510   2
 -13  -3  -4 8.18556 3.56990   5
 -13  -3  -4 12.9984 3.29909   2
  13  -3   4 8.31374 3.42317   3
  13  -3   4 16.1606 4.48163   2
 -13   3  -4 21.6007 4.60194   2
  13   3   4 12.1484 3.16192   6
  13   3   4 19.3389 4.02438   2
  13   3   4 12.1837 3.63233   5
 -15  -3  -4 24.7009 4.63715   2
  15  -3   4 22.4104 5.16320   4
  15  -3   4 30.7995 5.30830   3
  15  -3   4 17.2241 4.85259   2
 -15  -3  -4 27.7418 5.78610   5
 -15  -3  -4 23.0623 3.95959   4
  15   3   4 27.3080 5.00434   2
  15   3   4 31.6772 4.66414   6
  15   3   4 32.1947 5.01606   5
 -15   3  -4 39.3019 5.65562   2
  17  -3   4 108.758 10.0611   4
  17  -3   4 137.309 10.7621   3
 -17  -3  -4 134.918 10.9823   5
 -17  -3  -4 133.713 9.51339   2
 -17  -3  -4 117.228 8.56979   4
  17  -3   4 137.874 11.1115   2
  17   3   4 112.138 9.40792   2
  17   3   4 117.507 9.56231   6
 -17   3  -4 124.516 10.3675   2
 -17   3  -4 117.896 10.7592   5
  19  -3   4 95.2687 9.74358   4
 -19  -3  -4 117.894 11.1670   5
 -19  -3  -4 110.803 8.86888   4
  19  -3   4 116.879 10.5166   2
  19  -3   4 107.701 10.4232   3
 -19  -3  -4 100.588 9.04719   2
  19   3   4 121.705 10.1427   6
  19   3   4 114.627 10.1322   2
 -19   3  -4 119.980 11.4782   5
  19   3   4 120.243 8.87756   4
 -21  -3  -4 -2.1603 2.85604   5
  21  -3   4 4.67432 4.80068   3
  21  -3   4 -1.2447 2.64759   2
  21  -3   4 -0.7161 3.29193   4
 -21  -3  -4 3.86204 4.11111   4
  21   3   4 -1.1184 2.55774   4
  21   3   4 -3.0519 2.79263   2
  21   3   4 -0.4101 2.94937   6
 -21   3  -4 0.73030 3.34658   5
 -23  -3  -4 157.372 14.0196   5
  23  -3   4 150.375 13.7639   6
  23  -3   4 169.657 14.1430   4
  23  -3   4 168.528 14.4121   3
 -23  -3  -4 142.776 11.9691   4
  23  -3   4 218.590 15.1756   2
  23   3   4 182.236 12.3939   4
  23   3   4 199.010 14.5900   2
  23   3   4 171.115 13.5404   6
 -23   3  -4 200.543 16.1617   5
  25  -3   4 82.4359 10.6968   2
  25  -3   4 76.7538 10.1778   6
 -25  -3  -4 85.2684 10.9797   5
  25  -3   4 73.0060 10.0704   4
 -25   3  -4 72.1750 10.7491   5
  25   3   4 80.0632 9.80316   6
  25   3   4 62.2183 8.83200   2
  25   3   4 73.1722 8.43946   4
  27  -3   4 45.3255 9.62502   2
  27  -3   4 47.5774 9.34409   6
  27  -3   4 38.8848 8.94727   4
 -27  -3  -4 54.5936 9.78324   5
  27   3   4 49.5982 8.75808   6
  27   3   4 40.3009 8.32045   2
  27   3   4 33.7373 7.28144   4
 -27   3  -4 57.6683 10.2328   5
 -30  -4   4 4.48192 4.92888   5
  30  -4  -4 6.19289 4.81129   2
  30  -4  -4 23.7116 8.13793   4
  30  -4  -4 12.0185 7.05040   6
  30   4  -4 18.4562 6.85080   6
  30   4  -4 22.1542 6.36118   2
  28  -4  -4 262.971 16.3203   2
 -28  -4   4 302.088 17.6578   5
  28  -4  -4 278.968 20.2980   4
  28  -4  -4 281.247 18.6667   6
  28   4  -4 264.830 19.4380   6
  28   4  -4 272.208 17.6741   2
  26  -4  -4 46.1917 7.19076   6
 -26  -4   4 46.2214 6.81609   5
  26  -4  -4 42.5884 8.91000   4
  26  -4  -4 41.3508 6.85427   2
  26   4  -4 49.1535 8.54222   6
  24  -4  -4 264.409 16.4178   6
 -24  -4   4 265.676 15.0955   5
  24  -4  -4 289.963 19.1908   4
  24  -4  -4 245.123 14.9505   2
  24   4  -4 260.031 17.7621   6
  24   4  -4 258.316 16.3117   2
  22  -4  -4 252.830 17.4513   4
  22  -4  -4 251.076 14.3036   2
 -22  -4   4 236.065 13.5532   5
  22  -4  -4 253.391 15.5361   6
  22   4  -4 250.963 17.3055   2
  22   4  -4 255.514 16.7596   6
  20  -4  -4 543.577 30.3579   4
  20  -4  -4 585.900 25.2667   6
 -20  -4   4 584.587 23.2751   5
  20  -4  -4 561.967 23.8520   2
  20   4  -4 532.181 24.6990   2
  18  -4  -4 607.750 25.6756   6
 -18  -4   4 609.385 23.7468   5
  18  -4  -4 603.715 24.6893   2
  18  -4  -4 615.434 28.3196   4
  18   4  -4 595.157 27.7762   6
  18   4  -4 643.936 26.4572   2
  16  -4  -4 225.142 14.3693   4
 -16  -4   4 221.602 13.8961   4
  16  -4  -4 209.126 12.2429   2
  16  -4  -4 227.087 12.4954   6
 -16  -4   4 222.006 10.8754   5
 -16  -4   4 220.132 13.0216   2
 -16  -4   4 225.163 13.6993   6
  16  -4  -4 220.037 11.8830   2
  16   4  -4 214.153 14.0631   6
  16   4  -4 224.550 12.9841   2
 -16   4   4 202.558 13.9334   4
 -16   4   4 219.529 13.6120   2
  14  -4  -4 122.096 8.58992   2
 -14  -4   4 124.977 9.43642   6
  14  -4  -4 137.884 8.72164   6
  14  -4  -4 148.790 10.6133   4
 -14  -4   4 132.207 11.8479   4
 -14  -4   4 116.129 8.88206   2
  14  -4  -4 130.342 8.37125   2
 -14  -4   4 136.374 7.38241   5
  14   4  -4 122.661 9.12661   2
 -14   4   4 118.139 10.0892   4
  14   4  -4 125.769 10.1026   6
 -14   4   4 139.129 10.0009   2
 -12  -4   4 0.71993 1.97821   2
  12  -4  -4 1.90028 1.95079   2
 -12  -4   4 0.53389 1.87382   4
 -12  -4   4 8.13864 3.10688   6
  12  -4  -4 1.66188 2.27341   4
 -12  -4   4 -0.4288 0.96374   5
  12   4  -4 -1.2827 1.56234   6
  12   4  -4 -0.0674 1.61011   2
 -12   4   4 0.78675 2.27558   4
 -12   4   4 1.97796 2.12945   2
 -10  -4   4 46.5771 4.88934   2
  10  -4  -4 47.4958 4.45927   2
  10  -4  -4 44.2021 5.46491   4
  10  -4  -4 44.1352 4.50611   2
 -10  -4   4 46.1202 5.44587   4
 -10  -4   4 38.2620 4.82494   6
  10   4  -4 46.1892 3.20257   5
  10   4  -4 37.6310 4.86706   2
  10   4  -4 54.5617 6.10153   6
 -10   4   4 48.1821 5.60930   4
 -10   4   4 45.6099 5.39059   2
   8  -4  -4 898.217 32.1196   4
  -8  -4   4 844.003 31.0891   2
  -8  -4   4 862.198 32.0328   6
   8  -4  -4 883.666 29.5202   2
  -8  -4   4 881.090 31.9658   2
   8  -4  -4 864.488 29.3507   2
  -8   4   4 865.415 26.5297   3
   8   4  -4 757.080 30.6624   2
   8   4  -4 852.413 32.9190   6
  -8   4   4 830.268 31.2293   2
  -8   4   4 853.031 31.9455   4
   8   4  -4 853.394 27.2388   5
   6  -4  -4 10.2037 2.39443   2
  -6  -4   4 8.98436 2.79531   2
  -6  -4   4 9.77204 2.78172   2
   6  -4  -4 6.63638 2.73171   4
   6  -4  -4 5.66845 1.77205   2
  -6  -4   4 13.1199 3.24216   6
   6   4  -4 8.07240 2.97513   6
  -6   4   4 12.6381 3.08619   2
  -6   4   4 10.0766 2.71218   2
   6   4  -4 12.2393 3.65635   2
   6   4  -4 7.62417 1.48598   5
  -4  -4   4 337.422 15.6979   2
   4  -4  -4 351.813 13.7456   2
  -4  -4   4 390.431 16.9314   6
   4  -4  -4 328.051 12.7596   6
  -4  -4   4 311.530 15.1237   2
   4  -4  -4 347.704 15.1638   4
   4  -4  -4 348.332 13.3342   2
   4   4  -4 352.586 12.8439   5
  -4   4   4 368.912 16.7634   2
   4   4  -4 331.215 15.4263   2
  -4   4   4 349.472 15.3067   2
   4   4  -4 350.420 17.1271   6
  -4   4   4 340.370 16.3840   5
  -2  -4   4 0.91976 1.76586   2
   2  -4  -4 1.19208 1.44854   4
  -2  -4   4 3.89646 2.09263   6
   2  -4  -4 2.43364 1.37918   2
  -2  -4   4 10.1366 3.11505   2
   2  -4  -4 2.52964 1.26503   2
  -2   4   4 2.12847 1.59835   2
  -2   4   4 1.79812 1.56493   2
   2   4  -4 4.37456 2.59621   6
  -2   4   4 3.45454 2.04265   5
   0  -4   4 130.284 9.06250   6
   0  -4   4 125.182 8.51539   2
   0  -4   4 119.790 8.20142   2
   0  -4  -4 136.755 7.07200   2
   0  -4  -4 126.271 6.33880   2
   0  -4  -4 117.127 7.18655   4
   0  -4  -4 117.131 5.43254   6
   0   4   4 127.396 8.67343   5
   0   4   4 129.074 7.69429   2
   0   4   4 121.107 7.63366   2
   0   4  -4 127.153 7.74078   2
   0   4  -4 128.114 8.93391   3
  -2  -4  -4 23.8564 2.23475   6
   2  -4   4 17.1890 3.71932   2
   2  -4   4 20.6007 4.24652   2
  -2  -4  -4 25.9375 3.78873   5
   2  -4   4 17.6235 4.09303   6
  -2  -4  -4 23.0356 2.72120   2
  -2  -4  -4 25.7579 3.13593   2
  -2   4  -4 25.3273 3.95798   3
  -2   4  -4 23.0718 3.61964   2
   2   4   4 22.5197 3.60732   5
   2   4   4 18.0697 3.00216   2
   2   4   4 23.5166 2.58660   6
   4  -4   4 407.231 19.9127   6
  -4  -4  -4 421.232 15.4674   6
  -4  -4  -4 418.020 19.1105   5
   4  -4   4 427.912 18.9908   2
  -4  -4  -4 461.652 17.0621   2
   4   4   4 454.385 17.8143   2
   4   4   4 414.423 17.7253   2
  -4   4  -4 382.731 18.5302   3
   4   4   4 433.422 16.0260   6
   4   4   4 392.876 18.7159   5
  -4   4  -4 442.438 18.1586   2
   6  -4   4 25.3273 5.01273   4
  -6  -4  -4 23.7356 4.17603   5
   6  -4   4 23.2295 4.21128   2
  -6  -4  -4 29.3541 3.36252   2
  -6  -4  -4 27.4064 3.16500   4
  -6  -4  -4 31.2096 3.19786   6
  -6  -4  -4 33.4244 3.86733   2
   6   4   4 31.1555 3.99192   2
   6   4   4 27.5798 3.19593   6
   6   4   4 23.3080 4.08734   5
  -6   4  -4 22.3814 3.91912   3
  -6   4  -4 24.4373 3.88528   2
  -8  -4  -4 1444.58 45.8058   4
   8  -4   4 1379.11 49.5442   2
  -8  -4  -4 1378.18 46.0355   2
  -8  -4  -4 1425.31 46.9825   2
   8  -4   4 1444.35 48.1783   3
  -8  -4  -4 1417.56 46.2288   6
  -8  -4  -4 1426.22 49.8457   5
   8  -4   4 1433.59 50.4045   4
  -8   4  -4 1432.12 48.6718   2
   8   4   4 1419.38 49.6929   5
  -8   4  -4 1398.33 48.9038   3
   8   4   4 1455.39 48.0981   2
   8   4   4 1341.09 46.2353   6
 -10  -4  -4 132.686 8.17234   2
  10  -4   4 150.683 10.8141   4
  10  -4   4 127.249 8.91523   3
 -10  -4  -4 129.246 8.24417   6
 -10  -4  -4 141.371 10.3064   5
  10  -4   4 149.422 10.4887   2
 -10  -4  -4 137.482 8.73625   2
 -10   4  -4 128.556 9.14421   3
  10   4   4 140.531 10.2254   5
  10   4   4 133.381 9.23441   2
  10   4   4 133.234 8.47998   6
 -10   4  -4 146.191 10.0830   2
  12  -4   4 22.7446 4.54654   3
  12  -4   4 25.7632 5.33690   4
 -12  -4  -4 30.2636 4.48777   2
  12  -4   4 22.8239 5.36305   2
 -12  -4  -4 27.1264 4.29429   2
 -12  -4  -4 29.6736 3.74504   4
 -12  -4  -4 32.6347 5.35220   5
  12   4   4 25.3475 5.48023   5
  12   4   4 25.3835 4.30261   6
  12   4   4 26.1675 5.00663   2
 -14  -4  -4 213.605 14.2202   5
 -14  -4  -4 235.317 12.8525   2
 -14  -4  -4 225.616 12.2092   2
  14  -4   4 241.627 14.8317   4
 -14  -4  -4 213.237 11.5034   4
  14  -4   4 227.484 12.9649   3
  14  -4   4 216.816 14.2314   2
  14   4   4 240.924 13.7666   2
  14   4   4 221.477 12.8631   6
 -14   4  -4 189.760 13.1096   2
  14   4   4 207.612 13.7681   5
 -16  -4  -4 8.04646 3.35447   2
 -16  -4  -4 3.10217 3.51651   5
 -16  -4  -4 3.96352 2.95123   4
  16  -4   4 10.0030 3.59310   3
  16  -4   4 5.44003 3.21759   4
 -16  -4  -4 7.27051 3.04279   2
  16   4   4 8.35236 3.04382   6
  16   4   4 5.91220 3.40631   2
  18  -4   4 32.7157 6.05918   3
  18  -4   4 37.0795 6.66994   2
 -18  -4  -4 39.1651 6.04067   4
 -18  -4  -4 33.3255 5.82590   2
 -18  -4  -4 33.8133 6.31351   2
 -18  -4  -4 38.4240 6.56467   5
  18   4   4 34.3046 5.74547   6
  18   4   4 36.9976 6.72333   2
 -20  -4  -4 444.353 21.7747   2
  20  -4   4 449.475 22.1384   3
  20  -4   4 434.779 24.1209   4
 -20  -4  -4 444.951 23.3833   4
 -20  -4  -4 500.178 25.3240   5
  20  -4   4 440.708 23.7573   2
  20   4   4 433.262 25.5771   6
  20   4   4 444.959 22.9606   2
 -20   4  -4 466.427 25.2713   5
 -22  -4  -4 16.0391 5.06498   2
  22  -4   4 13.5944 5.27466   2
 -22  -4  -4 19.1536 5.87694   5
 -22  -4  -4 19.6465 5.91258   4
  22  -4   4 13.3450 5.64888   3
  22  -4   4 11.5977 5.50741   4
  22   4   4 24.5517 5.69385   6
 -22   4  -4 17.9975 6.46680   5
  22   4   4 18.3254 5.53942   2
 -24  -4  -4 142.781 13.4895   5
  24  -4   4 140.367 13.6083   4
  24  -4   4 127.475 12.5957   2
  24  -4   4 131.553 12.6752   3
  24  -4   4 139.358 13.3801   6
  24   4   4 104.394 11.3742   6
 -24   4  -4 146.620 14.5775   5
  24   4   4 156.571 13.1455   2
 -26  -4  -4 52.1821 10.2173   5
  26  -4   4 53.8409 8.93716   2
  26  -4   4 46.8842 10.0585   6
  26  -4   4 59.2621 11.2808   4
 -26  -4  -4 50.0893 8.82129   2
 -26   4  -4 65.4902 11.2916   5
  26   4   4 39.4935 8.90807   6
  26   4   4 60.7772 9.30214   2
  27  -5  -4 55.2738 8.21906   2
 -27  -5   4 48.6037 7.71386   5
  27  -5  -4 43.8299 7.81537   6
  27   5  -4 71.5705 10.0881   6
  27   5  -4 44.4034 8.73138   2
  25  -5  -4 -4.0654 3.13276   2
  25  -5  -4 4.23945 4.72378   4
 -25  -5   4 0.73971 2.99557   5
  25  -5  -4 0.60974 3.24672   6
  25   5  -4 -5.8033 3.27159   2
  25   5  -4 -2.4856 3.57335   6
  23  -5  -4 72.7281 9.90378   4
  23  -5  -4 87.0446 8.72914   2
 -23  -5   4 92.0455 8.23720   5
  23  -5  -4 95.4944 9.31931   6
  23   5  -4 98.2477 11.0343   6
  23   5  -4 71.9188 9.14024   2
  21  -5  -4 79.5228 9.57017   4
  21  -5  -4 71.5121 7.75813   6
  21  -5  -4 62.1714 7.42979   2
 -21  -5   4 66.8195 6.48108   5
  21   5  -4 59.6836 8.22538   2
  21   5  -4 44.3166 7.60013   6
  19  -5  -4 406.420 19.1945   2
  19  -5  -4 375.926 19.7561   2
 -19  -5   4 418.640 18.0640   5
  19  -5  -4 410.998 19.9005   6
  19  -5  -4 414.776 22.7993   4
  19   5  -4 407.294 20.8643   2
  19   5  -4 392.086 22.1489   6
  17  -5  -4 73.7655 7.19907   6
  17  -5  -4 72.0185 7.71111   2
  17  -5  -4 76.6293 8.96739   4
  17  -5  -4 74.0228 7.25011   2
 -17  -5   4 65.9273 5.86030   5
  17   5  -4 62.9751 7.92476   6
  17   5  -4 71.2066 7.70986   2
  15  -5  -4 2209.39 73.1127   2
  15  -5  -4 2320.84 77.8368   4
 -15  -5   4 2258.89 71.0571   5
  15   5  -4 2186.17 77.3508   6
  15   5  -4 2325.65 75.8561   2
  13  -5  -4 542.950 22.7574   2
 -13  -5   4 525.030 23.8477   2
 -13  -5   4 542.370 24.5817   6
  13  -5  -4 567.748 25.6070   4
  13  -5  -4 562.873 22.5833   2
 -13  -5   4 522.774 24.4500   4
 -13  -5   4 541.200 24.8356   2
 -13   5   4 569.734 25.8870   4
  13   5  -4 594.131 26.4353   6
  13   5  -4 551.018 20.1380   5
 -13   5   4 558.799 25.1362   2
  13   5  -4 607.045 24.9241   2
 -11  -5   4 67.9619 7.28215   2
 -11  -5   4 59.9108 6.31489   2
  11  -5  -4 66.0024 5.82239   2
 -11  -5   4 56.8771 6.45991   4
 -11  -5   4 55.1434 6.43420   6
  11  -5  -4 60.2139 5.78848   2
  11  -5  -4 60.3595 6.80401   4
  11   5  -4 62.3549 7.41905   6
  11   5  -4 57.1811 4.27980   5
  11   5  -4 55.9544 6.37597   2
  -9  -5   4 49.1258 6.45507   2
  -9  -5   4 57.1506 6.50749   2
   9  -5  -4 54.4614 6.27489   4
   9  -5  -4 44.0409 4.88968   2
  -9  -5   4 52.6808 6.16090   6
   9   5  -4 77.4241 7.67148   6
  -9   5   4 56.0255 2.53755   3
  -9   5   4 53.6709 6.13423   2
   9   5  -4 58.0107 6.28019   2
   9   5  -4 53.9490 4.05652   5
  -7  -5   4 58.9820 6.15336   6
   7  -5  -4 60.2554 5.20108   2
   7  -5  -4 56.1303 6.03268   4
   7  -5  -4 45.3059 4.64526   6
  -7  -5   4 56.3637 6.02698   2
  -7  -5   4 61.9027 6.45158   2
   7  -5  -4 53.9571 5.04856   2
   7   5  -4 58.2008 4.15393   5
   7   5  -4 57.8626 6.07980   2
  -7   5   4 52.2428 6.01100   2
   7   5  -4 56.0937 6.68306   6
   5  -5  -4 813.104 30.5992   4
  -5  -5   4 832.930 31.5967   6
   5  -5  -4 818.244 28.1482   2
   5  -5  -4 810.879 27.7051   6
  -5  -5   4 765.021 30.3357   2
  -5  -5   4 827.680 31.4846   2
   5  -5  -4 786.187 28.5379   2
  -5   5   4 791.992 31.7548   5
   5   5  -4 817.271 32.7102   6
   5   5  -4 806.077 28.1436   5
  -5   5   4 766.931 30.6407   2
  -5   5   4 786.513 30.5781   2
   5   5  -4 775.288 30.7496   2
  -3  -5   4 457.571 21.2970   2
   3  -5  -4 523.360 18.4193   6
   3  -5  -4 508.566 21.2462   4
  -3  -5   4 522.234 22.4433   2
  -3  -5   4 519.290 22.6472   6
   3  -5  -4 544.771 20.0715   2
   3  -5  -4 504.408 19.0816   2
   3   5  -4 503.909 18.9805   5
  -3   5   4 503.288 21.5210   2
  -3   5   4 515.479 21.8735   2
   3   5  -4 519.847 23.6429   6
  -3   5   4 490.368 22.5462   5
   1  -5  -4 565.319 21.7113   2
  -1  -5   4 602.193 24.6416   2
   1  -5  -4 565.507 20.8460   2
  -1  -5   4 566.758 23.8334   2
  -1  -5   4 540.157 24.2975   6
   1  -5  -4 568.251 19.7875   6
   1  -5  -4 531.515 24.5050   4
  -1   5   4 596.079 23.5942   2
   1   5  -4 585.726 24.8387   3
  -1   5   4 571.223 24.5176   5
  -1   5   4 589.928 23.6378   2
   1  -5   4 6.05448 2.94393   2
   1  -5   4 1.82245 2.65057   6
  -1  -5  -4 5.20670 1.57037   6
   1  -5   4 0.77178 2.83312   2
  -1  -5  -4 1.35394 1.80355   2
  -1  -5  -4 6.70127 2.04917   2
   1   5   4 5.09756 2.52439   2
  -1   5  -4 1.54188 2.02506   2
  -1   5  -4 4.13349 2.42501   3
   1   5   4 2.53763 1.70119   6
   1   5   4 9.71833 3.17867   5
   1   5   4 2.04893 1.92760   2
  -3  -5  -4 1076.70 35.3376   2
   3  -5   4 1022.28 38.7771   2
   3  -5   4 1078.14 39.4085   2
  -3  -5  -4 1024.53 36.1593   2
   3  -5   4 1075.81 40.4908   6
  -3  -5  -4 1019.60 34.1040   6
   3   5   4 1086.52 39.3642   5
   3   5   4 1065.30 35.3882   6
  -3   5  -4 1050.12 39.0090   3
   3   5   4 992.196 37.4991   2
  -3   5  -4 1018.74 37.6705   2
   3   5   4 1080.76 37.8663   2
   5  -5   4 139.312 10.4324   2
  -5  -5  -4 132.206 7.87166   2
   5  -5   4 152.257 10.8766   4
  -5  -5  -4 134.144 8.65294   2
   5  -5   4 127.176 10.6157   6
  -5  -5  -4 150.487 10.4293   5
  -5  -5  -4 134.367 7.34036   6
   5   5   4 124.802 7.70822   6
  -5   5  -4 149.026 9.94935   2
   5   5   4 135.551 9.97368   5
   5   5   4 149.658 9.73174   2
  -5   5  -4 117.023 10.6196   3
  -7  -5  -4 97.9641 8.67897   5
  -7  -5  -4 100.267 7.36524   2
   7  -5   4 93.6888 8.91173   4
  -7  -5  -4 86.6793 6.51033   2
  -7  -5  -4 81.6881 5.98513   6
   7  -5   4 85.0852 8.53143   2
   7  -5   4 85.7851 8.88770   6
  -7  -5  -4 97.9158 6.60119   4
   7   5   4 90.3445 6.59744   6
   7   5   4 93.4694 7.72206   2
   7   5   4 88.8866 8.20971   5
  -7   5  -4 97.8200 8.16006   2
  -9  -5  -4 36.4789 5.02888   2
  -9  -5  -4 30.4681 4.27763   2
   9  -5   4 33.8992 5.82322   2
   9  -5   4 34.5953 5.60202   4
  -9  -5  -4 36.1619 4.26757   6
  -9  -5  -4 46.0542 5.95394   5
  -9  -5  -4 36.9174 4.47040   4
   9   5   4 38.4909 6.60167   5
   9   5   4 34.4891 5.12766   2
  -9   5  -4 39.2852 6.02510   2
   9   5   4 34.1517 4.56096   6
 -11  -5  -4 118.275 8.06343   6
  11  -5   4 121.606 10.5468   2
  11  -5   4 102.539 10.0209   4
 -11  -5  -4 111.700 7.78775   4
 -11  -5  -4 113.941 8.14513   2
 -11  -5  -4 122.181 10.0806   5
 -11  -5  -4 130.257 9.20781   2
 -11   5  -4 109.648 9.55974   2
  11   5   4 116.703 9.51829   2
  11   5   4 118.031 8.53939   6
  11   5   4 101.561 9.42265   5
 -13  -5  -4 12.2282 4.32809   5
 -13  -5  -4 10.4513 3.44012   6
 -13  -5  -4 12.6253 3.85247   2
  13  -5   4 0.93988 2.89491   2
  13  -5   4 4.75109 3.33107   4
 -13  -5  -4 5.12015 2.67217   4
  13   5   4 4.60858 3.21845   5
  13   5   4 8.73832 3.97395   2
  13   5   4 11.8020 3.75956   6
 -15  -5  -4 73.9943 8.37467   5
  15  -5   4 53.7953 6.33397   3
 -15  -5  -4 58.7207 6.62382   4
  15  -5   4 62.3868 9.78377   4
 -15  -5  -4 56.9891 6.84224   2
 -15  -5  -4 62.6331 7.09734   2
  15  -5   4 65.1851 8.51967   2
  15   5   4 64.3664 7.10004   6
  15   5   4 61.0127 7.45548   2
  17  -5   4 52.8815 7.81491   2
 -17  -5  -4 57.9186 6.93946   4
 -17  -5  -4 59.5799 7.44164   2
  17  -5   4 57.7703 8.51699   4
  17  -5   4 56.1813 6.66652   3
  17   5   4 55.8658 7.49724   2
  17   5   4 57.9956 7.42564   6
  19  -5   4 103.629 11.2179   4
  19  -5   4 85.5557 8.23263   3
 -19  -5  -4 79.3518 9.65771   5
 -19  -5  -4 74.0873 8.77211   2
  19  -5   4 86.1655 10.4663   2
  19   5   4 105.280 10.4975   2
  21  -5   4 2.06188 4.37562   2
 -21  -5  -4 2.43013 4.12544   4
  21  -5   4 8.98043 4.28563   3
 -21  -5  -4 0.53827 3.60010   5
  21  -5   4 7.15509 4.76005   4
  21   5   4 3.30146 3.87672   2
  21   5   4 8.41242 3.98332   6
  23  -5   4 75.7540 9.47978   3
 -23  -5  -4 81.1501 10.6094   5
 -23  -5  -4 83.8531 9.88824   2
  23  -5   4 61.7313 10.3053   4
  23  -5   4 71.3514 10.6878   2
 -23   5  -4 74.4381 11.1150   5
  23   5   4 89.4223 10.6468   6
  23   5   4 88.7080 10.4279   2
  25  -5   4 2.58300 6.10719   2
 -25  -5  -4 10.0530 5.57437   5
 -25  -5  -4 15.5455 5.57885   2
  25   5   4 21.4069 6.55350   2
  25   5   4 14.0022 5.68365   6
 -25   5  -4 7.93862 6.02925   5
  26  -6  -4 2.52121 4.51071   2
 -26  -6   4 -2.3058 4.48448   5
  26  -6  -4 -1.8102 4.59501   4
  26  -6  -4 4.14134 4.09607   6
  26   6  -4 -4.7414 4.86570   6
  26   6  -4 3.93094 5.08113   2
 -24  -6   4 11.5381 3.91351   5
  24  -6  -4 3.50355 4.74417   4
  24  -6  -4 4.69078 4.44181   2
  24  -6  -4 4.90929 3.79908   6
  24   6  -4 4.68653 5.36292   2
  24   6  -4 8.98452 5.09580   6
 -22  -6   4 391.968 18.4665   5
  22  -6  -4 409.993 24.3296   4
  22   6  -4 361.979 21.4158   2
  22   6  -4 385.577 23.7005   6
 -20  -6   4 278.163 19.0658   2
  20  -6  -4 316.829 20.4887   4
  20  -6  -4 305.052 16.7194   2
 -20  -6   4 312.753 15.2983   5
  20  -6  -4 293.563 17.0751   6
  20   6  -4 322.396 19.0191   2
  20   6  -4 304.085 19.9171   6
  18  -6  -4 20.6827 5.93352   4
  18  -6  -4 25.4453 5.24124   2
 -18  -6   4 22.3118 4.29519   5
 -18  -6   4 21.5116 5.69471   2
  18  -6  -4 28.6478 4.98383   6
  18   6  -4 25.0838 5.98351   2
  18   6  -4 12.3306 4.65333   6
  16  -6  -4 4.94093 3.25042   2
  16  -6  -4 7.09737 4.20737   4
 -16  -6   4 6.73110 4.01269   2
  16  -6  -4 2.78130 3.17139   2
  16   6  -4 5.94672 3.85458   2
  16   6  -4 5.41252 3.90158   6
  14  -6  -4 43.8001 5.79660   2
  14  -6  -4 42.4752 6.37162   4
 -14  -6   4 44.2978 8.07241   2
  14  -6  -4 44.9075 6.21385   2
  14   6  -4 47.5244 7.46943   6
  14   6  -4 46.7436 6.71844   2
 -12  -6   4 78.7143 8.42521   2
  12  -6  -4 76.7545 7.07744   2
  12  -6  -4 63.4670 7.71233   4
  12  -6  -4 67.5638 6.74769   2
  12   6  -4 50.5906 7.57851   6
  12   6  -4 71.0270 7.83284   2
  12   6  -4 62.0521 5.14642   5
 -10  -6   4 228.457 14.4428   6
  10  -6  -4 242.092 13.0071   2
  10  -6  -4 258.768 13.3844   2
  10  -6  -4 246.467 15.2510   4
  10  -6  -4 233.598 13.1398   6
 -10  -6   4 247.958 15.3186   2
 -10   6   4 232.269 14.9479   2
  10   6  -4 240.350 15.8112   6
  10   6  -4 256.284 11.3267   5
  10   6  -4 256.126 15.1479   2
   8  -6  -4 390.874 16.9726   6
   8  -6  -4 364.453 16.5323   2
  -8  -6   4 346.867 18.4309   6
  -8  -6   4 364.803 19.2057   2
   8  -6  -4 384.074 19.2467   4
   8  -6  -4 372.923 17.0311   2
   8   6  -4 366.067 15.1334   5
   8   6  -4 404.100 21.0042   6
   8   6  -4 368.367 18.9698   2
  -8   6   4 366.249 19.0177   2
   6  -6  -4 90.2665 6.58400   6
  -6  -6   4 91.5672 8.03256   2
  -6  -6   4 85.0725 8.14702   6
   6  -6  -4 90.1280 7.17001   2
  -6  -6   4 88.7829 8.43720   2
   6  -6  -4 91.9772 6.93019   2
   6  -6  -4 78.4011 7.76439   4
   6   6  -4 84.8462 8.92327   6
  -6   6   4 97.0265 9.23298   5
   6   6  -4 84.8884 6.05670   5
   6   6  -4 67.7268 7.48558   2
  -6   6   4 80.6836 7.96572   2
   4  -6  -4 313.834 13.2955   6
   4  -6  -4 318.065 16.3411   4
  -4  -6   4 261.701 15.3638   2
   4  -6  -4 316.990 14.0286   2
  -4  -6   4 309.131 16.7677   6
  -4  -6   4 269.598 16.1862   2
   4  -6  -4 295.200 14.3932   2
  -4   6   4 323.979 17.0925   2
   4   6  -4 311.300 17.9322   6
   4   6  -4 298.991 13.6059   5
  -4   6   4 282.330 16.9960   2
  -4   6   4 305.926 16.9743   5
  -2  -6   4 63.8424 7.28312   6
   2  -6  -4 68.4120 5.05236   6
   2  -6  -4 64.4741 6.78369   4
   2  -6  -4 61.0137 5.53751   2
  -2  -6   4 65.2885 7.44473   2
   2  -6  -4 68.4234 6.34818   2
  -2  -6   4 57.6060 7.14144   2
  -2   6   4 55.7871 6.95969   2
   2   6  -4 73.4557 5.87654   5
  -2   6   4 67.0702 7.45866   5
   0  -6  -4 128.944 7.20017   6
   0  -6  -4 127.178 8.04724   2
   0  -6   4 129.419 10.4513   6
   0  -6  -4 125.694 8.67306   2
   0  -6   4 130.510 10.4575   2
   0  -6  -4 140.200 9.46926   4
   0  -6   4 137.192 10.4131   2
   0   6   4 131.266 10.9955   2
   0   6   4 133.247 10.4306   5
   0   6  -4 121.206 9.99103   3
   0   6   4 140.151 10.3439   2
   0   6  -4 119.718 9.55767   2
  -2  -6  -4 1481.42 50.0462   2
  -2  -6  -4 1461.14 48.9039   6
   2  -6   4 1512.83 55.2989   6
   2  -6   4 1495.03 54.0909   2
   2  -6   4 1724.32 56.1308   2
  -2  -6  -4 1528.16 51.5925   2
   2   6   4 1463.53 50.2548   6
   2   6   4 1508.57 54.5632   5
   2   6   4 1554.99 53.6535   2
  -2   6  -4 1585.08 53.5888   2
   2   6   4 1485.95 53.4464   2
  -2   6  -4 1558.43 54.6920   3
   4  -6   4 1970.61 69.4323   6
   4  -6   4 1980.32 68.5379   2
   4  -6   4 1854.97 67.6354   2
  -4  -6  -4 1966.06 64.9772   2
  -4  -6  -4 2047.38 62.6452   6
  -4  -6  -4 2035.85 63.7982   2
  -4   6  -4 1950.10 67.5239   3
  -4   6  -4 1956.37 66.8171   2
   4   6   4 1920.92 66.8588   2
   4   6   4 2047.23 68.4680   5
   4   6   4 2135.39 64.6155   6
   4   6   4 1876.48 66.5782   2
   6  -6   4 695.187 29.7951   2
   6  -6   4 683.239 30.2747   4
   6  -6   4 588.571 29.5057   6
  -6  -6  -4 652.519 25.2187   2
  -6  -6  -4 662.300 24.5843   6
  -6  -6  -4 712.402 26.9782   2
   6   6   4 666.092 28.8453   5
   6   6   4 694.202 28.5156   2
  -6   6  -4 681.989 28.3346   3
  -6   6  -4 621.532 27.6238   2
   6   6   4 656.541 26.0073   6
  -8  -6  -4 28.1971 5.70469   5
  -8  -6  -4 33.4944 4.77285   2
   8  -6   4 35.8365 6.25260   2
   8  -6   4 25.3688 5.98121   4
  -8  -6  -4 33.7362 4.29069   6
  -8  -6  -4 30.4040 5.13867   2
  -8  -6  -4 32.6308 4.69337   4
   8   6   4 20.2011 5.10850   5
   8   6   4 25.9757 4.75170   6
  -8   6  -4 29.4879 5.75504   3
   8   6   4 34.9509 5.95695   2
  10  -6   4 297.119 20.7098   4
 -10  -6  -4 285.104 15.1614   2
 -10  -6  -4 282.685 14.1630   4
 -10  -6  -4 280.290 14.0540   6
 -10  -6  -4 275.671 16.7339   5
  10   6   4 287.953 19.3064   5
 -10   6  -4 254.632 14.9254   3
  10   6   4 274.816 16.2897   2
  10   6   4 278.813 14.7748   6
 -12  -6  -4 917.806 33.6149   4
  12  -6   4 938.169 39.1025   4
 -12  -6  -4 863.135 33.4263   6
  12  -6   4 906.888 37.9218   2
 -12  -6  -4 836.099 33.2005   2
 -12  -6  -4 886.923 34.6111   2
 -12  -6  -4 904.043 37.3142   5
  12   6   4 915.326 36.6435   2
  12   6   4 920.017 34.8287   6
 -12   6  -4 874.326 33.8993   3
  14  -6   4 130.701 12.0875   4
  14  -6   4 123.309 11.9444   2
 -14  -6  -4 125.226 9.80614   6
 -14  -6  -4 101.262 8.75564   4
 -14  -6  -4 95.9128 10.0021   2
 -14  -6  -4 102.253 10.7863   5
 -14  -6  -4 116.437 9.73674   2
  14   6   4 109.341 10.2890   2
  14   6   4 118.754 9.81363   6
 -16  -6  -4 -4.5858 3.83136   4
 -16  -6  -4 -0.0473 3.29487   2
  16  -6   4 1.84746 3.37491   4
  16  -6   4 2.01601 4.14415   2
 -16  -6  -4 -2.5878 2.79342   5
  16   6   4 -1.7268 2.96320   6
  16   6   4 -1.9044 3.27270   2
  18  -6   4 42.9020 8.51654   2
 -18  -6  -4 36.9816 7.01591   2
 -18  -6  -4 45.2323 7.67147   5
 -18  -6  -4 46.1260 7.50020   4
  18  -6   4 37.7543 8.55277   4
  18   6   4 45.4474 8.22426   2
 -20  -6  -4 58.5691 10.4065   4
 -20  -6  -4 67.0115 9.64618   2
 -20  -6  -4 80.1484 10.5650   5
  20  -6   4 73.9648 10.5159   4
  20  -6   4 87.5882 10.6293   2
  20   6   4 74.6997 9.90038   2
  20   6   4 87.3783 10.0898   6
  22  -6   4 124.679 13.8921   4
 -22  -6  -4 86.1347 10.5392   2
 -22  -6  -4 101.443 11.6092   5
  22   6   4 104.744 11.2722   6
  22   6   4 90.8646 11.3899   2
  23  -7  -4 386.704 20.6345   2
  23  -7  -4 385.358 24.9277   4
  23   7  -4 379.351 24.8362   6
  23   7  -4 378.342 23.1445   2
  21  -7  -4 88.7744 9.87405   6
 -21  -7   4 95.6998 11.8934   2
  21  -7  -4 94.8010 9.66061   2
  21  -7  -4 105.027 12.3004   4
  21   7  -4 106.800 11.2964   2
  21   7  -4 135.397 13.5010   6
 -19  -7   4 359.826 21.5000   2
  19  -7  -4 338.256 19.8021   2
  19  -7  -4 328.006 18.5665   6
  19  -7  -4 367.006 22.6490   4
  19   7  -4 313.895 19.9492   2
  19   7  -4 322.676 21.5916   6
  17  -7  -4 9.03436 3.98236   2
 -17  -7   4 4.46205 4.17375   2
  17  -7  -4 1.20129 3.94808   4
  17   7  -4 14.1359 5.18010   2
  17   7  -4 11.1782 5.28225   6
 -15  -7   4 72.8916 9.02233   2
  15  -7  -4 63.3830 7.55780   2
  15  -7  -4 55.8153 8.03001   4
  15   7  -4 58.5268 8.76367   6
  15   7  -4 75.5100 6.23265   5
  15   7  -4 61.8632 8.42113   2
  13  -7  -4 184.607 14.3917   4
 -13  -7   4 216.328 15.2431   2
  13  -7  -4 182.097 12.9838   6
  13  -7  -4 178.419 12.1214   2
  13  -7  -4 170.896 13.5773   2
  13   7  -4 187.631 10.1928   5
  13   7  -4 210.786 14.7462   2
  13   7  -4 176.748 14.5587   6
  11  -7  -4 488.530 22.2158   2
  11  -7  -4 486.375 21.9768   2
 -11  -7   4 513.823 25.6487   2
  11  -7  -4 498.060 22.8395   6
  11   7  -4 549.289 30.5643   6
  11   7  -4 500.818 20.0128   5
   9  -7  -4 1389.25 48.7789   2
   9  -7  -4 1451.00 49.2752   6
  -9  -7   4 1356.89 52.9775   2
   9  -7  -4 1418.05 52.8943   4
   9  -7  -4 1460.58 49.6994   2
  -9   7   4 1418.73 44.3918   3
   9   7  -4 1418.41 46.9541   5
   9   7  -4 1369.25 54.2422   6
   9   7  -4 1421.43 52.9305   2
  -7  -7   4 355.255 22.7053   2
   7  -7  -4 341.903 17.0291   2
   7  -7  -4 327.459 15.9444   6
   7  -7  -4 348.038 18.9974   4
   7   7  -4 375.532 19.9303   2
   7   7  -4 352.419 15.6451   5
   7   7  -4 347.675 20.7529   6
   5  -7  -4 42.6927 4.95605   6
   5  -7  -4 38.4711 5.63049   2
  -5  -7   4 41.4141 8.38493   2
   5  -7  -4 42.8993 6.32566   4
   5  -7  -4 43.1656 5.86930   2
   5   7  -4 46.0812 4.99332   5
   5   7  -4 51.7234 7.60219   6
   3  -7  -4 17.7310 3.87686   2
  -3  -7   4 21.3787 5.47610   2
   3  -7  -4 23.7474 4.80481   2
   3  -7  -4 10.4903 4.08962   4
   3  -7  -4 19.7923 3.37626   6
  -3   7   4 23.5603 6.16330   2
   3   7  -4 13.8311 3.72889   5
   1  -7  -4 1840.75 60.4429   2
   1  -7  -4 1725.79 58.5345   2
   1  -7  -4 1746.31 61.7140   4
  -1  -7   4 1710.74 63.6566   2
   1  -7  -4 1754.28 57.2133   6
   1   7  -4 1825.62 59.8227   5
   1   7  -4 1868.10 64.3121   3
  -1   7   4 1818.32 63.7320   2
  -1  -7  -4 490.017 23.5314   4
   1  -7   4 590.994 29.3096   2
  -1  -7  -4 534.507 22.9789   2
  -1  -7  -4 534.345 21.8238   2
  -1  -7  -4 551.333 20.6145   6
   1   7   4 505.020 25.0626   2
  -1   7  -4 521.985 25.2830   3
  -3  -7  -4 246.963 11.7732   6
  -3  -7  -4 265.988 15.1551   2
  -3  -7  -4 236.541 13.8669   2
  -3   7  -4 229.498 15.0570   3
   3   7   4 252.724 15.9489   2
  -5  -7  -4 166.594 11.0716   2
   5  -7   4 137.802 12.6216   4
   5  -7   4 170.811 13.4821   2
  -5  -7  -4 163.893 9.40851   6
  -5  -7  -4 169.260 11.5240   2
  -5   7  -4 143.754 11.8688   3
   5   7   4 166.294 10.6412   6
  -7  -7  -4 35.1072 5.38752   2
   7  -7   4 29.1184 6.87938   2
  -7  -7  -4 29.1253 4.82582   6
   7  -7   4 33.4875 7.01668   4
  -7  -7  -4 29.0908 5.58369   2
  -7   7  -4 23.7974 5.71913   3
   7   7   4 41.0567 6.67792   2
   7   7   4 27.0429 5.12630   6
  -9  -7  -4 105.837 8.82669   4
   9  -7   4 92.3588 10.2631   2
  -9  -7  -4 105.547 8.64664   2
  -9  -7  -4 106.670 9.20615   2
  -9  -7  -4 110.522 8.30258   6
   9  -7   4 108.608 11.4629   4
  -9   7  -4 86.8350 8.74939   3
   9   7   4 117.978 11.0521   2
   9   7   4 106.787 8.90914   6
  11  -7   4 85.8321 10.3439   4
  11  -7   4 95.0633 10.8490   2
 -11  -7  -4 87.0978 8.65275   2
 -11   7  -4 77.8876 7.80854   3
  11   7   4 77.0552 9.17472   2
  11   7   4 92.4002 8.56180   6
 -13  -7  -4 294.491 16.3937   4
  13  -7   4 325.902 20.6247   4
 -13  -7  -4 285.042 18.7029   5
  13  -7   4 290.185 19.5402   2
 -13  -7  -4 300.377 17.1033   2
 -13  -7  -4 281.223 15.9112   6
  13   7   4 313.813 19.3085   2
  13   7   4 304.013 17.1741   6
  15  -7   4 125.216 12.9191   2
  15  -7   4 111.283 12.6877   4
 -15  -7  -4 129.732 12.0427   5
 -15  -7  -4 118.629 10.4083   2
 -15  -7  -4 126.806 10.8103   4
  15   7   4 97.7810 9.97613   6
  15   7   4 123.719 12.2177   2
 -17  -7  -4 26.8644 7.08299   5
  17  -7   4 35.5252 8.54296   4
  17  -7   4 40.3315 8.29524   2
  17   7   4 37.0829 8.09454   2
  17   7   4 37.3187 7.34140   6
 -19  -7  -4 80.8192 9.92547   2
  19  -7   4 65.2856 11.3039   4
 -19  -7  -4 73.5764 10.0374   5
  19   7   4 61.9461 9.39260   6
  20  -8  -4 78.1337 11.3573   4
  20  -8  -4 80.8012 9.20457   2
 -20  -8   4 75.8596 10.8805   2
  20  -8  -4 45.7690 7.56985   6
  20   8  -4 63.4173 10.9258   2
 -18  -8   4 8.69158 5.57545   2
  18  -8  -4 18.2422 5.44726   2
  18  -8  -4 3.64818 5.29240   4
  18   8  -4 27.3227 7.39862   2
  18   8  -4 11.2357 6.17194   6
  16  -8  -4 37.3314 8.32139   4
 -16  -8   4 52.7822 9.06308   2
  16   8  -4 49.0694 6.19107   5
  16   8  -4 37.8922 8.84308   6
  16   8  -4 47.4396 9.56954   2
 -14  -8   4 62.6249 9.25176   2
  14  -8  -4 78.6707 8.12938   2
  14  -8  -4 52.2232 8.63031   4
  14  -8  -4 58.3139 9.33834   6
  14   8  -4 70.8594 9.47673   2
  14   8  -4 53.0487 6.18809   5
  14   8  -4 53.7251 9.09272   6
  12  -8  -4 3.62095 3.54946   2
  12  -8  -4 -2.6433 3.63909   4
  12  -8  -4 6.73776 4.63302   6
 -12  -8   4 -5.7809 3.08249   2
  12   8  -4 1.39976 3.93635   6
  12   8  -4 0.23568 2.79671   5
  12   8  -4 -1.2353 3.33949   2
  10  -8  -4 12.3527 5.07631   4
 -10  -8   4 12.1270 5.25727   2
  10  -8  -4 13.8180 4.70548   2
  10  -8  -4 15.7722 4.88479   6
 -10   8   4 10.5914 1.67251   3
  10   8  -4 16.3344 3.94561   5
 -10   8   4 10.6103 1.61583   3
  10   8  -4 12.8014 5.56149   6
  10   8  -4 16.2695 5.86037   2
   8  -8  -4 16.7513 5.39642   4
  -8  -8   4 24.2782 6.69947   2
   8  -8  -4 8.23622 3.90479   6
   8  -8  -4 20.2993 4.67514   2
   8   8  -4 21.1468 6.00007   6
   8   8  -4 20.9416 6.18922   2
   6  -8  -4 -1.1994 3.68552   2
   6  -8  -4 6.04581 4.09621   4
  -6  -8   4 0.38517 3.49443   2
   6  -8  -4 2.92129 3.55253   2
   6  -8  -4 7.91258 3.41558   6
   6   8  -4 1.81912 3.89528   6
   6   8  -4 3.47192 2.88855   5
  -4  -8   4 90.2390 10.7076   2
   4  -8  -4 101.582 8.99829   2
   4  -8  -4 88.7507 8.12134   2
   4  -8  -4 81.8947 7.26126   6
   4  -8  -4 113.435 10.3950   4
   4   8  -4 96.1924 8.55833   5
   2  -8  -4 19.2963 4.77137   2
   2  -8  -4 22.6295 4.09541   6
  -2  -8   4 24.9179 6.54978   2
   2  -8  -4 21.2967 5.06209   2
   2  -8  -4 35.0588 7.00527   4
   2   8  -4 27.1663 6.44055   3
  -2   8   4 23.0216 6.23380   2
   2   8  -4 22.5206 4.97284   5
   0  -8  -4 602.377 26.4172   2
   0  -8  -4 619.292 28.1897   4
   0  -8   4 602.888 29.9775   2
   0  -8  -4 596.829 25.1722   2
   0  -8  -4 607.900 23.7451   6
   0   8  -4 615.863 29.5944   3
   0   8   4 690.322 30.9017   2
  -2  -8  -4 201.861 13.6979   4
   2  -8   4 212.407 16.0201   2
  -2  -8  -4 193.468 12.1929   2
  -2  -8  -4 199.734 11.0550   6
  -2  -8  -4 200.706 13.1928   2
   2   8   4 220.727 16.1220   2
  -2   8  -4 198.953 14.8788   3
  -4  -8  -4 74.7918 8.43168   4
   4  -8   4 81.7710 10.0417   2
  -4  -8  -4 87.0222 7.17337   6
  -4  -8  -4 77.0904 8.46224   2
   4  -8   4 92.6272 10.3929   4
  -4   8  -4 88.5015 9.57636   3
   4   8   4 106.252 10.8091   2
   6  -8   4 180.653 15.2139   4
  -6  -8  -4 175.484 10.7002   6
   6  -8   4 192.294 15.0590   2
  -6  -8  -4 166.266 12.2439   2
  -6   8  -4 159.269 13.0106   3
   6   8   4 170.272 11.9541   6
   6   8   4 181.842 14.7461   2
  -8  -8  -4 188.619 13.0989   2
   8  -8   4 192.398 15.7058   4
   8  -8   4 141.772 13.5309   2
  -8  -8  -4 175.045 11.2048   6
   8   8   4 176.673 12.4813   6
  -8   8  -4 178.270 13.0233   3
   8   8   4 169.824 14.0286   2
  10  -8   4 163.073 14.1742   2
 -10  -8  -4 152.291 12.1563   2
  10  -8   4 169.273 14.8460   4
 -10  -8  -4 147.452 10.8197   6
  10   8   4 142.079 11.5251   6
  10   8   4 163.764 13.8311   2
 -10   8  -4 153.957 11.8813   3
 -12  -8  -4 3.89533 4.27989   2
  12  -8   4 7.89293 5.75464   4
 -12  -8  -4 -0.1475 4.58046   6
  12  -8   4 5.02870 5.18916   2
  12   8   4 10.8120 5.29152   2
  12   8   4 7.20361 4.06725   6
 -12   8  -4 9.86747 3.92293   3
  14  -8   4 32.6456 8.39102   4
  14  -8   4 30.8404 7.37887   2
  14   8   4 28.5830 7.71565   2
  14   8   4 46.9136 7.49577   6
 -16  -8  -4 35.4757 7.64075   2
  16  -8   4 40.4415 13.7771   2
 -16  -8  -4 60.6466 9.07283   5
  16  -8   4 59.6356 10.1073   4
  16   8   4 58.7187 8.54643   6
  16   8   4 52.8267 9.02943   2
  15  -9  -4 16.6576 5.71580   2
  15  -9  -4 30.5260 9.37229   4
 -15  -9   4 17.8174 8.37590   2
  15   9  -4 28.6584 8.00333   2
  15   9  -4 20.0722 6.81924   6
  13  -9  -4 98.2639 12.3251   4
 -13  -9   4 121.640 13.4763   2
  13  -9  -4 120.169 10.9433   2
  13   9  -4 113.567 12.2085   2
  13   9  -4 99.4719 13.7886   6
  11  -9  -4 12.3042 5.27823   4
 -11  -9   4 0.22802 5.08229   2
  11  -9  -4 3.16831 5.01633   6
  11   9  -4 0.11023 4.30817   2
  11   9  -4 -3.1468 3.89697   5
  11   9  -4 -3.5738 4.23763   6
   9  -9  -4 264.728 18.7890   4
   9  -9  -4 274.201 16.4229   2
  -9  -9   4 276.976 20.0240   2
   9   9  -4 280.609 15.1697   5
   9   9  -4 285.657 20.7639   6
  -9   9   4 259.112 11.8687   3
   7  -9  -4 247.363 14.6544   6
   7  -9  -4 274.796 18.4559   4
  -7  -9   4 230.816 17.7485   2
   7  -9  -4 236.288 15.3949   2
   7   9  -4 264.342 14.8877   5
   5  -9  -4 45.9585 7.55205   2
   5  -9  -4 77.6052 9.74699   4
   5  -9  -4 57.6373 7.36007   6
  -5  -9   4 64.8979 10.2496   2
   3  -9  -4 54.9841 8.03893   4
   3  -9  -4 42.8606 7.58967   2
  -3  -9   4 62.2161 9.76643   2
   3  -9  -4 49.3914 6.62506   6
   3   9  -4 34.0609 8.28917   3
   3   9  -4 41.8765 7.41800   5
   1  -9  -4 34.4678 6.92959   2
   1  -9  -4 63.2390 8.53873   4
   1  -9  -4 52.8213 6.44982   6
  -1  -9   4 51.5095 9.18986   2
   1   9  -4 45.1472 7.87711   5
  -1   9   4 67.9397 10.3771   2
   1   9  -4 64.5340 8.94519   3
   1  -9   4 6.70300 5.38718   2
  -1  -9  -4 9.15267 4.79383   4
  -1  -9  -4 6.06070 4.44482   2
  -1  -9  -4 7.63472 3.85430   6
   1   9   4 4.46680 5.21548   2
  -1   9  -4 3.10377 4.38015   3
  -3  -9  -4 44.0555 7.25151   2
  -3  -9  -4 46.5895 6.55867   6
   3  -9   4 53.3876 9.13457   2
  -3  -9  -4 40.3362 7.65955   4
   3  -9   4 41.1267 9.26706   4
   3   9   4 41.3495 9.09827   2
  -3   9  -4 45.2730 8.15513   3
   5  -9   4 214.168 17.1704   2
  -5  -9  -4 204.647 15.2596   4
  -5  -9  -4 180.844 13.1546   6
  -5  -9  -4 256.688 15.4805   2
   5  -9   4 256.623 19.2125   4
  -5   9  -4 245.369 16.4763   3
   5   9   4 212.056 16.9573   2
   7  -9   4 33.3420 8.32639   4
   7  -9   4 17.5660 6.91679   2
  -7  -9  -4 24.7643 5.67180   6
  -7  -9  -4 17.6529 5.84671   2
   7   9   4 25.2286 7.77739   2
  -7   9  -4 17.1635 5.81395   3
   9  -9   4 124.240 13.3531   2
   9  -9   4 99.0855 14.9867   4
  -9  -9  -4 113.487 10.0813   6
  -9   9  -4 112.434 10.8737   3
   9   9   4 101.843 14.4825   2
   9   9   4 135.317 11.3922   6
 -11  -9  -4 4.37480 4.39852   2
  11  -9   4 7.70720 5.76045   4
 -11   9  -4 3.25761 4.06684   3
  11   9   4 -0.5180 4.05428   6
  11   9   4 7.00336 5.30407   2
  13  -9   4 9.21023 6.95045   4
  13  -9   4 24.6051 7.92011   2
 -13  -9  -4 21.5826 6.55548   2
  13   9   4 30.3763 7.51727   2
  13   9   4 27.4896 7.66934   6
   8 -10  -4 7.23606 5.00563   2
  -8 -10   4 3.34701 6.19982   2
   8 -10  -4 6.44111 5.73935   4
  -8  10   4 -0.2356 3.14341   3
  -6 -10   4 4.23747 6.37749   2
   6 -10  -4 10.6509 6.45522   4
   6 -10  -4 8.60987 5.25464   2
  -6  10   4 0.69161 3.76050   3
   4 -10  -4 12.4351 6.07692   4
  -4 -10   4 11.1838 6.68806   2
   4 -10  -4 10.7883 5.36651   2
   4  10  -4 14.3345 7.16945   3
   2 -10  -4 83.8502 11.4645   4
   2 -10  -4 108.425 11.1529   2
  -2 -10   4 81.0784 14.5760   2
   2  10  -4 123.385 13.4883   3
   0 -10  -4 127.373 13.5949   4
   0 -10   4 128.922 14.1669   4
   0 -10   4 103.193 15.4945   2
   0  10   4 141.445 14.6756   2
   2 -10   4 315.356 22.0298   2
  -2 -10  -4 321.019 20.6958   4
  -2 -10  -4 302.349 18.4959   2
   2 -10   4 340.391 23.3587   4
   2  10   4 280.725 21.4541   2
  -2  10  -4 334.921 21.5154   3
  -4 -10  -4 413.931 23.5242   4
   4 -10   4 365.903 24.6522   2
  -4  10  -4 430.442 26.4483   3
   4  10   4 434.970 27.0035   2
  32   0  -5 -0.9631 4.06164   6
  32   0  -5 10.6462 5.64380   4
  32   0  -5 3.34397 4.21168   2
 -32   0   5 -0.8208 4.74059   5
  30   0  -5 5.88595 4.89312   4
 -30   0   5 4.78223 4.32781   5
  30   0  -5 -4.6166 2.86410   2
  30   0  -5 -1.5678 3.63172   6
  28   0  -5 -3.3240 2.88851   2
  28   0  -5 -1.4325 4.11698   4
  28   0  -5 -2.9893 2.86309   6
 -28   0   5 -3.1397 2.91738   5
  26   0  -5 -2.7179 2.12713   4
  26   0  -5 -0.9765 2.09248   6
 -26   0   5 -1.9222 2.68799   5
  26   0  -5 -0.1211 2.67029   2
  24   0  -5 2.30846 2.59337   2
  24   0  -5 -0.8032 3.08126   6
  24   0  -5 4.34330 3.41598   4
  22   0  -5 -1.0513 1.88374   2
  22   0  -5 1.72789 2.70358   6
  22   0  -5 -0.6814 2.86481   4
 -20   0   5 -1.8576 1.97640   6
  20   0  -5 -0.0437 1.74385   2
  20   0  -5 -2.2089 1.23120   4
 -20   0   5 2.22726 2.24983   4
  20   0  -5 -2.6272 1.65675   6
 -20   0   5 2.59646 2.69169   2
 -18   0   5 1.59566 2.11314   6
  18   0  -5 1.73420 2.37739   4
  18   0  -5 0.85795 1.78523   6
  18   0  -5 2.12818 1.71344   2
 -16   0   5 -0.0095 1.97465   4
  16   0  -5 -0.5341 1.21555   2
  16   0  -5 -1.9491 0.89414   4
  16   0  -5 -0.4016 1.51720   6
 -16   0   5 0.82784 1.40907   6
 -16   0   5 0.92476 1.72127   2
  14   0  -5 0.37212 1.25259   6
 -14   0   5 1.12836 1.66643   4
  14   0  -5 2.46533 1.88483   4
 -14   0   5 -0.8942 1.28991   6
 -14   0   5 -0.0359 1.17512   2
  14   0  -5 0.23593 0.99753   2
 -12   0   5 3.07429 1.73957   4
  12   0  -5 -0.5079 0.86441   2
  12   0  -5 0.93580 1.30936   4
  12   0  -5 2.17130 1.60302   6
 -12   0   5 -0.2095 1.37533   6
 -10   0   5 3.34892 1.50296   6
 -10   0   5 5.47700 1.53041   2
 -10   0   5 6.46648 2.05895   4
  10   0  -5 7.42143 1.94585   6
  10   0  -5 6.87756 2.17185   4
  -8   0   5 -0.2633 0.73303   6
  -8   0   5 0.81504 1.08407   4
   8   0  -5 0.53606 1.02614   6
   8   0  -5 0.69885 1.08367   3
  -8   0   5 0.36820 0.70291   2
   8   0  -5 -0.3328 0.91596   4
  -6   0   5 0.47924 0.91763   4
   6   0  -5 -0.4113 0.95116   3
  -6   0   5 -0.1259 0.38526   2
   6   0  -5 0.69773 0.85060   6
  -6   0   5 -0.3916 0.62841   6
   6   0  -5 -0.4587 0.88184   4
  -4   0   5 0.62374 0.90094   4
  -4   0   5 0.65266 0.62398   5
   4   0  -5 0.19238 0.71626   6
  -4   0   5 3.16848 1.36160   3
  -4   0   5 3.73667 1.19679   6
   4   0  -5 0.43853 0.67120   4
   4   0  -5 0.31149 1.13523   3
  -2   0   5 -0.6017 0.55528   5
   2   0  -5 0.80378 0.72938   5
  -2   0   5 0.22157 0.67866   4
   2   0  -5 -0.1080 1.23720   3
  -2   0   5 0.56960 0.78518   6
  -2   0   5 -0.3997 0.81207   3
   2   0  -5 0.67930 0.92457   6
   0   0   5 1.51927 1.06920   5
   0   0   5 1.19184 0.96636   6
   0   0  -5 0.94442 0.95392   5
   0   0   5 1.55832 1.78427   3
   0   0  -5 2.91331 1.71566   3
   2   0   5 -0.5739 0.80606   5
   2   0   5 0.17844 0.99060   3
   2   0   5 0.26808 0.43598   2
  -2   0  -5 -0.0453 1.27134   3
  -2   0  -5 0.66958 1.13983   5
   4   0   5 -0.4119 1.00830   5
   4   0   5 -0.1118 0.70711   4
   4   0   5 0.38833 0.80793   2
  -6   0  -5 0.57930 1.39178   5
   6   0   5 -0.7226 0.71059   4
   6   0   5 1.21722 1.42554   5
  -6   0  -5 1.25346 0.79405   2
   6   0   5 1.75761 1.85030   3
   6   0   5 -0.3475 0.88507   2
   8   0   5 0.08644 1.00605   4
   8   0   5 1.41084 1.45964   5
  -8   0  -5 -1.2929 0.90688   2
   8   0   5 -0.0752 1.13030   2
   8   0   5 0.43619 1.69378   3
  -8   0  -5 1.47242 1.10238   4
  -8   0  -5 1.66211 1.38266   5
  10   0   5 9.72642 2.15251   4
  10   0   5 3.51442 2.60593   3
 -10   0  -5 9.10686 2.92738   5
  10   0   5 11.3536 2.60512   2
 -10   0  -5 8.84411 2.16757   4
 -10   0  -5 17.6816 3.11140   2
  12   0   5 -2.0243 1.50334   2
 -12   0  -5 1.66678 2.13867   5
 -12   0  -5 0.56839 1.52276   4
  12   0   5 1.73861 1.53207   4
  12   0   5 -0.1071 1.96167   3
 -12   0  -5 0.61015 1.71850   2
  14   0   5 1.17134 2.56434   3
 -14   0  -5 2.09927 1.90416   4
 -14   0  -5 1.88156 1.78812   5
 -14   0  -5 3.38590 2.12484   2
  14   0   5 1.57799 1.98154   2
 -16   0  -5 0.04703 2.16792   2
  16   0   5 0.87240 2.17695   2
 -16   0  -5 -1.5290 1.46511   5
  16   0   5 -2.0493 1.62597   4
  16   0   5 -2.4796 2.04660   6
 -16   0  -5 -0.6908 1.57867   4
  18   0   5 0.72086 2.31381   4
 -18   0  -5 -4.0350 2.09299   5
  18   0   5 -1.0265 2.33747   2
 -18   0  -5 1.74811 2.46213   4
  18   0   5 2.92743 3.52648   3
  18   0   5 -1.1496 2.08400   6
 -20   0  -5 -1.8758 3.35640   4
 -20   0  -5 6.03541 3.18522   5
  20   0   5 2.87301 3.63296   6
  20   0   5 1.00716 2.73512   2
 -20   0  -5 2.24254 3.36994   2
  20   0   5 3.51470 2.91185   4
 -22   0  -5 2.23586 3.04785   5
  22   0   5 5.07325 3.17614   4
  22   0   5 0.74973 2.17104   6
  22   0   5 -2.3407 2.74098   2
 -22   0  -5 -0.7351 3.43962   4
 -24   0  -5 -2.3533 2.79594   5
  24   0   5 6.31721 3.69162   2
  24   0   5 0.94532 3.66619   6
  24   0   5 -0.3592 2.56253   4
  26   0   5 -4.3750 3.69100   4
  26   0   5 2.65824 4.52948   2
  26   0   5 -2.0921 3.78806   6
 -26   0  -5 -0.4425 4.31973   5
  28   0   5 1.67941 5.08128   6
 -28   0  -5 -3.1412 5.12682   5
  28   0   5 -5.3540 4.44846   2
  28   0   5 -2.7335 4.06220   4
 -31  -1   5 37.6961 7.46609   5
  31  -1  -5 42.3383 9.10505   4
  31  -1  -5 32.2939 7.63613   6
  31  -1  -5 39.7128 7.15771   2
  31   1  -5 30.9231 7.65475   4
  31   1  -5 43.7374 10.6083   6
  31   1  -5 29.0326 6.55511   2
 -31   1   5 50.4938 8.68916   5
  29  -1  -5 103.035 9.76229   2
 -29  -1   5 109.694 11.4554   5
  29  -1  -5 100.574 10.9606   6
  29  -1  -5 128.732 13.0782   4
  29   1  -5 115.248 10.0325   2
  29   1  -5 103.772 11.8122   4
  29   1  -5 132.001 12.4568   6
  27  -1  -5 33.5993 7.30053   4
 -27  -1   5 28.5553 6.29605   5
  27  -1  -5 32.3688 6.66884   6
  27  -1  -5 28.2689 5.83213   2
  27   1  -5 28.9060 7.08078   6
  27   1  -5 18.0757 6.02108   4
  27   1  -5 23.1533 6.08804   2
  25  -1  -5 439.301 22.9046   6
  25  -1  -5 492.317 21.5358   2
 -25  -1   5 500.056 23.2642   5
  25  -1  -5 432.664 24.1524   4
  25   1  -5 486.748 24.8370   4
  25   1  -5 458.224 21.3878   2
  25   1  -5 433.170 23.4891   6
 -23  -1   5 109.874 9.17671   5
  23  -1  -5 101.358 8.26596   2
  23  -1  -5 104.674 9.57196   6
  23   1  -5 112.467 10.5450   4
  23   1  -5 103.858 8.43871   2
  23   1  -5 112.354 10.3055   6
 -21  -1   5 988.907 41.0118   2
  21  -1  -5 1064.45 39.7089   6
  21  -1  -5 1116.19 37.4005   2
 -21  -1   5 1027.50 38.4403   5
  21  -1  -5 1050.52 41.2467   4
  21   1  -5 1044.80 37.4936   2
 -21   1   5 923.322 38.6470   2
  21   1  -5 1061.38 40.4317   6
  21   1  -5 1087.88 41.2409   4
  19  -1  -5 132.844 9.49670   6
 -19  -1   5 117.597 10.1655   4
  19  -1  -5 119.397 9.88672   4
 -19  -1   5 134.442 9.41455   2
  19  -1  -5 128.046 8.10946   2
 -19  -1   5 113.360 9.26597   6
  19   1  -5 127.887 10.1322   4
 -19   1   5 126.420 10.2047   4
  19   1  -5 128.104 8.45326   2
  19   1  -5 142.181 10.2278   6
 -17  -1   5 156.079 10.8046   4
 -17  -1   5 153.324 9.72388   2
  17  -1  -5 153.993 10.6981   4
 -17  -1   5 136.057 9.78927   6
  17  -1  -5 168.335 9.60625   2
  17  -1  -5 163.247 10.1172   6
 -17   1   5 164.030 9.93279   2
 -17   1   5 161.700 11.0773   4
  17   1  -5 170.517 11.0456   4
  17   1  -5 158.988 10.4622   6
  17   1  -5 160.438 9.04023   2
 -15  -1   5 1958.16 69.1955   2
 -15  -1   5 2062.99 70.6608   6
  15  -1  -5 2220.47 70.3801   6
  15  -1  -5 2313.55 72.4946   4
 -15  -1   5 2159.97 71.9592   4
  15  -1  -5 2291.97 68.1835   2
 -15   1   5 2206.61 69.9278   2
  15   1  -5 2317.57 71.7278   6
  15   1  -5 2099.01 71.6111   4
  15   1  -5 2236.52 68.7299   2
 -15   1   5 2209.18 72.2016   4
 -13  -1   5 46.6095 5.09047   4
  13  -1  -5 36.6305 3.25361   2
 -13  -1   5 39.4006 4.40083   6
  13  -1  -5 32.1069 4.28956   4
  13  -1  -5 43.4868 4.28445   6
 -13  -1   5 32.8071 3.78324   2
 -13   1   5 43.7961 4.16708   2
  13   1  -5 42.0321 4.51808   6
 -13   1   5 35.7780 4.51945   4
  13   1  -5 39.9783 4.79660   4
 -13   1   5 38.5741 4.26306   6
  13   1  -5 38.5157 3.65565   2
  11  -1  -5 57.1222 3.38338   2
  11  -1  -5 61.5192 5.47039   4
 -11  -1   5 50.1042 4.60875   2
  11  -1  -5 62.4850 4.53448   3
 -11  -1   5 51.9617 5.14645   4
 -11  -1   5 52.9062 4.69715   6
  11  -1  -5 45.7464 4.17281   6
  11   1  -5 57.1253 5.14252   6
 -11   1   5 60.0732 4.36696   2
 -11   1   5 61.7765 4.68477   6
 -11   1   5 59.6109 5.27736   4
  11   1  -5 58.9082 4.03996   2
  -9  -1   5 178.360 9.90631   4
  -9  -1   5 189.972 8.68033   2
  -9  -1   5 210.954 10.0856   6
   9  -1  -5 206.806 6.72743   2
   9  -1  -5 205.037 6.65509   2
   9  -1  -5 207.152 10.2454   4
   9  -1  -5 210.278 9.48415   3
   9  -1  -5 204.963 9.10244   6
   9   1  -5 213.479 10.3513   6
  -9   1   5 221.776 9.29291   6
  -9   1   5 193.295 8.38957   2
   9   1  -5 202.014 8.10128   2
   9   1  -5 187.569 9.98965   4
   7  -1  -5 5709.21 180.063   1
  -7  -1   5 5575.99 181.284   1
  -7   1   5 5987.57 181.658   1
   7   1  -5 5539.68 181.295   1
  -5  -1   5 587.923 22.0888   6
   5  -1  -5 601.108 21.3617   4
   5  -1  -5 627.299 20.4168   6
   5  -1  -5 629.091 22.4806   3
  -5  -1   5 660.749 20.4099   2
  -5  -1   5 615.463 19.6922   5
  -5  -1   5 654.994 22.2845   4
  -5   1   5 608.457 20.1488   6
  -5   1   5 666.193 22.4536   5
   5   1  -5 628.824 22.6471   6
   5   1  -5 602.905 23.4677   3
  -5   1   5 642.884 22.4067   3
  -5   1   5 622.923 21.4762   4
   3  -1  -5 5360.70 160.986   1
  -3  -1   5 5417.80 166.279   1
   3  -1  -5 5420.20 160.695   1
   3   1  -5 5173.17 167.022   1
   1  -1  -5 3578.20 110.736   1
  -1  -1   5 3901.72 119.013   1
   1   1  -5 3644.11 119.070   1
  -1   1   5 3491.74 111.300   1
  -1  -1  -5 17.1360 2.59115   5
   1  -1   5 14.5721 2.89430   6
   1  -1   5 19.4217 1.82723   2
   1  -1   5 24.8169 3.48168   3
   1  -1   5 15.0731 2.10443   5
   1   1   5 19.5594 3.09907   3
  -1   1  -5 14.0778 3.18907   3
   1   1   5 12.8089 2.57149   5
  -1   1  -5 18.0356 2.26906   5
  -3  -1  -5 44.1404 4.26025   5
   3  -1   5 42.6303 4.72808   3
   3  -1   5 38.9819 3.23793   2
   3   1   5 39.3961 3.98224   5
   3   1   5 41.9237 2.66560   2
   3   1   5 38.2271 5.03745   3
  -3   1  -5 42.2726 3.75747   5
  -3   1  -5 39.3568 4.55829   3
   5  -1   5 103.392 7.89382   3
   5  -1   5 102.428 6.15459   2
   5  -1   5 102.796 6.13262   4
  -5  -1  -5 109.047 7.29150   5
   5   1   5 116.776 5.75917   2
  -5   1  -5 106.912 6.89362   5
   5   1   5 99.3109 6.98952   5
   5   1   5 110.046 4.29504   4
  -5   1  -5 115.615 7.95904   3
  -5   1  -5 106.862 5.14868   2
   7  -1   5 178.403 9.40321   2
  -7  -1  -5 190.061 7.73836   2
  -7  -1  -5 181.673 7.57486   2
  -7  -1  -5 181.661 7.45179   4
   7  -1   5 181.643 9.12467   4
   7  -1   5 205.798 11.6895   3
  -7  -1  -5 187.529 12.1501   5
   7   1   5 180.268 8.79729   2
  -7   1  -5 183.082 8.44544   2
   7   1   5 189.759 7.50705   4
   7   1   5 190.885 10.5469   5
  -7   1  -5 201.083 10.6370   5
  -9  -1  -5 436.470 15.8866   2
   9  -1   5 413.247 19.6052   3
  -9  -1  -5 447.197 19.3790   5
   9  -1   5 443.845 17.3499   4
   9  -1   5 395.054 18.5653   2
  -9  -1  -5 412.338 15.3225   4
   9   1   5 413.469 18.7156   5
  -9   1  -5 423.808 18.8151   5
   9   1   5 409.963 17.4204   6
   9   1   5 438.063 15.4900   4
  -9   1  -5 438.649 17.4454   2
   9   1   5 407.322 16.9265   2
  11  -1   5 1770.11 58.8970   3
 -11  -1  -5 1728.88 58.1396   5
  11  -1   5 1718.57 55.3045   4
  11  -1   5 1672.12 55.9376   2
 -11  -1  -5 1690.89 53.9687   2
 -11  -1  -5 1635.90 53.2257   4
  11   1   5 1590.92 54.9571   2
  11   1   5 1721.57 56.0251   6
 -11   1  -5 1659.95 54.6776   2
 -11   1  -5 1759.09 58.0067   5
 -11   1  -5 1714.59 55.3985   4
  11   1   5 1683.54 53.3429   4
  11   1   5 1610.61 57.0668   5
  13  -1   5 1115.70 39.7559   4
  13  -1   5 1207.65 41.0507   2
  13  -1   5 1171.21 43.1272   3
 -13  -1  -5 1138.40 42.5633   5
 -13   1  -5 1111.56 39.6906   4
 -13   1  -5 1149.07 42.4613   5
  13   1   5 1149.08 38.1707   4
  13   1   5 1093.20 39.8109   2
  13   1   5 1092.64 40.2476   6
  13   1   5 1124.16 41.7439   5
 -13   1  -5 1126.71 39.4817   2
 -15  -1  -5 162.344 9.41985   4
  15  -1   5 165.571 12.1171   3
  15  -1   5 165.972 10.4944   4
  15  -1   5 160.473 10.9675   2
 -15  -1  -5 166.007 9.92969   2
 -15  -1  -5 141.643 11.3428   5
  15   1   5 164.171 9.54667   4
  15   1   5 156.721 10.7190   6
 -15   1  -5 149.627 10.0288   4
 -15   1  -5 152.880 11.4638   5
 -15   1  -5 165.712 10.4706   2
  15   1   5 157.923 10.5592   2
  17  -1   5 32.3741 5.03651   4
 -17  -1  -5 17.8463 4.62795   2
 -17  -1  -5 13.4640 4.70732   5
  17  -1   5 31.7302 5.35085   2
 -17  -1  -5 22.8278 4.57137   4
  17   1   5 21.8848 4.19839   4
  17   1   5 18.7416 4.84554   6
 -17   1  -5 19.9588 4.64620   4
 -17   1  -5 31.8649 5.72303   2
 -17   1  -5 30.2620 6.37225   5
  17   1   5 16.9690 4.52946   2
  19  -1   5 10.4995 3.62332   4
 -19  -1  -5 9.04029 3.18292   4
  19  -1   5 2.40971 3.47198   3
 -19  -1  -5 12.3183 4.02734   2
  19   1   5 0.73869 2.41964   4
  19   1   5 7.40897 3.50729   6
 -19   1  -5 3.11962 3.59626   5
 -19   1  -5 2.34617 3.07248   4
 -19   1  -5 1.46912 3.68646   2
  21  -1   5 19.0567 5.06478   4
 -21  -1  -5 6.20122 4.46628   4
  21  -1   5 15.9057 4.86454   2
 -21  -1  -5 9.94608 4.87485   5
  21  -1   5 4.35750 3.90069   6
 -21   1  -5 6.56362 3.60504   5
  21   1   5 10.5034 4.68739   6
 -21   1  -5 13.0347 5.59810   4
  21   1   5 10.4654 4.18623   4
  21   1   5 13.6339 4.77131   2
 -23  -1  -5 24.9115 6.94587   5
 -23  -1  -5 22.6568 5.48324   4
  23  -1   5 12.5544 5.08531   2
  23  -1   5 6.33982 4.07390   4
  23  -1   5 16.5743 5.68191   6
  23   1   5 7.75542 3.96912   4
  23   1   5 13.2343 4.87136   2
  23   1   5 11.5952 4.47153   6
 -23   1  -5 10.6177 4.96860   5
 -25  -1  -5 81.1896 11.3673   5
  25  -1   5 108.724 11.6453   6
  25  -1   5 86.9704 10.0524   4
  25  -1   5 99.5732 10.7164   2
  25   1   5 102.746 10.9917   6
 -25   1  -5 101.377 12.4458   5
  25   1   5 112.422 11.5207   2
  25   1   5 101.267 9.89198   4
 -27  -1  -5 4.47423 5.36342   5
  27  -1   5 0.67946 5.28593   4
  27  -1   5 12.4004 6.21414   2
  27   1   5 6.36975 5.11606   2
  27   1   5 18.6441 6.80036   6
  27   1   5 7.53836 4.79187   4
  32  -2  -5 41.2299 7.74896   2
 -32  -2   5 48.4699 8.25607   5
  32  -2  -5 22.4698 7.61222   4
  32  -2  -5 48.7600 9.32821   6
  32   2  -5 38.8651 7.83889   2
  32   2  -5 37.9814 9.06289   4
  32   2  -5 34.6924 8.63736   6
 -30  -2   5 10.7356 4.67087   5
  30  -2  -5 9.69545 4.93337   4
  30  -2  -5 8.86527 4.41859   2
  30  -2  -5 9.11799 4.89232   6
  30   2  -5 17.0659 5.94688   6
  30   2  -5 4.77803 4.90242   4
  30   2  -5 2.24321 3.85710   2
  28  -2  -5 168.254 14.7178   4
  28  -2  -5 183.388 14.3351   6
 -28  -2   5 193.177 13.9118   5
  28   2  -5 178.295 13.0870   2
  28   2  -5 185.507 15.0449   4
  28   2  -5 186.693 15.0855   6
 -26  -2   5 14.8870 4.74647   5
  26  -2  -5 14.4260 4.12762   2
  26  -2  -5 10.1754 4.45305   4
  26  -2  -5 6.81199 4.47455   6
  26   2  -5 28.3378 6.30677   4
  26   2  -5 19.5793 5.49804   6
  26   2  -5 9.62978 4.22486   2
 -24  -2   5 37.8868 5.79541   5
  24  -2  -5 35.4003 5.36605   2
  24  -2  -5 37.3084 7.46875   4
  24   2  -5 32.4332 5.72282   2
  24   2  -5 41.5488 7.87019   4
  24   2  -5 28.8102 6.27187   6
 -22  -2   5 -0.0872 2.01191   5
  22  -2  -5 1.11583 2.17071   2
  22  -2  -5 -1.0182 1.71957   4
  22  -2  -5 -2.4124 2.11226   6
  22   2  -5 1.07085 3.00648   4
  22   2  -5 -2.5101 1.87314   2
  22   2  -5 0.58033 2.50255   6
  20  -2  -5 149.386 11.3880   4
 -20  -2   5 127.047 10.0778   2
 -20  -2   5 134.359 12.3138   4
 -20  -2   5 147.934 9.50372   5
  20  -2  -5 150.449 10.4563   6
  20  -2  -5 155.932 9.30721   2
  20   2  -5 131.784 10.7256   6
  20   2  -5 147.369 9.78967   2
  20   2  -5 146.307 11.2822   4
 -20   2   5 134.278 10.2945   2
 -18  -2   5 314.624 16.9476   4
  18  -2  -5 341.990 16.0999   6
 -18  -2   5 310.824 15.7276   2
  18  -2  -5 305.103 13.9285   2
  18  -2  -5 307.892 17.0117   4
 -18  -2   5 301.243 14.1799   5
 -18  -2   5 308.532 16.3355   6
  18   2  -5 306.669 16.6608   6
  18   2  -5 301.986 16.6333   4
  18   2  -5 296.224 14.6926   2
 -18   2   5 322.620 17.4860   4
 -18   2   5 324.405 17.1860   2
 -16  -2   5 6.11374 2.07364   5
  16  -2  -5 8.15475 1.91307   3
  16  -2  -5 4.93746 2.67061   4
 -16  -2   5 6.12524 2.62346   2
 -16  -2   5 6.17326 2.97473   4
  16  -2  -5 7.42767 2.22448   2
 -16  -2   5 6.36490 2.80045   6
  16  -2  -5 11.6868 3.06193   6
 -16   2   5 8.24722 2.73884   2
  16   2  -5 6.28310 2.69687   6
  16   2  -5 8.14869 3.19253   4
 -16   2   5 8.48588 3.19857   4
  16   2  -5 10.6235 2.88932   2
 -14  -2   5 344.106 14.8467   2
 -14  -2   5 319.157 15.5068   6
  14  -2  -5 316.248 12.4935   3
 -14  -2   5 353.104 16.5446   4
  14  -2  -5 318.742 12.9693   2
 -14  -2   5 302.138 12.7364   5
  14  -2  -5 331.579 16.2026   4
 -14   2   5 303.892 15.8465   4
  14   2  -5 312.578 15.7726   6
  14   2  -5 305.346 15.6921   4
 -14   2   5 350.082 15.1253   2
  14   2  -5 319.834 14.0801   2
  12  -2  -5 165.905 9.93851   4
 -12  -2   5 137.910 9.20504   4
  12  -2  -5 162.673 7.65994   2
  12  -2  -5 141.853 7.99333   6
 -12  -2   5 138.382 8.24267   2
 -12  -2   5 163.649 9.47638   6
 -12  -2   5 151.575 6.81586   5
  12  -2  -5 159.448 7.12707   2
  12  -2  -5 144.363 6.94163   3
  12   2  -5 147.900 9.42544   4
 -12   2   5 143.220 9.38830   4
  12   2  -5 144.017 8.00537   2
  12   2  -5 142.960 9.30943   6
 -12   2   5 158.375 8.59655   2
 -10  -2   5 864.808 30.6174   2
  10  -2  -5 930.869 30.1696   6
 -10  -2   5 915.957 28.0000   5
  10  -2  -5 921.274 32.3953   4
 -10  -2   5 975.831 32.9885   4
  10  -2  -5 911.677 29.2959   3
  10  -2  -5 887.818 28.2941   2
 -10  -2   5 880.022 32.0532   6
  10  -2  -5 883.240 28.6460   2
 -10   2   5 880.754 30.3869   2
 -10   2   5 883.817 32.1398   4
  10   2  -5 920.430 30.3022   2
  10   2  -5 873.904 32.5931   6
  -8  -2   5 94.2965 5.72947   2
  -8  -2   5 96.9927 6.66092   4
   8  -2  -5 87.5730 5.02997   3
   8  -2  -5 94.0245 3.25571   2
   8  -2  -5 92.9349 6.30089   4
  -8  -2   5 96.4994 6.61543   6
   8  -2  -5 88.9061 4.85498   6
   8   2  -5 89.4776 5.30912   2
  -8   2   5 88.4174 7.13798   4
  -8   2   5 91.1223 4.93857   3
  -8   2   5 83.2339 5.07823   2
   8   2  -5 89.4121 6.71849   6
   6  -2  -5 409.657 15.5329   4
  -6  -2   5 380.105 16.2043   6
  -6  -2   5 378.363 16.0669   4
   6  -2  -5 390.535 13.2797   6
  -6  -2   5 370.928 14.8301   2
  -6   2   5 387.962 14.8995   3
  -6   2   5 399.516 14.1917   2
   6   2  -5 405.848 16.9171   6
  -6   2   5 406.941 13.9718   2
  -6   2   5 413.810 15.6101   4
   4  -2  -5 964.908 28.8544   6
   4  -2  -5 961.145 31.2906   4
  -4  -2   5 983.161 31.6666   2
   4   2  -5 998.264 34.6575   3
   4   2  -5 923.933 28.6175   5
  -4   2   5 954.540 35.2678   5
  -4   2   5 965.239 29.7669   2
   4   2  -5 971.016 33.9377   6
  -4   2   5 944.514 31.2508   4
  -4   2   5 961.900 32.4135   3
  -4   2   5 957.618 29.8296   2
   2  -2  -5 1010.20 31.6612   4
   2  -2  -5 985.523 34.4444   5
  -2  -2   5 1020.06 32.5829   2
  -2  -2   5 992.325 36.7843   6
  -2   2   5 994.349 34.1545   3
  -2   2   5 1010.88 36.4611   5
  -2   2   5 1020.41 31.8024   4
  -2   2   5 1008.22 30.6327   2
   2   2  -5 1013.35 35.8464   3
  -2   2   5 1006.46 30.8458   2
   2   2  -5 1013.88 35.4067   6
   2   2  -5 992.218 31.1700   5
   0  -2  -5 95.1277 6.54066   5
   0  -2   5 97.6672 5.52391   2
   0  -2  -5 94.1720 4.12441   4
   0  -2   5 99.5151 7.03883   3
   0   2  -5 93.1986 5.06119   5
   0   2  -5 101.649 7.40714   3
   0   2   5 116.722 4.79322   2
   0   2   5 94.1658 3.50545   6
   0   2   5 81.8772 7.11622   5
   0   2   5 92.9435 4.21805   2
  -2  -2  -5 13.9765 0.96188   4
  -2  -2  -5 21.4522 3.20541   5
   2  -2   5 13.0175 2.32019   2
   2  -2   5 11.7674 2.88619   6
  -2   2  -5 11.8316 1.72293   2
   2   2   5 12.7203 1.68062   2
  -2   2  -5 12.7580 3.20917   3
  -2   2  -5 15.6773 2.20588   5
   2   2   5 9.92575 1.64763   2
   2   2   5 12.6680 2.84179   5
   2   2   5 13.6515 1.50000   6
  -4  -2  -5 151.250 4.97533   4
   4  -2   5 140.291 7.85703   2
  -4  -2  -5 137.056 8.73546   5
   4  -2   5 144.605 9.21828   3
   4   2   5 148.976 6.63715   6
   4   2   5 151.727 8.89387   5
  -4   2  -5 143.536 6.93181   2
  -4   2  -5 134.684 9.12634   3
   4   2   5 139.183 6.77629   2
  -4   2  -5 130.349 7.70344   5
  -6  -2  -5 258.697 13.3689   5
   6  -2   5 266.843 12.5182   2
  -6  -2  -5 272.914 9.23123   4
  -6  -2  -5 265.147 9.79109   2
   6  -2   5 271.989 13.8617   3
  -6  -2  -5 266.426 9.72010   2
   6  -2   5 247.292 12.3072   4
   6   2   5 253.595 13.0795   5
  -6   2  -5 252.868 11.1900   2
  -6   2  -5 262.118 13.6798   3
   6   2   5 259.739 11.0096   6
  -6   2  -5 259.727 12.5742   5
   6   2   5 263.838 11.2322   2
   8  -2   5 194.176 11.6618   3
   8  -2   5 186.482 10.2913   4
  -8  -2  -5 181.551 8.25240   2
  -8  -2  -5 177.054 10.8822   5
  -8  -2  -5 187.176 7.66486   4
  -8  -2  -5 177.697 8.16717   2
   8  -2   5 179.057 10.1914   2
   8   2   5 177.103 9.14038   6
   8   2   5 179.623 9.37082   2
  -8   2  -5 173.974 9.33290   2
   8   2   5 219.404 11.6648   5
  -8   2  -5 188.033 10.7714   5
 -10  -2  -5 0.07893 1.01693   4
  10  -2   5 0.51248 1.79443   4
 -10  -2  -5 2.95287 1.55631   2
  10  -2   5 1.07978 1.89399   2
 -10  -2  -5 1.08902 1.87922   5
  10   2   5 -0.7448 0.91691   4
 -10   2  -5 2.20740 1.88150   2
  10   2   5 -0.1522 1.34629   5
  10   2   5 0.50962 1.45287   2
 -10   2  -5 -0.0675 1.55412   5
 -12  -2  -5 195.754 10.0663   2
 -12  -2  -5 206.483 9.55212   4
  12  -2   5 198.701 11.8008   2
  12  -2   5 167.569 11.8825   3
  12  -2   5 193.358 11.4812   4
 -12  -2  -5 219.489 13.0366   5
  12   2   5 212.470 11.4196   2
 -12   2  -5 197.343 12.5189   5
 -12   2  -5 187.002 10.8300   2
  12   2   5 180.149 11.9745   5
  12   2   5 204.481 9.43732   4
  12   2   5 199.844 11.1119   6
  14  -2   5 279.255 16.2840   3
 -14  -2  -5 270.984 16.1146   5
 -14  -2  -5 280.582 13.5034   2
  14  -2   5 306.367 15.5418   4
 -14  -2  -5 277.696 12.8166   4
  14  -2   5 279.323 15.3157   2
  14   2   5 270.316 14.4372   2
  14   2   5 282.767 15.9908   5
 -14   2  -5 271.168 14.3819   2
  14   2   5 279.321 12.7185   4
  14   2   5 309.479 15.1827   6
 -14   2  -5 294.596 16.5951   5
 -16  -2  -5 5.52049 3.49042   5
  16  -2   5 -0.8886 3.35935   3
 -16  -2  -5 2.32913 2.27618   4
  16  -2   5 6.66184 3.28004   2
  16  -2   5 0.50668 2.21355   4
 -16  -2  -5 2.91029 2.61719   2
  16   2   5 3.61887 2.95020   2
 -16   2  -5 7.67251 2.92821   4
  16   2   5 -0.0775 2.22893   6
 -16   2  -5 1.58087 2.71831   5
 -18  -2  -5 3.56011 2.92331   4
 -18  -2  -5 13.3768 4.63358   5
  18  -2   5 2.52088 3.47373   2
  18  -2   5 2.28415 3.34090   4
 -18   2  -5 8.35862 4.50388   5
 -18   2  -5 10.8271 3.99583   4
  18   2   5 8.66649 3.01693   4
  18   2   5 8.85353 3.65556   6
 -18   2  -5 7.61354 3.87649   2
  18   2   5 9.54254 3.73066   2
  20  -2   5 156.534 11.9805   4
 -20  -2  -5 128.851 12.3526   5
 -20  -2  -5 152.071 10.7431   4
  20  -2   5 142.041 11.8291   2
  20  -2   5 160.567 13.2537   3
 -20  -2  -5 141.914 11.0541   2
 -20   2  -5 141.911 12.9442   5
  20   2   5 153.619 10.3277   4
  20   2   5 184.470 12.6010   2
  22  -2   5 68.8357 8.71963   2
  22  -2   5 69.0935 9.26066   6
 -22  -2  -5 58.2207 9.01124   5
 -22  -2  -5 73.5214 8.51705   4
  22   2   5 59.7440 7.12980   4
 -22   2  -5 85.7629 10.4248   5
  22   2   5 72.1715 8.57847   2
  22   2   5 78.6120 8.66820   6
 -24  -2  -5 6.12464 4.68461   5
  24  -2   5 4.76973 4.04616   4
  24  -2   5 8.44411 4.64559   6
  24  -2   5 2.25813 3.80384   2
  24   2   5 3.11872 3.79105   6
  24   2   5 7.72243 3.83460   4
  24   2   5 3.34027 3.92386   2
 -24   2  -5 -0.3995 3.77393   5
 -26  -2  -5 19.4297 7.18640   5
  26  -2   5 28.0368 7.26403   6
  26  -2   5 42.5022 8.28004   4
  26  -2   5 28.0230 8.35082   2
 -26   2  -5 16.4424 6.63068   5
  26   2   5 11.1599 5.56278   2
  26   2   5 27.0254 6.90961   6
  31  -3  -5 13.0027 4.93520   2
  31  -3  -5 17.7676 7.90623   6
 -31  -3   5 16.8817 5.84677   5
  31  -3  -5 14.4928 4.14348   3
  31  -3  -5 12.2499 6.73498   4
  31   3  -5 10.4500 7.54517   4
  31   3  -5 17.4733 5.79597   2
  31   3  -5 24.1280 7.12811   6
  29  -3  -5 -1.8888 2.24565   3
 -29  -3   5 -2.7256 3.92855   5
  29  -3  -5 1.91820 4.89786   4
  29  -3  -5 -5.4036 3.02690   3
  29  -3  -5 -1.3290 3.59444   6
  29  -3  -5 -1.4511 3.39537   2
  29   3  -5 8.14902 4.80468   4
  29   3  -5 -1.5289 3.26891   2
  29   3  -5 -3.3761 3.49405   6
  27  -3  -5 179.394 12.0540   2
  27  -3  -5 155.233 8.30597   3
 -27  -3   5 151.349 11.8887   5
  27  -3  -5 157.890 8.56918   3
  27  -3  -5 151.694 14.1174   4
  27  -3  -5 133.792 12.0448   6
  27   3  -5 186.072 14.7995   6
  27   3  -5 188.578 13.2033   2
  27   3  -5 147.756 13.3905   4
  25  -3  -5 2.25084 1.78468   3
 -25  -3   5 0.18501 2.95090   5
  25  -3  -5 6.88821 3.67735   6
  25  -3  -5 9.65333 4.80590   4
  25  -3  -5 1.89413 3.23606   2
  25  -3  -5 6.11488 2.12100   3
  25   3  -5 6.95304 4.47424   4
  25   3  -5 -1.7215 3.09427   6
  23  -3  -5 8.85054 3.89859   6
  23  -3  -5 9.40431 4.73660   4
  23  -3  -5 6.88370 3.22841   2
  23  -3  -5 7.71685 1.86438   3
 -23  -3   5 13.3438 3.88236   5
  23   3  -5 1.82288 2.85730   2
  23   3  -5 8.71232 4.31956   4
  23   3  -5 18.9554 5.70230   6
  21  -3  -5 40.4194 5.92119   6
  21  -3  -5 43.0019 6.74201   4
 -21  -3   5 40.7520 5.14646   5
  21  -3  -5 40.7798 3.10521   3
  21  -3  -5 40.9579 5.45366   2
  21   3  -5 41.3159 8.45270   6
  21   3  -5 35.5295 5.89848   2
  21   3  -5 47.8374 6.89253   4
  19  -3  -5 1292.82 39.6960   3
 -19  -3   5 1323.92 44.2994   5
  19  -3  -5 1288.00 44.4486   2
  19  -3  -5 1265.01 48.9857   4
  19  -3  -5 1350.55 46.7577   6
  19   3  -5 1286.71 45.9782   2
 -19   3   5 1247.89 47.3429   2
  19   3  -5 1400.91 49.1747   4
  19   3  -5 1300.97 48.8617   6
 -17  -3   5 193.590 9.69447   5
  17  -3  -5 193.909 12.8015   4
  17  -3  -5 192.398 11.1812   6
 -17  -3   5 158.544 11.4126   6
 -17  -3   5 182.705 12.4722   4
  17  -3  -5 196.066 10.2250   2
 -17  -3   5 167.106 11.1993   2
  17   3  -5 170.926 12.2007   6
  17   3  -5 211.876 11.6454   2
 -17   3   5 202.510 13.3143   4
  15  -3  -5 3212.37 97.9711   6
 -15  -3   5 3144.39 95.2587   5
 -15  -3   5 3197.01 98.8005   2
 -15  -3   5 3243.18 101.417   4
  15  -3  -5 3113.92 97.0474   2
  15  -3  -5 3071.16 100.757   4
  15  -3  -5 3220.37 96.3500   2
 -15   3   5 2997.38 100.430   4
  15   3  -5 3090.68 100.814   6
 -15   3   5 2978.25 98.8677   2
  15   3  -5 3200.33 98.3193   2
 -13  -3   5 46.4472 5.21358   2
 -13  -3   5 46.2177 5.16706   6
  13  -3  -5 48.4468 4.65721   6
 -13  -3   5 46.8166 3.38953   5
  13  -3  -5 50.8255 4.21378   2
 -13  -3   5 46.7730 5.71264   4
  13  -3  -5 48.0519 4.45447   2
  13  -3  -5 46.1322 5.70187   4
  13   3  -5 47.9502 4.89693   2
  13   3  -5 44.2253 5.65314   6
 -13   3   5 47.0082 5.20826   2
 -13   3   5 52.6226 5.67543   4
 -11  -3   5 32.3918 4.36029   4
  11  -3  -5 30.5198 3.01038   2
 -11  -3   5 35.0291 2.31699   5
  11  -3  -5 33.4166 3.29147   2
 -11  -3   5 33.8450 3.97507   2
  11  -3  -5 33.4380 3.50365   6
 -11  -3   5 29.3727 4.18956   6
  11  -3  -5 30.5754 4.38496   4
 -11   3   5 39.7163 4.80053   4
  11   3  -5 30.9687 4.60850   6
 -11   3   5 32.7252 4.11617   2
  11   3  -5 32.4838 3.99322   2
   9  -3  -5 283.541 10.7364   2
  -9  -3   5 284.546 12.9548   2
   9  -3  -5 270.550 11.1419   6
  -9  -3   5 278.509 13.8040   6
   9  -3  -5 282.993 10.5847   2
   9  -3  -5 270.136 15.1280   4
  -9  -3   5 254.642 13.4849   4
   9   3  -5 295.322 14.7012   6
  -9   3   5 264.837 12.5053   2
   9   3  -5 296.274 12.8944   2
  -9   3   5 296.172 13.7985   4
  -7  -3   5 7750.55 254.935   1
   7  -3  -5 7882.64 254.944   1
   7  -3  -5 7703.79 252.797   1
   7   3  -5 7836.80 256.891   1
  -5  -3   5 995.720 34.9819   2
  -5  -3   5 1028.63 36.5798   6
   5  -3  -5 1039.26 30.7134   2
   5  -3  -5 1046.93 31.4049   6
   5  -3  -5 1025.02 34.7270   4
  -5   3   5 1061.14 34.3330   3
  -5   3   5 1020.34 34.1019   2
  -5   3   5 1059.94 34.9875   4
   5   3  -5 999.934 40.1477   6
  -5   3   5 1063.09 34.2567   2
   5   3  -5 1045.57 30.7386   5
   5   3  -5 1021.21 30.5874   5
  -5   3   5 1014.01 36.5889   5
  -3  -3   5 3074.05 96.0161   2
   3  -3  -5 3082.78 92.9337   4
  -3  -3   5 3099.05 96.0156   6
  -3  -3   5 3030.99 94.0454   2
  -3   3   5 2965.83 92.6724   2
  -3   3   5 3079.81 95.8520   5
   3   3  -5 3066.44 99.8696   6
   3   3  -5 3092.74 96.8815   3
  -3   3   5 3022.18 92.4382   2
  -1  -3   5 1139.73 39.7882   2
   1  -3  -5 1144.32 36.1368   4
  -1  -3   5 1139.84 40.0206   6
  -1  -3   5 1088.16 37.8561   2
  -1   3   5 1136.88 39.4855   5
  -1   3   5 1150.71 36.2913   2
   1   3  -5 1105.55 43.1778   6
   1   3  -5 1099.29 40.2423   3
  -1   3   5 1166.94 36.8447   2
   1  -3   5 234.227 11.1574   2
  -1  -3  -5 213.521 8.75789   4
  -1  -3  -5 206.011 13.3083   5
   1  -3   5 228.251 12.3909   6
  -1   3  -5 213.779 12.2346   3
   1   3   5 218.247 9.45128   2
   1   3   5 221.430 7.78107   6
   1   3   5 205.700 9.66904   2
   1   3   5 235.822 12.0847   5
  -3  -3  -5 11.9916 1.53811   2
  -3  -3  -5 11.7856 3.17053   5
   3  -3   5 13.5577 3.50740   6
   3  -3   5 14.9101 3.22782   2
  -3  -3  -5 9.81703 1.36268   2
   3  -3   5 13.2663 3.08532   3
   3   3   5 14.7700 1.76582   6
   3   3   5 14.6760 2.35255   2
  -3   3  -5 18.3624 3.97974   3
   3   3   5 12.7657 2.31689   2
  -3   3  -5 15.7878 3.16015   2
   3   3   5 12.7751 3.16965   5
  -5  -3  -5 161.952 6.88135   4
   5  -3   5 171.826 10.0115   2
   5  -3   5 177.400 10.5035   3
  -5  -3  -5 152.029 6.96873   2
  -5  -3  -5 189.085 10.9338   5
   5  -3   5 170.835 10.1778   4
  -5  -3  -5 174.125 7.46767   2
   5   3   5 162.247 7.67634   6
   5   3   5 168.988 10.3595   5
  -5   3  -5 162.316 10.5662   3
   5   3   5 165.914 8.53589   2
  -5   3  -5 171.340 8.96337   2
  -7  -3  -5 374.114 17.7963   5
  -7  -3  -5 350.646 14.1039   2
  -7  -3  -5 385.660 13.4753   4
   7  -3   5 389.110 17.6953   3
   7  -3   5 373.125 17.1106   2
  -7  -3  -5 376.639 14.0080   2
   7  -3   5 338.104 16.8665   4
  -7   3  -5 370.264 15.8790   2
   7   3   5 363.982 14.6805   6
   7   3   5 365.175 15.4187   2
   7   3   5 373.409 17.6705   5
  -7   3  -5 383.068 17.9203   3
   9  -3   5 1152.07 41.2039   2
   9  -3   5 1114.46 41.1455   4
  -9  -3  -5 1147.74 42.1690   5
  -9  -3  -5 1147.71 37.9304   2
  -9  -3  -5 1254.58 37.0527   4
   9  -3   5 1091.46 41.2990   3
   9   3   5 1128.14 38.5830   6
   9   3   5 1184.90 42.1666   5
  -9   3  -5 1068.35 43.9931   3
   9   3   5 1174.85 39.5439   2
  -9   3  -5 1141.54 39.7685   2
 -11  -3  -5 3.45704 1.61024   4
 -11  -3  -5 1.04801 2.21811   5
 -11  -3  -5 2.54573 1.81799   2
 -11  -3  -5 2.67235 1.82055   2
  11  -3   5 1.54173 2.35514   4
  11  -3   5 3.92819 2.58239   3
  11  -3   5 1.68807 2.35641   2
  11   3   5 7.99727 2.53709   2
  11   3   5 2.92749 2.61547   5
  11   3   5 2.92249 1.86299   6
 -11   3  -5 3.24560 2.21439   2
  13  -3   5 101.628 8.80254   2
  13  -3   5 106.825 8.90639   3
 -13  -3  -5 107.208 8.13566   2
 -13  -3  -5 97.4742 7.05560   2
 -13  -3  -5 100.173 7.44326   4
 -13  -3  -5 99.3932 9.16627   5
  13  -3   5 91.3188 8.51147   4
 -13   3  -5 92.7556 8.56412   5
 -13   3  -5 96.2890 8.39435   2
  13   3   5 87.9597 8.50959   5
  13   3   5 106.569 7.85193   6
  13   3   5 96.8136 7.95710   2
  15  -3   5 214.031 13.9169   3
 -15  -3  -5 206.175 11.5208   2
  15  -3   5 205.231 13.4525   2
  15  -3   5 196.819 13.2211   4
 -15  -3  -5 193.579 10.5640   4
 -15  -3  -5 221.998 14.5321   5
 -15  -3  -5 197.307 11.3625   2
  15   3   5 233.266 13.0335   6
  15   3   5 200.194 15.7169   5
  15   3   5 217.054 12.8424   2
 -15   3  -5 199.809 13.9501   5
 -15   3  -5 180.027 12.4006   2
  17  -3   5 62.1931 7.50267   4
 -17  -3  -5 62.8850 8.04228   5
 -17  -3  -5 58.1364 7.76133   2
  17  -3   5 75.1536 8.16742   3
 -17  -3  -5 65.4868 6.19867   4
  17   3   5 73.6250 7.90230   2
 -17   3  -5 62.9909 8.36285   5
 -17   3  -5 43.0627 7.21310   2
  17   3   5 62.0827 6.90350   6
 -19  -3  -5 47.9665 6.18756   4
  19  -3   5 67.0563 8.23687   4
  19  -3   5 50.3514 7.46904   2
 -19  -3  -5 50.1575 6.95327   2
 -19  -3  -5 32.4698 7.17912   5
  19   3   5 60.7289 7.63382   2
  19   3   5 57.5002 7.13460   6
 -19   3  -5 53.6487 7.66254   5
 -21  -3  -5 82.4368 10.0146   5
  21  -3   5 52.5103 9.61022   3
 -21  -3  -5 76.8593 7.95604   4
  21  -3   5 80.7467 9.89328   2
  21  -3   5 93.1152 9.84528   4
 -21   3  -5 72.1383 10.0298   5
  21   3   5 80.3508 8.83447   6
  21   3   5 84.5277 9.12113   2
  21   3   5 78.4174 7.55743   4
  23  -3   5 436.857 24.6307   4
 -23  -3  -5 471.319 22.6085   4
  23  -3   5 454.958 25.8189   6
  23  -3   5 435.862 24.4479   2
 -23  -3  -5 481.832 26.7413   5
 -23   3  -5 450.298 26.8158   5
  23   3   5 498.357 24.9494   2
  23   3   5 483.957 21.9717   4
  23   3   5 479.949 24.7269   6
 -25  -3  -5 255.458 19.2125   5
  25  -3   5 283.024 19.1708   4
  25  -3   5 269.224 19.3963   6
  25  -3   5 287.826 19.2509   2
  25   3   5 263.725 18.3709   2
 -25   3  -5 244.225 19.4954   5
  25   3   5 241.587 17.5839   6
  27  -3   5 51.2242 10.1488   6
 -27  -3  -5 30.4425 8.28547   5
  27  -3   5 49.8093 9.51241   4
  27  -3   5 42.8924 9.40553   2
  27   3   5 46.4269 10.5641   6
 -27   3  -5 43.1600 9.79930   5
  27   3   5 47.0784 9.21505   2
  30  -4  -5 0.71227 5.04252   4
  30  -4  -5 -4.9270 3.91364   6
  30  -4  -5 4.28235 4.31913   2
  30   4  -5 4.88512 5.04077   2
  30   4  -5 5.79228 5.40516   6
  28  -4  -5 10.1145 5.46629   4
  28  -4  -5 3.15753 4.15602   2
 -28  -4   5 10.3223 4.23155   5
  28  -4  -5 16.6470 5.62596   6
  28   4  -5 4.77547 5.09772   6
  28   4  -5 19.5572 5.87963   2
  26  -4  -5 -1.4986 2.93622   6
  26  -4  -5 1.75301 3.28738   2
 -26  -4   5 3.22049 3.39070   5
  26  -4  -5 -3.5413 4.10401   4
  26   4  -5 0.44476 3.35851   2
  26   4  -5 -7.9134 3.73053   6
  24  -4  -5 59.5864 7.56114   6
 -24  -4   5 64.7008 6.84368   5
  24  -4  -5 60.3242 9.27260   4
  24  -4  -5 65.8696 7.25686   2
  24   4  -5 64.8768 9.06968   6
  24   4  -5 55.5064 7.76015   2
  22  -4  -5 43.3928 7.47477   4
  22  -4  -5 50.2249 6.00984   2
  22  -4  -5 31.1494 6.22825   2
  22  -4  -5 36.5093 5.70745   6
 -22  -4   5 38.7096 5.23744   5
  22   4  -5 42.5118 6.19887   2
  22   4  -5 32.6952 6.95989   6
  20  -4  -5 713.612 31.2791   2
  20  -4  -5 723.473 30.2225   6
 -20  -4   5 792.878 30.2474   5
  20  -4  -5 751.517 28.9025   2
  20  -4  -5 687.816 36.1329   4
  20   4  -5 801.310 33.8780   6
  20   4  -5 785.702 31.1753   2
  18  -4  -5 31.3797 5.10567   2
  18  -4  -5 28.8597 4.53461   6
  18  -4  -5 28.4765 5.98008   4
  18  -4  -5 27.3702 4.56353   2
 -18  -4   5 25.0259 3.82447   5
  18   4  -5 36.0387 5.50886   2
  18   4  -5 34.5375 6.85371   6
 -16  -4   5 19.3708 2.96736   5
  16  -4  -5 15.8601 3.61571   2
 -16  -4   5 13.6735 4.13715   6
  16  -4  -5 28.9254 6.02097   4
 -16  -4   5 24.6690 5.10198   2
 -16  -4   5 25.1490 5.58990   4
  16  -4  -5 24.2837 3.96229   2
  16  -4  -5 21.4122 3.73729   6
  16   4  -5 18.0929 5.18568   6
 -16   4   5 20.9876 5.33828   4
  16   4  -5 28.5082 4.98747   2
 -16   4   5 17.3153 4.57426   2
 -14  -4   5 331.794 17.4241   4
 -14  -4   5 338.854 16.3663   2
 -14  -4   5 346.198 17.2014   6
 -14  -4   5 320.474 12.5583   5
  14  -4  -5 320.666 14.6423   2
  14  -4  -5 329.015 17.3113   4
  14  -4  -5 331.591 14.9602   2
  14  -4  -5 329.313 14.8774   6
 -14   4   5 312.433 17.5470   4
  14   4  -5 314.258 17.4294   6
  14   4  -5 304.927 15.6932   2
 -14   4   5 329.909 16.7411   2
 -12  -4   5 34.4742 5.02201   6
  12  -4  -5 46.4498 4.20768   2
  12  -4  -5 33.0212 3.99981   2
 -12  -4   5 45.4423 5.81954   4
 -12  -4   5 39.9293 4.95453   2
  12  -4  -5 43.0941 5.73286   4
  12  -4  -5 41.4201 4.11879   6
  12   4  -5 41.7821 5.17502   2
 -12   4   5 32.6928 5.82724   4
  12   4  -5 36.5993 5.25975   6
 -12   4   5 28.9553 4.74975   2
 -10  -4   5 516.563 22.8082   4
  10  -4  -5 551.692 19.4740   2
  10  -4  -5 526.736 22.5185   4
 -10  -4   5 513.700 21.6369   2
  10  -4  -5 539.653 19.5830   6
 -10  -4   5 527.852 22.7984   6
  10   4  -5 507.932 23.3802   6
  10   4  -5 576.273 22.2455   2
 -10   4   5 532.437 22.7571   4
 -10   4   5 516.328 21.8231   2
  -8  -4   5 56.4391 5.83695   2
   8  -4  -5 59.6303 5.99046   4
   8  -4  -5 60.7952 4.33710   2
   8  -4  -5 67.2450 4.43510   2
  -8  -4   5 69.0312 6.52738   6
  -8  -4   5 68.6476 5.93137   2
  -8   4   5 60.9549 5.77861   2
   8   4  -5 57.3612 6.41662   6
   8   4  -5 70.8618 6.82266   2
  -8   4   5 63.6808 5.97848   4
  -8   4   5 64.6171 4.02201   3
   8   4  -5 64.9765 2.91453   5
   6  -4  -5 126.145 6.12224   2
  -6  -4   5 115.856 8.63767   6
   6  -4  -5 116.993 8.02520   4
   6  -4  -5 126.914 6.31843   6
  -6  -4   5 138.642 8.64236   2
   6  -4  -5 134.851 6.41406   2
  -6  -4   5 153.905 9.23953   2
  -6   4   5 120.573 7.95070   2
   6   4  -5 126.838 5.27815   5
  -6   4   5 122.708 6.87817   3
   6   4  -5 137.247 9.99698   6
   6   4  -5 140.143 8.63889   2
   4  -4  -5 993.563 31.0413   6
  -4  -4   5 985.858 36.8002   6
   4  -4  -5 1003.88 31.6490   2
   4  -4  -5 973.564 34.5540   4
   4  -4  -5 1007.16 31.9392   2
  -4  -4   5 995.958 35.8103   2
  -4  -4   5 976.000 35.4665   2
  -4   4   5 1026.54 35.0636   2
  -4   4   5 995.129 34.7368   2
   4   4  -5 1004.78 37.9928   6
  -4   4   5 1081.42 37.6303   5
  -2  -4   5 554.877 22.1796   2
   2  -4  -5 540.230 18.3459   2
   2  -4  -5 548.260 18.0118   2
   2  -4  -5 548.593 16.9194   6
  -2  -4   5 523.412 22.9562   6
  -2  -4   5 495.694 21.4742   2
   2  -4  -5 552.932 20.4771   4
  -2   4   5 546.898 20.7568   2
   2   4  -5 570.290 23.8207   3
  -2   4   5 546.930 22.9978   5
  -2   4   5 523.679 20.8024   2
   2   4  -5 532.141 23.8133   6
   0  -4  -5 457.572 16.9676   4
   0  -4  -5 430.228 14.0331   6
   0  -4  -5 403.038 14.8145   2
   0  -4  -5 442.750 15.3710   2
   0  -4   5 460.828 19.1341   2
   0  -4   5 409.904 18.5763   2
   0  -4   5 429.850 19.9700   6
   0   4   5 435.406 17.6867   2
   0   4  -5 416.748 19.9010   3
   0   4   5 443.241 17.4241   2
   0   4   5 435.658 19.5776   5
   2  -4   5 35.1477 5.37802   6
  -2  -4  -5 34.7252 4.64976   5
   2  -4   5 33.2015 4.50546   2
  -2  -4  -5 36.0323 2.60788   6
  -2  -4  -5 38.4592 3.25772   2
  -2  -4  -5 35.3974 2.94498   2
   2  -4   5 39.7024 4.85874   2
  -2  -4  -5 33.4553 3.45022   4
  -2   4  -5 34.2193 4.09041   2
  -2   4  -5 32.2603 5.63241   3
   2   4   5 36.6344 4.30282   2
   2   4   5 36.0059 2.85575   6
   2   4   5 35.7345 4.68797   5
  -4  -4  -5 56.8955 4.23743   2
  -4  -4  -5 60.6631 6.38342   5
   4  -4   5 58.7306 6.15913   2
  -4  -4  -5 48.2471 3.60707   6
   4  -4   5 51.9991 6.32715   6
  -4  -4  -5 59.4251 3.99982   2
   4   4   5 54.8235 4.98215   2
  -4   4  -5 45.6517 5.02249   2
   4   4   5 47.9296 4.95542   2
   4   4   5 39.9065 5.31592   5
   4   4   5 54.6062 3.99372   6
   6  -4   5 13.0400 3.43708   3
  -6  -4  -5 9.24621 2.33946   2
   6  -4   5 19.5184 4.33513   2
   6  -4   5 10.4040 3.50652   4
  -6  -4  -5 7.52147 3.09903   5
   6  -4   5 12.1268 4.45858   6
  -6  -4  -5 13.9607 2.23126   4
  -6  -4  -5 10.9204 2.42230   2
  -6   4  -5 19.0477 3.81045   2
   6   4   5 11.4666 2.97147   2
   6   4   5 10.3956 3.73510   5
  -6   4  -5 14.5448 4.64946   3
   6   4   5 13.0740 2.59130   6
  -8  -4  -5 103.432 6.74977   2
  -8  -4  -5 99.5652 8.63587   5
   8  -4   5 109.450 9.04211   4
  -8  -4  -5 98.3437 6.27850   2
   8  -4   5 106.736 8.79242   2
  -8  -4  -5 109.528 6.16755   4
   8  -4   5 94.9143 7.82574   3
   8   4   5 99.1186 7.52773   2
   8   4   5 100.307 8.64599   5
   8   4   5 95.8694 6.53919   6
  -8   4  -5 95.7830 7.58626   2
  -8   4  -5 91.4114 8.16169   3
  10  -4   5 64.7304 6.87543   4
  10  -4   5 61.6171 6.91017   2
 -10  -4  -5 53.5831 6.68636   5
 -10  -4  -5 66.0324 5.60500   2
  10  -4   5 54.7992 6.35487   3
 -10  -4  -5 68.7233 4.98364   4
 -10  -4  -5 50.2487 4.94820   2
  10   4   5 52.7868 5.22535   6
  10   4   5 46.0008 6.44801   5
  10   4   5 50.5436 5.80106   2
 -10   4  -5 65.1543 6.45094   2
 -10   4  -5 59.1949 6.42164   3
 -12  -4  -5 432.510 21.5895   5
  12  -4   5 437.071 20.2824   3
  12  -4   5 395.407 20.7767   4
 -12  -4  -5 410.132 18.0971   2
  12  -4   5 414.114 21.0933   2
 -12  -4  -5 427.228 17.8685   2
 -12  -4  -5 450.196 18.5527   4
  12   4   5 419.921 19.6297   2
  12   4   5 444.659 18.9794   6
  12   4   5 430.442 21.2359   5
  14  -4   5 360.813 18.2730   3
  14  -4   5 375.122 19.8396   4
 -14  -4  -5 330.888 19.0194   5
 -14  -4  -5 350.806 16.2297   2
  14  -4   5 315.188 18.5182   2
 -14  -4  -5 349.382 15.4536   4
 -14  -4  -5 362.849 16.5925   2
 -14   4  -5 325.957 17.8320   2
  14   4   5 359.560 17.3142   6
  14   4   5 370.690 18.2477   2
 -16  -4  -5 1220.54 41.6153   4
 -16  -4  -5 1204.10 42.7907   2
  16  -4   5 1161.89 46.3075   4
  16  -4   5 1189.36 44.7478   3
 -16  -4  -5 1234.32 47.5019   5
  16  -4   5 1197.88 46.3007   2
  16   4   5 1178.68 43.9445   6
 -18  -4  -5 133.329 10.1541   2
 -18  -4  -5 139.533 10.2280   2
  18  -4   5 126.102 11.6729   4
 -18  -4  -5 135.950 12.1771   5
  18  -4   5 145.855 12.2125   2
 -18  -4  -5 144.180 9.79746   4
  18  -4   5 112.910 10.8708   3
  18   4   5 129.958 10.5436   6
 -18   4  -5 131.002 12.2615   5
  18   4   5 147.105 11.6156   2
 -20  -4  -5 3.46249 3.52352   4
  20  -4   5 0.63678 3.28990   4
 -20  -4  -5 -3.5664 2.99527   2
  20  -4   5 6.48848 4.15209   2
 -20  -4  -5 1.53482 3.29357   5
  20   4   5 -5.8875 2.26151   6
  20   4   5 0.69896 3.23951   2
 -20   4  -5 1.08553 3.40470   5
 -22  -4  -5 2.80522 3.60627   2
 -22  -4  -5 0.81065 4.16757   4
  22  -4   5 0.57440 3.91607   4
  22  -4   5 4.99323 5.45097   3
 -22  -4  -5 -4.2865 3.35162   5
  22  -4   5 -8.8676 3.38966   2
  22   4   5 6.63415 4.05058   6
 -22   4  -5 4.69295 4.51909   5
  22   4   5 1.86390 3.70249   2
  24  -4   5 261.524 20.6845   2
 -24  -4  -5 239.501 18.6477   5
  24  -4   5 239.750 18.1249   4
 -24  -4  -5 267.390 17.0049   2
  24   4   5 232.952 16.7962   6
 -24   4  -5 251.883 19.7058   5
  24   4   5 200.464 17.9976   2
 -26  -4  -5 -2.8878 4.86747   2
  26  -4   5 1.04795 4.92692   2
  26  -4   5 3.05131 5.10032   6
  26  -4   5 2.07885 5.35226   4
 -26   4  -5 4.81444 6.06445   5
  26   4   5 12.9382 5.15032   6
  26   4   5 3.59065 4.80839   2
 -27  -5   5 37.6220 6.64430   5
  27  -5  -5 51.2345 8.27027   6
  27  -5  -5 41.1514 6.82767   2
  27   5  -5 26.1618 6.67421   2
  27   5  -5 40.0568 10.3573   6
  25  -5  -5 14.9980 5.67189   4
  25  -5  -5 12.0811 4.43763   2
  25  -5  -5 16.8883 5.35444   6
 -25  -5   5 18.2455 4.36631   5
  25   5  -5 13.3457 6.04965   6
  25   5  -5 8.65903 4.05160   2
  23  -5  -5 0.50039 3.00717   2
 -23  -5   5 0.96641 2.47653   5
  23  -5  -5 1.88420 3.07126   6
  23  -5  -5 -3.6879 3.05080   4
  23   5  -5 1.69455 4.20215   6
  23   5  -5 5.28467 3.70344   2
  21  -5  -5 398.680 18.7985   2
  21  -5  -5 414.272 23.3034   4
  21  -5  -5 374.545 19.5810   6
 -21  -5   5 394.791 17.6143   5
  21  -5  -5 444.140 22.7744   2
  21   5  -5 396.537 23.0330   6
  21   5  -5 351.582 22.4031   2
  19  -5  -5 25.6607 5.40287   2
  19  -5  -5 20.4306 4.28173   2
  19  -5  -5 20.9083 5.78962   4
 -19  -5   5 23.4786 3.77866   5
  19  -5  -5 25.0625 5.40793   6
  19   5  -5 23.3665 5.90745   6
  19   5  -5 29.6656 5.84602   2
  17  -5  -5 62.0906 7.98490   4
  17  -5  -5 83.9113 7.23070   6
  17  -5  -5 68.9412 6.53383   2
  17  -5  -5 83.5300 7.85375   2
 -17  -5   5 78.9398 5.75491   5
  17   5  -5 69.3249 8.86823   6
  17   5  -5 72.5212 8.04479   2
  15  -5  -5 458.835 19.5439   6
  15  -5  -5 426.728 19.2144   2
  15  -5  -5 461.930 19.1099   2
  15  -5  -5 496.580 23.3888   4
  15   5  -5 449.785 23.2257   6
 -15   5   5 424.793 21.8522   2
  15   5  -5 434.329 20.9306   2
 -13  -5   5 909.458 35.9539   4
  13  -5  -5 939.356 32.0834   2
  13  -5  -5 917.873 36.0393   4
  13  -5  -5 896.088 32.0679   2
 -13  -5   5 768.885 33.5487   2
 -13  -5   5 821.773 34.8294   6
  13  -5  -5 923.672 32.2801   6
  13   5  -5 965.948 35.1845   2
  13   5  -5 917.985 37.1561   6
 -13   5   5 931.864 35.7394   2
 -13   5   5 849.023 35.6405   4
 -11  -5   5 536.463 24.0598   6
  11  -5  -5 517.845 23.8780   4
  11  -5  -5 543.707 20.7766   2
 -11  -5   5 559.786 24.4285   2
 -11  -5   5 547.581 23.3021   2
 -11  -5   5 542.867 24.3958   4
  11  -5  -5 533.755 20.7806   2
 -11   5   5 555.026 24.1215   2
  11   5  -5 563.111 23.7586   2
 -11   5   5 543.870 27.0222   4
  11   5  -5 506.709 24.9232   6
  11   5  -5 513.867 18.0225   5
   9  -5  -5 3.07413 1.74887   2
  -9  -5   5 1.97436 2.66909   6
  -9  -5   5 4.19880 2.43781   2
  -9  -5   5 -1.5719 2.16309   2
   9  -5  -5 1.09640 2.27356   4
   9  -5  -5 0.01891 1.64406   2
  -9   5   5 1.90059 2.35671   2
   9   5  -5 3.52023 2.86919   6
  -9   5   5 -0.3276 0.85508   3
   9   5  -5 0.38121 2.15884   2
   9   5  -5 -0.7624 0.83986   5
  -7  -5   5 17.4613 4.12649   2
   7  -5  -5 18.2710 2.92426   6
  -7  -5   5 17.3940 4.11325   2
   7  -5  -5 24.9510 4.85606   4
   7  -5  -5 16.5139 2.79717   2
  -7  -5   5 12.9634 3.52503   6
   7  -5  -5 12.4211 2.63267   2
   7   5  -5 13.0333 4.08807   6
   7   5  -5 11.2901 1.89967   5
  -7   5   5 18.0767 2.69783   3
  -7   5   5 17.8696 4.06139   2
   7   5  -5 26.2691 4.65672   2
  -7   5   5 17.3887 4.04129   2
   5  -5  -5 1736.61 54.2488   6
  -5  -5   5 1803.46 60.4606   6
   5  -5  -5 1767.00 55.4430   2
  -5  -5   5 1719.43 58.9126   2
  -5  -5   5 1686.70 59.3176   2
   5  -5  -5 1739.18 58.2330   4
  -5   5   5 1774.03 58.7531   2
   5   5  -5 1730.09 54.3028   5
  -5   5   5 1729.98 60.5938   5
  -5   5   5 1801.19 59.0686   2
   5   5  -5 1774.82 61.9177   6
   3  -5  -5 128.797 8.86281   4
  -3  -5   5 126.759 9.66993   2
  -3  -5   5 142.702 10.2911   6
  -3  -5   5 139.549 9.62364   2
   3  -5  -5 135.328 7.47947   2
   3  -5  -5 142.886 6.26583   6
  -3   5   5 120.794 8.86444   2
   3   5  -5 147.881 11.3443   6
   3   5  -5 132.765 10.4309   3
  -3   5   5 148.484 10.5739   5
  -3   5   5 151.561 9.66377   2
  -1  -5   5 1050.21 40.4566   6
   1  -5  -5 1065.93 35.6304   2
   1  -5  -5 1163.78 39.2899   2
  -1  -5   5 1112.52 39.6831   2
   1  -5  -5 1065.40 33.6356   6
  -1  -5   5 1054.77 39.6788   2
   1  -5  -5 1110.17 37.6713   4
  -1   5   5 1075.98 38.5028   2
  -1   5   5 1054.23 40.1852   5
  -1   5   5 1051.21 38.1957   2
   1   5  -5 1043.16 40.6771   3
   1  -5   5 61.5201 7.16832   6
   1  -5   5 61.8271 6.58561   2
  -1  -5  -5 52.2565 3.50089   6
   1  -5   5 55.8498 6.26225   2
  -1  -5  -5 58.0867 4.76317   2
  -1  -5  -5 56.2968 5.10435   4
  -1   5  -5 52.8389 5.75862   2
   1   5   5 63.3415 6.66226   5
  -1   5  -5 57.1082 6.92599   3
   1   5   5 48.6193 5.45833   2
   1   5   5 56.2665 5.95413   2
   3  -5   5 239.809 14.2853   2
  -3  -5  -5 260.872 11.3958   2
   3  -5   5 315.154 15.9351   2
  -3  -5  -5 249.427 11.8461   2
   3  -5   5 251.353 15.8210   6
  -3  -5  -5 276.810 10.7426   6
  -3   5  -5 260.655 15.1720   3
   3   5   5 261.861 13.7410   2
  -3   5  -5 267.870 13.7253   2
   3   5   5 273.352 11.5307   6
   3   5   5 247.379 13.2673   2
   3   5   5 266.871 15.1666   5
  -5  -5  -5 108.450 9.29296   5
   5  -5   5 121.866 10.4717   6
  -5  -5  -5 102.864 7.08848   2
   5  -5   5 128.349 10.0515   2
   5  -5   5 101.766 9.38094   4
  -5  -5  -5 124.002 6.99391   2
  -5  -5  -5 111.734 6.41600   6
   5  -5   5 124.845 9.71323   2
  -5   5  -5 102.754 9.01813   3
   5   5   5 110.803 6.88525   6
  -5   5  -5 115.477 8.71843   2
   5   5   5 115.383 8.51424   2
   7  -5   5 490.238 24.6427   6
  -7  -5  -5 496.571 18.8471   6
   7  -5   5 513.531 23.8125   4
   7  -5   5 535.274 23.7332   2
  -7  -5  -5 471.554 18.7563   4
  -7  -5  -5 491.836 18.8809   2
  -7  -5  -5 471.502 19.5012   2
  -7  -5  -5 487.374 23.0606   5
  -7   5  -5 523.455 23.1425   3
  -7   5  -5 455.082 21.0873   2
   7   5   5 451.730 22.3820   5
   7   5   5 467.337 19.1621   6
   7   5   5 480.168 21.2279   2
   9  -5   5 2.76510 3.16057   4
   9  -5   5 4.07477 2.92762   2
  -9  -5  -5 4.02527 1.98421   2
  -9  -5  -5 1.23037 1.78039   6
  -9  -5  -5 3.86945 2.81521   5
  -9  -5  -5 3.72757 2.13808   4
   9   5   5 1.55851 2.07440   6
  -9   5  -5 4.74913 3.21396   3
   9   5   5 5.51847 2.89613   2
   9   5   5 2.11500 3.29248   5
  -9   5  -5 8.71639 3.50984   2
 -11  -5  -5 372.722 17.3418   2
 -11  -5  -5 386.653 16.4944   4
  11  -5   5 404.703 20.8713   2
 -11  -5  -5 391.398 20.7207   5
  11  -5   5 397.785 21.0715   4
 -11  -5  -5 388.096 16.9126   2
  11   5   5 392.887 22.9934   5
  11   5   5 382.246 17.6172   6
 -11   5  -5 391.400 19.5647   2
 -11   5  -5 388.760 19.1675   3
  11   5   5 382.690 18.9219   2
 -13  -5  -5 4.82179 3.18761   2
 -13  -5  -5 5.19042 3.53116   5
  13  -5   5 3.05351 3.43852   4
  13  -5   5 2.93870 2.83142   3
 -13  -5  -5 5.54061 2.86416   2
 -13  -5  -5 0.53901 2.24361   4
  13  -5   5 -0.5313 2.70885   2
  13   5   5 6.91687 3.38732   2
  13   5   5 4.07797 2.68035   6
 -15  -5  -5 86.3169 8.65793   2
  15  -5   5 88.1712 8.63702   3
 -15  -5  -5 92.9675 7.40175   4
  15  -5   5 110.630 10.8922   2
 -15  -5  -5 101.188 8.65931   2
  15  -5   5 98.3101 10.4403   4
  15   5   5 98.9040 8.61118   6
  15   5   5 101.136 9.44485   2
 -17  -5  -5 4.19451 3.73267   2
  17  -5   5 8.96809 4.14786   3
  17  -5   5 17.5725 5.59566   4
 -17  -5  -5 5.64252 3.70157   5
  17  -5   5 10.1835 4.48812   2
 -17  -5  -5 11.9528 4.12328   4
 -17  -5  -5 10.5312 3.66071   2
  17   5   5 6.27676 4.00481   2
  17   5   5 9.66973 3.81531   6
  19  -5   5 5.02186 4.06543   4
  19  -5   5 -4.7708 3.39292   2
 -19  -5  -5 -3.4810 2.95508   5
  19  -5   5 4.69024 4.37643   3
 -19  -5  -5 3.93024 3.49861   4
 -19  -5  -5 3.32601 3.40424   2
  19   5   5 3.63870 4.11524   6
  19   5   5 2.92906 3.40091   2
 -21  -5  -5 41.4675 8.89496   5
 -21  -5  -5 44.6239 6.80098   2
 -21  -5  -5 30.4013 6.63160   4
  21  -5   5 46.1014 8.26392   2
  21  -5   5 52.0471 9.89192   4
  21   5   5 40.7442 8.30814   2
 -21   5  -5 28.9433 7.70697   5
  21   5   5 42.4972 7.40399   6
  23  -5   5 158.439 15.2241   4
  23  -5   5 166.940 17.6940   2
 -23  -5  -5 169.300 15.4813   5
 -23  -5  -5 188.215 14.3332   2
  23   5   5 176.430 14.6702   6
 -26  -6   5 9.13582 4.53445   5
  26  -6  -5 16.1964 5.40363   2
  26  -6  -5 12.7718 6.97291   4
  26  -6  -5 38.5945 7.86935   6
  26   6  -5 7.95749 5.36685   2
  26   6  -5 28.5657 7.98412   6
 -24  -6   5 12.5831 3.81936   5
  24  -6  -5 11.4257 4.68328   6
  24  -6  -5 21.6285 7.59788   4
  24   6  -5 1.77610 4.22666   2
  24   6  -5 16.2708 6.51339   6
 -22  -6   5 7.40408 2.97955   5
  22  -6  -5 4.26068 4.55004   4
  22  -6  -5 -0.5403 3.48243   2
  22  -6  -5 5.33281 3.93630   6
  22   6  -5 5.21721 4.25106   2
  22   6  -5 7.40334 4.57708   6
  20  -6  -5 -0.6591 2.88443   4
  20  -6  -5 -1.5988 2.89064   2
 -20  -6   5 -0.6468 3.74644   2
 -20  -6   5 1.04186 2.47202   5
  20  -6  -5 -2.3756 2.33085   6
  20   6  -5 2.61282 3.87002   6
  20   6  -5 4.20631 4.04587   2
  18  -6  -5 -2.3990 3.52465   2
  18  -6  -5 4.63553 2.79747   2
  18  -6  -5 -0.4210 2.73608   4
  18  -6  -5 2.27613 2.68517   6
 -18  -6   5 -0.6853 2.80325   2
  18   6  -5 -2.9488 3.13109   2
  18   6  -5 -1.4216 3.12424   6
  16  -6  -5 100.380 8.67873   2
 -16  -6   5 108.332 10.6791   2
  16  -6  -5 107.695 8.36781   2
  16  -6  -5 97.5029 8.25324   6
  16  -6  -5 124.421 11.2339   4
  16   6  -5 96.0093 10.6352   6
  16   6  -5 95.8211 9.70444   2
  14  -6  -5 128.061 8.82590   2
  14  -6  -5 109.860 8.80810   2
  14  -6  -5 129.753 11.2912   4
 -14  -6   5 130.734 11.1936   2
  14   6  -5 122.834 13.1730   6
  14   6  -5 115.350 10.2608   2
 -12  -6   5 225.033 14.5522   2
  12  -6  -5 197.062 11.1850   2
  12  -6  -5 197.324 11.2971   2
  12  -6  -5 202.582 13.9728   4
  12   6  -5 206.274 9.01224   5
  12   6  -5 178.889 13.9380   6
  12   6  -5 207.089 13.6885   2
  10  -6  -5 377.131 17.0274   6
  10  -6  -5 385.954 16.6578   2
  10  -6  -5 381.763 19.6454   4
 -10  -6   5 371.499 19.7520   2
  10  -6  -5 376.451 16.4225   2
  10   6  -5 359.738 14.1912   5
  10   6  -5 412.196 21.8073   6
 -10   6   5 393.264 20.0554   2
  10   6  -5 351.974 18.8925   2
  -8  -6   5 392.447 20.3544   2
   8  -6  -5 414.450 16.8280   2
  -8  -6   5 370.529 19.8453   6
   8  -6  -5 387.154 19.6975   4
  -8   6   5 391.634 19.8721   2
  -8   6   5 396.491 15.4479   3
   8   6  -5 454.721 15.6803   5
   8   6  -5 413.792 22.1010   6
   8   6  -5 370.264 19.4689   2
  -6  -6   5 240.303 14.3804   2
  -6  -6   5 260.232 15.4120   6
   6  -6  -5 241.575 14.1295   4
   6  -6  -5 266.925 11.5962   6
   6  -6  -5 270.496 12.1112   2
   6  -6  -5 281.174 13.6820   2
  -6  -6   5 226.653 14.6165   2
  -6   6   5 258.949 15.8034   5
  -6   6   5 250.017 14.5506   2
   6   6  -5 230.967 15.8829   6
  -6   6   5 245.971 15.0227   2
   6   6  -5 253.188 11.2077   5
   4  -6  -5 135.797 9.95031   4
  -4  -6   5 138.613 10.6367   2
  -4  -6   5 154.268 11.5746   2
   4  -6  -5 145.831 8.62079   2
  -4  -6   5 148.901 11.1890   6
   4  -6  -5 139.725 7.24608   6
   4  -6  -5 143.019 8.15931   2
   4   6  -5 142.722 8.04086   5
  -4   6   5 160.785 11.0202   2
  -4   6   5 140.300 11.2541   5
  -4   6   5 128.576 11.1974   2
   4   6  -5 126.446 11.4977   6
   2  -6  -5 17.2456 4.19218   4
  -2  -6   5 10.0280 4.10761   6
   2  -6  -5 12.8427 2.87890   2
  -2  -6   5 10.3116 3.98517   2
   2  -6  -5 17.7878 3.10793   2
   2  -6  -5 15.7194 2.36514   6
  -2  -6   5 15.1570 4.68964   2
  -2   6   5 16.9304 4.15850   2
  -2   6   5 11.1413 3.58985   5
   2   6  -5 17.7352 4.83875   3
   0  -6   5 2.58810 2.78695   2
   0  -6   5 0.61322 3.05628   2
   0  -6  -5 1.51849 2.21712   4
   0  -6  -5 5.75673 2.44815   2
   0  -6   5 3.27558 2.88825   6
   0  -6  -5 4.59254 1.59263   6
   0  -6  -5 1.43939 1.83818   2
   0   6  -5 2.38911 2.46072   3
   0   6   5 9.38414 4.09359   5
   0   6   5 4.29157 2.78161   2
   2  -6   5 25.7378 6.00608   6
  -2  -6  -5 31.4844 3.20385   6
  -2  -6  -5 26.6767 3.89656   2
  -2  -6  -5 32.4613 4.35297   2
   2  -6   5 26.7563 5.87111   2
  -2  -6  -5 29.2872 4.19032   4
   2  -6   5 32.5179 6.76905   2
  -2   6  -5 30.7476 5.33267   2
   2   6   5 30.4268 6.02953   5
   2   6   5 28.1109 5.67974   2
  -2   6  -5 37.5394 5.93782   3
   2   6   5 44.5283 6.12257   2
  -4  -6  -5 31.8400 3.54114   6
   4  -6   5 30.0483 6.57142   6
  -4  -6  -5 28.1223 4.19895   2
   4  -6   5 34.3080 6.01160   2
   4   6   5 35.8866 4.32898   6
   4   6   5 39.6609 5.64628   2
   4   6   5 29.9127 6.13248   5
  -4   6  -5 37.9639 5.42094   2
  -4   6  -5 32.8208 6.63611   3
   4   6   5 31.0866 5.18725   2
   6  -6   5 182.124 13.3216   4
  -6  -6  -5 179.169 9.73689   2
  -6  -6  -5 168.924 10.2387   2
   6  -6   5 181.170 12.9205   2
  -6  -6  -5 168.373 9.03151   6
   6   6   5 158.003 12.2507   5
  -6   6  -5 181.879 11.9666   2
  -6   6  -5 161.950 12.2702   3
   6   6   5 161.328 11.6885   2
   6   6   5 183.721 10.1726   6
  -8  -6  -5 67.5156 5.70201   6
  -8  -6  -5 70.5145 6.32742   2
  -8  -6  -5 75.1970 6.86806   2
   8  -6   5 69.6456 9.29723   2
   8  -6   5 62.4751 8.21138   4
  -8  -6  -5 59.0390 7.58056   5
  -8  -6  -5 59.2184 5.79260   4
   8   6   5 60.3369 6.04163   6
   8   6   5 63.3958 7.33723   2
  -8   6  -5 66.4756 7.74761   3
  10  -6   5 193.825 14.7460   4
 -10  -6  -5 192.305 11.0104   4
  10  -6   5 193.107 14.1003   2
 -10  -6  -5 205.021 14.2669   5
 -10  -6  -5 183.350 10.8605   2
 -10  -6  -5 173.591 10.6641   6
 -10  -6  -5 184.943 11.5126   2
 -10   6  -5 214.644 13.4236   3
  10   6   5 192.054 11.4134   6
  12  -6   5 329.493 20.2021   4
 -12  -6  -5 312.020 21.4996   5
 -12  -6  -5 329.108 16.5497   2
  12  -6   5 325.256 19.6982   2
 -12  -6  -5 329.876 15.5727   4
  12   6   5 312.765 16.3840   6
  12   6   5 331.163 18.4761   2
 -12   6  -5 309.906 16.9716   3
  14  -6   5 12.0132 5.43306   2
  14  -6   5 2.14469 3.11425   4
 -14  -6  -5 4.51580 3.17509   4
 -14  -6  -5 2.36362 3.63837   2
 -14  -6  -5 12.1431 4.65877   5
 -14  -6  -5 -3.0283 3.13357   2
  14   6   5 7.93043 3.53213   6
  14   6   5 10.7942 4.82009   2
  16  -6   5 141.374 13.3132   2
 -16  -6  -5 139.694 10.9096   2
  16  -6   5 150.073 13.7217   4
 -16  -6  -5 137.780 12.4588   5
 -16  -6  -5 135.783 10.1236   4
  16   6   5 144.289 12.6484   2
  16   6   5 140.332 11.2080   6
  18  -6   5 11.2710 5.94569   4
 -18  -6  -5 7.27112 3.98101   2
  18  -6   5 1.75305 4.60942   2
 -18  -6  -5 7.07352 4.95530   5
  18   6   5 2.30036 4.26357   2
  20  -6   5 92.6082 11.5204   2
 -20  -6  -5 132.241 12.8210   5
 -20  -6  -5 67.1764 9.88626   4
  20  -6   5 107.062 12.5082   4
  20   6   5 101.523 10.6048   6
  20   6   5 93.8158 11.5458   2
  22  -6   5 5.70014 6.23709   2
 -22  -6  -5 10.1783 5.80725   5
 -22  -6  -5 5.38049 5.10104   2
  22  -6   5 0.66885 5.76655   4
  22   6   5 10.4126 5.38002   6
 -22   6  -5 -2.6609 4.59532   5
  22   6   5 -4.2704 3.72295   2
  23  -7  -5 183.457 13.8832   6
  23  -7  -5 172.455 16.1438   4
  23  -7  -5 174.331 12.9045   2
  23   7  -5 165.785 15.0067   2
  23   7  -5 179.047 18.9631   6
  21  -7  -5 -0.9297 3.49189   2
 -21  -7   5 -3.7662 4.53061   2
  21  -7  -5 6.65174 3.82579   6
  21  -7  -5 -5.2202 3.99704   4
  21   7  -5 8.50193 5.24535   6
  21   7  -5 -0.1074 4.49661   2
 -19  -7   5 139.550 12.9309   2
  19  -7  -5 107.822 11.7756   4
  19  -7  -5 114.088 9.70177   2
  19  -7  -5 115.687 9.70663   6
  19   7  -5 122.099 12.0247   2
  19   7  -5 97.8123 12.1609   6
  17  -7  -5 1.42091 4.51394   4
 -17  -7   5 18.6011 5.65971   2
  17  -7  -5 18.5543 4.56175   6
  17  -7  -5 16.1297 4.45140   2
  17   7  -5 9.87057 4.59959   2
  17   7  -5 22.5937 7.04472   6
  15  -7  -5 50.9398 6.46553   2
  15  -7  -5 54.4210 8.23913   4
 -15  -7   5 41.0036 8.30633   2
  15   7  -5 39.3734 8.48042   6
  15   7  -5 50.7483 7.39554   2
  13  -7  -5 513.553 26.5631   4
  13  -7  -5 536.392 22.9377   2
 -13  -7   5 536.681 27.0046   2
  13  -7  -5 553.606 24.2660   6
  13  -7  -5 534.854 22.9159   2
  13   7  -5 561.499 29.5606   2
  13   7  -5 542.603 28.3716   6
  13   7  -5 546.920 19.9746   5
  11  -7  -5 289.299 14.6073   2
  11  -7  -5 261.804 14.4701   6
  11  -7  -5 276.032 17.4798   4
 -11  -7   5 297.116 18.1178   2
  11   7  -5 267.388 18.5572   6
  11   7  -5 305.099 17.7072   2
  11   7  -5 256.787 11.8785   5
   9  -7  -5 17.0996 5.15744   4
   9  -7  -5 12.2016 3.42713   6
  -9  -7   5 27.6972 6.11858   2
   9  -7  -5 7.44763 3.57408   2
   9  -7  -5 13.2585 3.73905   2
  -9   7   5 15.8913 2.69803   3
   9   7  -5 13.4495 2.85388   5
   9   7  -5 12.8650 4.54356   2
[truncated: 3,953,379 more chars]
