# Supplementary material for: Syntheses and crystal structures of four 4-(4-nitro­phen­yl)piperazinium salts with hydrogen succinate, 4-amino­benzoate, 2-(4-chloro­phen­yl)acetate and 2,3,4,5,6-penta­fluoro­benzoate anions
Source: Acta Crystallogr E Crystallogr Commun. 2023 Feb 9;79(Pt 3):151–6. doi: 10.1107/S2056989023001093 (PMC9993918; doi:10.1107/S2056989023001093)
Supplement: Supplementary file 2 [file e-79-00151-Isup2.hkl]

data_I                                                                          
_shelx_title ' m22252 : space group C2/c'                                       
_shelx_refln_list_code          4                                               
_shelx_F_calc_maximum      191.51                                               
_exptl_crystal_F_000      1376.00                                               
_reflns_d_resolution_high  0.7696                                               
                                                                                
loop_                                                                           
 _space_group_symop_operation_xyz                                               
 'x, y, z'                                                                      
 '-x, y, -z+1/2'                                                                
 'x+1/2, y+1/2, z'                                                              
 '-x+1/2, y+1/2, -z+1/2'                                                        
 '-x, -y, -z'                                                                   
 'x, -y, z-1/2'                                                                 
 '-x+1/2, -y+1/2, -z'                                                           
 'x+1/2, -y+1/2, z-1/2'                                                         
                                                                                
_cell_length_a    25.2747                                                       
_cell_length_b     8.0434                                                       
_cell_length_c    15.6617                                                       
_cell_angle_alpha  90.000                                                       
_cell_angle_beta  105.384                                                       
_cell_angle_gamma  90.000                                                       
                                                                                
_shelx_F_squared_multiplier     1.000                                           
                                                                                
loop_                                                                           
 _refln_index_h                                                                 
 _refln_index_k                                                                 
 _refln_index_l                                                                 
 _refln_F_squared_calc                                                          
 _refln_F_squared_meas                                                          
 _refln_F_squared_sigma                                                         
 _refln_observed_status                                                         
   4   0   0       7183.77       6581.10       626.88 o                         
   6   0   0        428.07        436.82        12.84 o                         
  10   0   0          8.92          2.67         2.18 o                         
  12   0   0        431.02        625.70        14.81 o                         
  14   0   0       2631.68       2806.43        43.29 o                         
  16   0   0       3310.69       3260.24        50.25 o                         
  18   0   0       8473.23       8135.25       144.52 o                         
  20   0   0       4029.71       3807.03        60.05 o                         
  22   0   0        642.39        745.92        25.67 o                         
  24   0   0        851.75        934.98        31.46 o                         
  26   0   0        126.50        194.37        18.01 o                         
  28   0   0       3000.94       3025.45        69.14 o                         
  30   0   0          1.69          8.38        10.61 o                         
   1   1   0      11563.94      10871.13       206.40 o                         
   3   1   0        812.26        719.19         8.23 o                         
   5   1   0      11496.21      10469.06       393.53 o                         
   7   1   0        798.99        684.08         9.38 o                         
   9   1   0        843.03        846.45        11.75 o                         
  11   1   0        893.25       1190.24        15.28 o                         
  13   1   0       4315.65       4354.51        48.84 o                         
  15   1   0          6.06          4.57         2.10 o                         
  17   1   0        410.85        413.58         9.77 o                         
  19   1   0       2109.64       2135.24        28.36 o                         
  21   1   0        644.67        679.10        15.10 o                         
  23   1   0        679.00        626.09        19.53 o                         
  25   1   0        453.50        459.21        15.37 o                         
  27   1   0          0.04         -4.52         4.52 o                         
  29   1   0         40.08         48.45         7.47 o                         
  31   1   0        539.33        554.35        21.39 o                         
   0   2   0       9221.21       8491.23       258.27 o                         
   4   2   0       7931.82       8088.40        82.40 o                         
   6   2   0      13831.89      13418.24       232.31 o                         
   8   2   0       3970.85       4048.47        42.34 o                         
  10   2   0        939.48        985.24        14.38 o                         
  12   2   0         25.48         22.73         2.31 o                         
  14   2   0         75.53        102.84         4.63 o                         
  16   2   0        388.72        481.84         9.61 o                         
  18   2   0        863.41        849.60        15.39 o                         
  20   2   0         53.77         55.75         5.33 o                         
  22   2   0        287.91        285.29        12.79 o                         
  24   2   0        127.45        127.71         8.31 o                         
  26   2   0        159.39        161.86         9.87 o                         
  28   2   0         37.05         30.38         6.10 o                         
  30   2   0         90.59         98.52        11.07 o                         
   1   3   0        841.13        943.86        13.14 o                         
   3   3   0       1708.93       1782.23        22.70 o                         
   5   3   0       4225.02       4262.54        41.42 o                         
   7   3   0        938.74       1052.86        13.57 o                         
   9   3   0        439.56        367.72         7.21 o                         
  11   3   0          8.19         10.95         2.11 o                         
  13   3   0       1167.26       1144.08        16.18 o                         
  15   3   0        712.79        696.40        12.21 o                         
  17   3   0       1186.69       1158.09        17.59 o                         
  19   3   0         39.39         44.42         4.83 o                         
  21   3   0       2198.33       2181.09        34.08 o                         
  23   3   0        271.18        277.74        11.37 o                         
  25   3   0         11.39         -3.89         4.67 o                         
  27   3   0          0.29         -4.00         5.00 o                         
  29   3   0        277.51        332.25        18.31 o                         
   0   4   0          5.37         43.00         4.67 o                         
   2   4   0       5441.84       4768.59        50.71 o                         
   4   4   0        581.65        507.56        13.11 o                         
   6   4   0      10257.99      10021.85        91.13 o                         
   8   4   0      17037.95      16960.40       163.20 o                         
  10   4   0        841.97        843.72        13.83 o                         
  12   4   0       1310.74       1382.37        19.83 o                         
  14   4   0       2315.85       2371.12        29.94 o                         
  16   4   0        216.50        212.06         6.87 o                         
  18   4   0        145.34        158.50         8.07 o                         
  20   4   0        600.68        598.06        17.43 o                         
  22   4   0        760.85        718.17        18.85 o                         
  24   4   0       1436.87       1525.01        38.57 o                         
  26   4   0        475.43        509.88        17.36 o                         
  28   4   0        897.42       1006.01        43.55 o                         
   1   5   0         44.27         38.36         3.19 o                         
   3   5   0         51.82         49.60         3.73 o                         
   5   5   0          0.07         14.08         2.53 o                         
   7   5   0        173.80        154.53         5.85 o                         
   9   5   0         67.73         83.63         4.52 o                         
  11   5   0       1542.16       1595.47        21.59 o                         
  13   5   0        474.21        429.11        10.17 o                         
  15   5   0          1.84          8.92         3.42 o                         
  17   5   0        306.20        274.37        11.17 o                         
  19   5   0         30.00         18.98        10.86 o                         
  21   5   0         72.15         70.30         9.09 o                         
  23   5   0          5.45         19.23         6.21 o                         
  25   5   0         25.29         14.07         6.96 o                         
  27   5   0         14.35          7.62        10.33 o                         
   0   6   0      17423.34      17276.35       219.96 o                         
   2   6   0        950.43        857.81        16.82 o                         
   4   6   0       2018.33       2060.50        27.52 o                         
   6   6   0        403.65        512.15        12.33 o                         
   8   6   0       4684.66       4621.69        48.62 o                         
  10   6   0       2395.96       2480.80        31.72 o                         
  12   6   0       2070.15       1907.11        29.84 o                         
  14   6   0        532.17        540.45        14.21 o                         
  16   6   0        115.21        146.90        10.49 o                         
  18   6   0          5.53          4.33         5.90 o                         
  20   6   0        230.68        212.64        16.60 o                         
  22   6   0         27.20         48.56         8.82 o                         
  24   6   0        406.30        378.64        17.88 o                         
   1   7   0       5174.39       5154.51        76.54 o                         
   3   7   0       1503.27       1380.67        25.58 o                         
   5   7   0        289.83        299.44        10.50 o                         
   7   7   0       1512.48       1405.87        26.31 o                         
   9   7   0       2657.09       2385.69        46.12 o                         
  11   7   0         69.52         27.83         5.72 o                         
  13   7   0        115.88         93.57        10.47 o                         
  15   7   0         63.12         66.96         8.64 o                         
  17   7   0        482.65        480.74        18.86 o                         
  19   7   0         10.51         10.31         6.51 o                         
  21   7   0        150.79        213.90        14.63 o                         
  23   7   0        107.98        115.83        12.38 o                         
   0   8   0        901.57        827.52        38.38 o                         
   2   8   0       3683.79       3403.48        74.14 o                         
   4   8   0        485.09        523.43        15.89 o                         
   6   8   0         69.53         61.49         6.37 o                         
   8   8   0        515.89        533.02        17.14 o                         
  10   8   0         13.87          9.07         4.95 o                         
  12   8   0       2334.46       2200.64        49.87 o                         
  14   8   0        893.83        851.33        28.70 o                         
  16   8   0        176.10        137.64        13.80 o                         
  18   8   0         59.70         22.12        12.07 o                         
  20   8   0         77.88         80.65        12.05 o                         
   1   9   0        148.73        154.57        15.00 o                         
   3   9   0         68.01         48.42         9.13 o                         
   5   9   0        113.52         94.49        11.12 o                         
   7   9   0        168.24        189.53        14.05 o                         
   9   9   0        180.51        168.53        13.91 o                         
  11   9   0          1.81         -5.15         5.15 o                         
  13   9   0          5.17          7.38         9.35 o                         
  15   9   0        216.42        238.18        17.46 o                         
   0  10   0       1179.80       1268.37       115.31 o                         
   2  10   0       1397.39       1519.41        40.75 o                         
   4  10   0        728.87        692.85        29.85 o                         
   6  10   0         20.45         11.60         9.79 o                         
   8  10   0          1.31          5.66         8.00 o                         
 -31   1   1        747.12        757.28        22.18 o                         
 -29   1   1         27.15         31.11         7.19 o                         
 -27   1   1        151.03        159.25        10.41 o                         
 -25   1   1        282.95        297.50        13.21 o                         
 -23   1   1       5171.23       5050.62        67.88 o                         
 -21   1   1        584.88        653.58        15.45 o                         
 -19   1   1       3040.65       3007.43        39.68 o                         
 -17   1   1          3.36          4.10         2.39 o                         
 -15   1   1        142.13        135.66         5.22 o                         
 -13   1   1        241.75        242.93         6.35 o                         
 -11   1   1       1137.88       1199.73        15.13 o                         
  -9   1   1       1484.68       1654.10        20.16 o                         
  -7   1   1         63.56         63.56         2.46 o                         
  -5   1   1       2449.11       2271.64        23.52 o                         
  -3   1   1       3699.29       3349.90        32.52 o                         
  -1   1   1       1135.27       1136.42        11.67 o                         
   1   1   1        927.21        780.78         8.31 o                         
   3   1   1        699.63        785.74         9.41 o                         
   5   1   1        700.79        734.59         8.99 o                         
   7   1   1      14642.59      13818.46       270.22 o                         
   9   1   1      10169.72      10926.83       106.60 o                         
  11   1   1        263.20        241.24         6.42 o                         
  13   1   1        860.86        868.89        14.35 o                         
  15   1   1       6745.91       6886.00        69.10 o                         
  17   1   1        423.93        486.95        10.48 o                         
  19   1   1        115.95        126.67         6.11 o                         
  21   1   1        796.46        780.15        17.83 o                         
  23   1   1        100.98        105.09         7.86 o                         
  25   1   1         49.19         51.11         6.91 o                         
  27   1   1          2.77         12.96         5.14 o                         
  29   1   1        510.07        523.32        18.03 o                         
  31   1   1        648.89        653.50        26.71 o                         
 -30   2   1       2149.72       2218.46        56.11 o                         
 -28   2   1         46.03         50.81         7.27 o                         
 -26   2   1         34.01         19.75         4.90 o                         
 -24   2   1         75.79         68.20         7.28 o                         
 -22   2   1        881.02        805.47        20.35 o                         
 -20   2   1         51.91         48.44         5.30 o                         
 -18   2   1        910.30        864.32        14.79 o                         
 -16   2   1        496.00        546.48        10.72 o                         
 -14   2   1        798.12        884.95        13.59 o                         
 -12   2   1         12.03         32.48         2.84 o                         
 -10   2   1       9617.91       9185.21        79.45 o                         
  -8   2   1        430.71        412.94         6.95 o                         
  -6   2   1       1958.75       1873.02        21.82 o                         
  -4   2   1      31829.34      30823.00       561.47 o                         
   0   2   1      10015.47       8827.58       339.42 o                         
   2   2   1      26995.49      24634.35       699.75 o                         
   4   2   1      29550.39      26983.20       593.80 o                         
   6   2   1      35845.15      36291.96       573.01 o                         
   8   2   1      23257.48      25360.96       426.98 o                         
  10   2   1          8.48         26.74         2.47 o                         
  12   2   1        216.23        217.82         6.41 o                         
  14   2   1       8898.51       8770.06        81.94 o                         
  16   2   1       2057.57       1947.10        25.42 o                         
  18   2   1        313.56        279.41         9.56 o                         
  20   2   1       1457.67       1375.38        23.55 o                         
  22   2   1         28.33         33.81         4.76 o                         
  24   2   1          0.04         -3.54         3.54 o                         
  26   2   1          9.89          5.03         5.02 o                         
  28   2   1         98.35         87.45         8.71 o                         
  30   2   1         96.89         96.73        10.15 o                         
 -29   3   1        420.76        448.88        23.06 o                         
 -27   3   1         41.75         34.54         6.47 o                         
 -25   3   1         19.99         23.64         5.24 o                         
 -23   3   1         78.72         70.41         6.77 o                         
 -21   3   1       2900.79       2911.28        45.73 o                         
 -19   3   1        127.05        140.68         6.97 o                         
 -17   3   1       4120.97       4065.69        41.73 o                         
 -15   3   1      14349.18      14018.87       126.50 o                         
 -13   3   1        104.66         96.45         4.08 o                         
 -11   3   1       9622.01      10279.17        97.65 o                         
  -9   3   1       9594.25      10034.16        94.72 o                         
  -7   3   1      13786.00      13585.67       127.24 o                         
  -5   3   1       7075.49       7702.86        76.47 o                         
  -3   3   1        709.04        716.88        10.08 o                         
  -1   3   1        163.87        200.26         4.91 o                         
   1   3   1        201.12        166.73         4.33 o                         
   3   3   1      14448.79      14797.48       258.87 o                         
   5   3   1      24027.68      24267.53       642.12 o                         
   7   3   1       1086.94       1229.52        18.75 o                         
   9   3   1          4.59          1.54         1.50 o                         
  11   3   1       4072.34       3997.16        43.63 o                         
  13   3   1       1397.44       1350.13        18.23 o                         
  15   3   1        520.25        575.94        10.99 o                         
  17   3   1         12.03          4.81         2.76 o                         
  19   3   1        908.94        846.70        18.85 o                         
  21   3   1        552.11        498.82        15.16 o                         
  23   3   1       2095.26       2134.50        36.57 o                         
  25   3   1        648.51        626.62        19.34 o                         
  27   3   1        803.85        836.16        22.25 o                         
  29   3   1        788.44        884.65        28.17 o                         
 -28   4   1         55.20         43.73         8.76 o                         
 -26   4   1         85.56         75.95         7.86 o                         
 -24   4   1        233.36        257.91        11.42 o                         
 -22   4   1        138.37        159.42        10.59 o                         
 -20   4   1         59.75         62.96         5.85 o                         
 -18   4   1       2194.22       2021.10        37.85 o                         
 -16   4   1        313.15        284.98         8.63 o                         
 -14   4   1          0.37          3.18         2.88 o                         
 -12   4   1          6.36          3.31         2.82 o                         
 -10   4   1        182.54        135.73         5.15 o                         
  -8   4   1         69.46         85.62         3.69 o                         
  -6   4   1      28528.89      29092.56       493.68 o                         
  -4   4   1       2172.61       2212.82        25.80 o                         
  -2   4   1         93.62        109.50         4.58 o                         
   0   4   1         35.54         40.60         3.53 o                         
   2   4   1         97.75        118.89         4.76 o                         
   4   4   1       3319.80       3645.61        37.05 o                         
   6   4   1      10619.91      11111.76       100.50 o                         
   8   4   1      25322.58      25548.59       343.61 o                         
  10   4   1       3379.95       3469.38        38.44 o                         
  12   4   1       3895.35       3853.94        42.68 o                         
  14   4   1       1351.76       1270.55        18.43 o                         
  16   4   1       1184.92       1236.14        20.03 o                         
  18   4   1        104.67         99.84         7.45 o                         
  20   4   1         25.81         27.16         6.27 o                         
  22   4   1        984.20        915.49        28.78 o                         
  24   4   1       1432.32       1402.35        29.99 o                         
  26   4   1        185.67        219.67        13.69 o                         
  28   4   1          2.43          4.05         7.21 o                         
 -27   5   1          4.09         14.03         8.07 o                         
 -25   5   1       1578.08       1669.33        42.17 o                         
 -23   5   1        245.18        281.88        14.39 o                         
 -21   5   1          9.96          5.65         5.06 o                         
 -19   5   1        355.41        361.10        18.05 o                         
 -17   5   1         88.83         95.22         8.46 o                         
 -15   5   1        709.49        701.72        14.86 o                         
 -13   5   1        736.61        734.39        13.60 o                         
 -11   5   1         39.70         30.80         3.74 o                         
  -9   5   1       1687.53       1834.27        21.83 o                         
  -7   5   1       3541.92       3666.22        38.67 o                         
  -5   5   1       3270.14       3315.74        37.33 o                         
  -3   5   1        306.11        310.99         7.59 o                         
  -1   5   1         84.77         88.82         4.13 o                         
   1   5   1         77.60         85.37         4.47 o                         
   3   5   1         18.75         21.38         2.84 o                         
   5   5   1       4369.98       4323.40        44.40 o                         
   7   5   1       9294.35       9063.99        81.61 o                         
   9   5   1         71.80         84.42         4.71 o                         
  11   5   1        166.21        149.98         6.11 o                         
  13   5   1       1054.22       1089.95        19.08 o                         
  15   5   1         67.54         88.49         6.95 o                         
  17   5   1        119.33        117.99         8.82 o                         
  19   5   1        329.10        353.37        15.24 o                         
  21   5   1       1613.93       1697.88        36.95 o                         
  23   5   1        166.61        224.54        13.97 o                         
  25   5   1         18.23         19.79         7.75 o                         
  27   5   1         10.64         34.76         8.81 o                         
 -26   6   1          0.00         -0.30         7.72 o                         
 -24   6   1         86.42         95.99        10.18 o                         
 -22   6   1         81.67         79.22        13.46 o                         
 -20   6   1         28.83         27.69         6.72 o                         
 -18   6   1        879.04        789.95        20.94 o                         
 -16   6   1        105.56         65.32         6.87 o                         
 -14   6   1        205.39        226.91        10.90 o                         
 -12   6   1       1320.91       1386.29        25.57 o                         
 -10   6   1       4486.41       4515.82        52.19 o                         
  -8   6   1         73.92         68.57         4.66 o                         
  -6   6   1       1278.15       1268.62        19.33 o                         
  -4   6   1        765.09        731.23        13.82 o                         
  -2   6   1         56.01         57.38         4.05 o                         
   0   6   1        389.19        419.33        10.04 o                         
   2   6   1        670.58        722.41        13.62 o                         
   4   6   1        273.73        291.19        10.07 o                         
   6   6   1       1215.74       1182.34        18.02 o                         
   8   6   1        595.08        540.40        11.45 o                         
  10   6   1       7019.07       6779.38        67.36 o                         
  12   6   1        340.91        330.27        11.03 o                         
  14   6   1       3199.56       3186.73        46.30 o                         
  16   6   1         80.49         81.34         7.27 o                         
  18   6   1          1.80         11.43         5.52 o                         
  20   6   1        174.46        201.87        12.77 o                         
  22   6   1       1254.62       1204.01        31.54 o                         
  24   6   1         10.04          7.63        11.37 o                         
 -23   7   1        547.79        636.02        21.49 o                         
 -21   7   1          7.68         11.71         6.99 o                         
 -19   7   1         97.52        103.25         9.73 o                         
 -17   7   1         16.26          6.59         5.35 o                         
 -15   7   1        205.27        196.54        13.63 o                         
 -13   7   1       1765.61       1663.42        38.99 o                         
 -11   7   1        423.40        487.48        13.54 o                         
  -9   7   1        435.25        453.38        12.96 o                         
  -7   7   1          7.65          4.28         3.37 o                         
  -5   7   1        365.37        353.35        11.36 o                         
  -3   7   1        143.01        157.60         7.72 o                         
  -1   7   1          4.99          3.45         3.14 o                         
   1   7   1         53.74         58.36         5.98 o                         
   3   7   1        211.40        231.25         9.35 o                         
   5   7   1       1426.90       1387.73        25.72 o                         
   7   7   1        742.86        757.50        18.10 o                         
   9   7   1         41.91         42.59         4.86 o                         
  11   7   1        260.61        252.15         9.88 o                         
  13   7   1        692.03        667.45        23.23 o                         
  15   7   1        198.54        190.74        12.36 o                         
  17   7   1        273.94        224.85        13.59 o                         
  19   7   1        530.86        530.20        20.21 o                         
  21   7   1          1.48          7.98         9.19 o                         
  23   7   1         27.81         39.53         9.93 o                         
 -20   8   1          1.67         -4.48         8.38 o                         
 -18   8   1        212.46        168.26        17.87 o                         
 -16   8   1         13.40         13.26         7.80 o                         
 -14   8   1       1330.82       1281.13        31.97 o                         
 -12   8   1        639.57        612.67        20.99 o                         
 -10   8   1         41.31         34.09         6.05 o                         
  -8   8   1         46.07         56.45         6.58 o                         
  -6   8   1        200.82        221.34        10.56 o                         
  -4   8   1         33.23         36.37         6.93 o                         
  -2   8   1       1518.37       1510.98        36.65 o                         
   0   8   1        534.26        522.83        18.38 o                         
   2   8   1         15.45         12.17         5.47 o                         
   4   8   1        449.33        469.11        17.38 o                         
   6   8   1         12.20         16.84         5.24 o                         
   8   8   1         24.97         22.27         6.14 o                         
  10   8   1          3.55          8.07         5.32 o                         
  12   8   1       1161.78       1021.02        25.73 o                         
  14   8   1        563.54        561.93        22.94 o                         
  16   8   1       2203.62       2146.71        56.19 o                         
  18   8   1        503.73        444.13        31.51 o                         
 -15   9   1         21.80         14.15         9.43 o                         
 -13   9   1          0.46         -3.40         8.41 o                         
 -11   9   1        146.97        152.85        15.85 o                         
  -9   9   1        457.97        510.89        19.10 o                         
  -7   9   1        449.14        483.60        18.79 o                         
  -5   9   1          3.33          8.62         6.78 o                         
  -3   9   1          0.28         -7.38         7.38 o                         
  -1   9   1          0.31          3.31         8.43 o                         
   1   9   1          0.24          2.32         7.35 o                         
   3   9   1        106.28        134.44        13.14 o                         
   5   9   1        872.06        945.76        42.54 o                         
   7   9   1        182.24        214.10        13.95 o                         
   9   9   1        214.63        237.59        15.43 o                         
  11   9   1         23.70         10.06         6.45 o                         
  13   9   1          3.08          5.98         9.77 o                         
  15   9   1         82.11         72.21        15.12 o                         
  -8  10   1        542.89        641.68        28.29 o                         
  -6  10   1       1348.40       1412.27        47.93 o                         
  -4  10   1         11.05        -10.33        10.33 o                         
  -2  10   1        109.60        104.19        14.53 o                         
   0  10   1         61.09         53.55        14.34 o                         
   2  10   1         56.52         52.48        10.78 o                         
   4  10   1        107.96        120.79        12.96 o                         
   6  10   1          7.78          4.05         8.79 o                         
   8  10   1         88.00         70.90        11.97 o                         
 -32   0   2        269.75        277.79        23.62 o                         
 -30   0   2         76.71         79.30        13.67 o                         
 -28   0   2       2969.18       2969.87        67.28 o                         
 -26   0   2         91.55         61.89        12.79 o                         
 -24   0   2       8141.34       7864.72       160.22 o                         
 -22   0   2         49.95         82.15         9.81 o                         
 -20   0   2        752.75        768.61        20.17 o                         
 -18   0   2       3996.73       4085.13        75.01 o                         
 -16   0   2       1626.60       1775.51        34.35 o                         
 -14   0   2          0.70          7.97         2.85 o                         
 -12   0   2        673.62        755.01        20.15 o                         
 -10   0   2       2141.42       1988.26        35.28 o                         
  -8   0   2        158.53        241.98         6.64 o                         
  -6   0   2      25190.02      22714.04       714.72 o                         
   0   0   2       3858.87       3509.50        54.70 o                         
   8   0   2      12833.88      12761.63       431.66 o                         
  10   0   2      15896.84      16027.46       280.44 o                         
  12   0   2      36676.76      36801.55      2029.66 o                         
  14   0   2        267.03        262.69        10.02 o                         
  16   0   2       8136.04       8759.75       117.05 o                         
  18   0   2       2846.86       3105.12        50.46 o                         
  20   0   2        154.01        164.96         9.62 o                         
  22   0   2         36.62         42.18         8.24 o                         
  24   0   2       5126.06       4903.43       160.73 o                         
  26   0   2        311.60        275.28        17.85 o                         
  28   0   2       3155.81       3191.10        73.03 o                         
  30   0   2         45.08         18.24        22.68 o                         
 -31   1   2        191.62        224.68        12.87 o                         
 -29   1   2        161.93        167.15        10.97 o                         
 -27   1   2       1372.17       1342.87        27.93 o                         
 -25   1   2       7794.24       7676.29       116.22 o                         
 -23   1   2       5539.85       5494.96        84.39 o                         
 -21   1   2          9.35          4.56         3.25 o                         
 -19   1   2        111.78        125.35         6.29 o                         
 -17   1   2          0.30          1.97         2.27 o                         
 -15   1   2        474.74        418.00         8.65 o                         
 -13   1   2        269.64        279.37         8.86 o                         
 -11   1   2        965.79        928.44        12.53 o                         
  -9   1   2         11.64          4.90         1.22 o                         
  -7   1   2      10060.96       9686.92       311.59 o                         
  -5   1   2       2628.82       2424.71        22.04 o                         
  -1   1   2       2169.27       2051.35        22.24 o                         
   1   1   2      17181.54      15711.60       565.51 o                         
   3   1   2        249.93        291.64         4.44 o                         
   5   1   2       3119.47       2772.39        26.59 o                         
   7   1   2         42.35         82.06         2.95 o                         
   9   1   2       1282.77       1199.31        15.37 o                         
  11   1   2       2323.72       2336.35        28.24 o                         
  13   1   2         21.19         40.44         3.27 o                         
  15   1   2        999.91       1056.71        15.80 o                         
  17   1   2         38.43         55.58         4.53 o                         
  19   1   2        238.37        260.79         8.09 o                         
  21   1   2        190.46        224.06         9.06 o                         
  23   1   2         35.38         33.87         5.61 o                         
  25   1   2          5.49          4.24         4.54 o                         
  27   1   2          3.14         -0.21         5.01 o                         
  29   1   2        692.58        780.74        26.94 o                         
 -30   2   2         75.42         60.68         7.76 o                         
 -28   2   2        762.33        849.29        21.89 o                         
 -26   2   2         24.33         23.54         5.50 o                         
 -24   2   2        618.30        613.98        19.84 o                         
 -22   2   2       3858.54       3832.43        58.91 o                         
 -20   2   2       1672.07       1685.56        31.07 o                         
 -18   2   2       1072.40       1077.52        16.83 o                         
 -16   2   2         26.38         27.54         3.11 o                         
 -14   2   2        285.17        190.69         5.68 o                         
 -12   2   2        238.16        199.89         5.75 o                         
 -10   2   2       4067.37       4199.12        61.14 o                         
  -8   2   2       8699.76       9183.20        86.00 o                         
  -6   2   2       1020.28       1284.59        14.36 o                         
  -2   2   2       1497.89       1409.14        15.51 o                         
   0   2   2       1718.69       1905.12        18.96 o                         
   2   2   2       3955.38       3775.25        36.49 o                         
   4   2   2       1839.98       1912.62        18.96 o                         
   6   2   2      14514.71      14274.57       193.89 o                         
   8   2   2       1458.66       1520.58        17.02 o                         
  10   2   2      19015.88      20206.60       305.90 o                         
  12   2   2        373.78        319.18         7.23 o                         
  14   2   2        704.27        716.53        13.78 o                         
  16   2   2       2755.55       2667.24        40.97 o                         
  18   2   2       3974.63       3889.87        44.53 o                         
  20   2   2        830.36        876.83        18.97 o                         
  22   2   2        806.24        792.22        17.24 o                         
  24   2   2        209.01        239.52        14.80 o                         
  26   2   2        596.15        633.47        17.80 o                         
  28   2   2       1151.62       1194.84        27.86 o                         
  30   2   2         42.09         55.32         8.96 o                         
 -31   3   2          2.57          7.41         6.88 o                         
 -29   3   2        232.30        217.70        12.71 o                         
 -27   3   2        178.61        151.17        10.18 o                         
 -25   3   2       1076.25       1056.66        22.88 o                         
 -23   3   2       1753.69       1707.36        37.01 o                         
 -21   3   2        332.88        314.37        10.82 o                         
 -19   3   2       1684.55       1617.83        25.37 o                         
 -17   3   2       2967.80       2944.76        32.12 o                         
 -15   3   2       1631.67       1847.40        24.65 o                         
 -13   3   2        162.54        174.55         6.25 o                         
 -11   3   2        843.94        897.41        14.34 o                         
  -9   3   2        671.80        673.96        11.05 o                         
  -7   3   2        346.22        330.51         6.73 o                         
  -5   3   2       8305.41       8336.19       125.15 o                         
  -3   3   2       2415.54       2547.47        26.12 o                         
  -1   3   2       2393.94       2367.28        24.51 o                         
   1   3   2       1074.90       1111.71        13.42 o                         
   3   3   2       8480.78       8153.18        76.92 o                         
   5   3   2       6887.09       6978.61        70.06 o                         
   7   3   2       1096.65       1122.29        14.49 o                         
   9   3   2        476.02        445.03         8.43 o                         
  11   3   2        379.79        390.28         8.26 o                         
  13   3   2        316.60        317.31         8.28 o                         
  15   3   2       1322.99       1367.80        20.34 o                         
  17   3   2        459.79        475.21        11.25 o                         
  19   3   2         93.64         55.39         5.82 o                         
  21   3   2        245.71        242.11        11.52 o                         
  23   3   2        138.21        172.48         9.77 o                         
  25   3   2         32.63         21.08         6.02 o                         
  27   3   2        239.54        239.20        12.24 o                         
  29   3   2        111.52        107.53        10.25 o                         
 -28   4   2         10.96         15.86         4.93 o                         
 -26   4   2        313.31        300.57        14.87 o                         
 -24   4   2       1454.74       1563.70        29.55 o                         
 -22   4   2        276.28        283.66        13.11 o                         
 -20   4   2       1784.39       1609.56        33.20 o                         
 -18   4   2       1630.74       1634.79        30.16 o                         
 -16   4   2       6076.85       5909.31        66.08 o                         
 -14   4   2        199.19        196.02         6.83 o                         
 -12   4   2        118.00        124.63         5.39 o                         
 -10   4   2        247.79        258.05         6.66 o                         
  -8   4   2       3321.92       3250.33        33.48 o                         
  -6   4   2        254.97        233.53         6.91 o                         
  -4   4   2       9232.70      10006.68        90.84 o                         
  -2   4   2       1007.22        866.80        12.79 o                         
   0   4   2       3458.91       3317.96        35.46 o                         
   2   4   2        551.89        645.84        10.67 o                         
   4   4   2       7968.03       8402.73        74.26 o                         
   6   4   2       1323.86       1255.62        18.15 o                         
   8   4   2       1604.98       1545.85        19.41 o                         
  10   4   2       3613.53       3561.91        42.55 o                         
  12   4   2         75.98         61.40         4.34 o                         
  14   4   2       1319.75       1368.53        20.94 o                         
  16   4   2       4218.93       3961.09        50.21 o                         
  18   4   2        504.30        432.10        15.68 o                         
  20   4   2       2474.17       2488.72        42.31 o                         
  22   4   2         87.35        103.42         9.38 o                         
  24   4   2         31.68         23.28         6.14 o                         
  26   4   2          1.17          4.72         5.66 o                         
  28   4   2         14.53         11.27         7.50 o                         
 -27   5   2        700.97        729.54        24.91 o                         
 -25   5   2        379.04        395.00        17.26 o                         
 -23   5   2        115.74        128.38        10.83 o                         
 -21   5   2        485.55        464.17        17.52 o                         
 -19   5   2        227.94        248.45        13.88 o                         
 -17   5   2       5373.87       5045.38        84.43 o                         
 -15   5   2       3505.03       3370.71        51.56 o                         
 -13   5   2         43.27         35.65         3.77 o                         
 -11   5   2         64.82         66.58         4.38 o                         
  -9   5   2        223.01        189.32         5.81 o                         
  -7   5   2         56.67         59.08         4.18 o                         
  -5   5   2        413.96        464.32         9.79 o                         
  -3   5   2        167.65        202.71         6.47 o                         
  -1   5   2        273.60        234.42         7.21 o                         
   1   5   2       1610.58       1615.28        21.29 o                         
   3   5   2         10.91         10.05         2.48 o                         
   5   5   2          8.74          9.91         2.36 o                         
   7   5   2         19.63         14.71         2.73 o                         
   9   5   2          2.98          1.24         2.08 o                         
  11   5   2        194.42        209.47         6.95 o                         
  13   5   2       1719.59       1739.96        32.72 o                         
  15   5   2          1.64         -2.98         2.98 o                         
  17   5   2        220.29        243.10        10.75 o                         
  19   5   2         13.17         10.56         5.32 o                         
  21   5   2          7.45         -3.85         6.24 o                         
  23   5   2        150.98        161.20        10.88 o                         
  25   5   2         10.33         14.21         7.17 o                         
 -26   6   2        101.02         97.96        15.44 o                         
 -24   6   2        347.97        399.11        16.61 o                         
 -22   6   2         29.15         28.89         6.69 o                         
 -20   6   2        478.21        496.11        18.28 o                         
 -18   6   2       1288.66       1317.48        28.08 o                         
 -16   6   2         14.11          9.07         4.23 o                         
 -14   6   2        447.90        349.21        12.69 o                         
 -12   6   2         39.66         29.09         4.58 o                         
 -10   6   2       2491.56       2344.66        29.39 o                         
  -8   6   2        580.39        596.44        12.23 o                         
  -6   6   2        171.28        126.87         5.99 o                         
  -4   6   2       1368.03       1292.65        19.58 o                         
  -2   6   2       2481.20       2523.88        28.82 o                         
   0   6   2        220.79        208.57        12.29 o                         
   2   6   2        130.07        158.60         6.13 o                         
   4   6   2       5151.56       5161.83        55.38 o                         
   6   6   2         39.78         37.35         3.88 o                         
   8   6   2         47.70         41.65         4.39 o                         
  10   6   2        513.32        551.92        12.23 o                         
  12   6   2       1356.38       1364.09        27.09 o                         
  14   6   2         46.30         34.53         5.29 o                         
  16   6   2       1116.06       1114.19        25.40 o                         
  18   6   2       1227.55       1212.63        30.77 o                         
  20   6   2          3.82          2.55         5.86 o                         
  22   6   2       2296.07       2327.05        52.59 o                         
  24   6   2        147.40        138.77        14.12 o                         
 -23   7   2       1827.37       1968.01        42.89 o                         
 -21   7   2        117.66        142.38        13.12 o                         
 -19   7   2          1.52          2.09         5.43 o                         
 -17   7   2          2.77         10.50         5.61 o                         
 -15   7   2        402.68        506.61        21.14 o                         
 -13   7   2       1774.02       1687.08        32.88 o                         
 -11   7   2       1392.49       1430.62        29.12 o                         
  -9   7   2        151.77        116.38         7.24 o                         
  -7   7   2         49.29         34.75         4.44 o                         
  -5   7   2       1618.72       1551.17        25.81 o                         
  -3   7   2       5598.01       5320.29        61.01 o                         
  -1   7   2       1152.90       1168.81        21.27 o                         
   1   7   2          0.74          6.99         3.96 o                         
   3   7   2       2327.90       2259.52        31.63 o                         
   5   7   2       4796.69       4671.28        58.32 o                         
   7   7   2       3560.28       3377.88        47.13 o                         
   9   7   2        691.41        690.60        16.09 o                         
  11   7   2         48.60         34.57         5.53 o                         
  13   7   2       1774.81       1718.06        31.61 o                         
  15   7   2          0.09          3.06         7.85 o                         
  17   7   2        184.34        115.92        11.20 o                         
  19   7   2        249.99        249.01        15.00 o                         
  21   7   2         39.05         28.22         8.26 o                         
 -20   8   2        593.06        708.20        31.49 o                         
 -18   8   2        424.48        407.51        18.59 o                         
 -16   8   2        479.70        401.71        17.88 o                         
 -14   8   2        306.58        267.86        17.14 o                         
 -12   8   2        434.18        418.18        17.41 o                         
 -10   8   2        218.29        224.96        11.42 o                         
  -8   8   2         12.57         12.42         4.53 o                         
  -6   8   2        345.15        295.83        13.36 o                         
  -4   8   2        672.83        685.83        20.99 o                         
  -2   8   2        724.93        721.62        22.69 o                         
   0   8   2       1508.37       1571.19        36.54 o                         
   2   8   2        127.81        137.71         9.66 o                         
   4   8   2        395.76        401.91        16.76 o                         
   6   8   2       1481.92       1523.21        33.98 o                         
   8   8   2         98.60        106.46        10.44 o                         
  10   8   2         33.52         35.57         7.40 o                         
  12   8   2        521.70        587.13        19.70 o                         
  14   8   2       1920.70       1828.39        45.75 o                         
  16   8   2        175.53        208.27        15.91 o                         
  18   8   2         63.11         59.25        11.45 o                         
 -15   9   2         60.65         52.08        12.03 o                         
 -13   9   2         29.11         23.02         8.25 o                         
 -11   9   2        890.53        932.54        29.20 o                         
  -9   9   2        732.45        751.18        22.79 o                         
  -7   9   2        389.59        419.43        15.99 o                         
  -5   9   2        125.06        159.70        14.70 o                         
  -3   9   2         25.80         31.46        11.83 o                         
  -1   9   2          1.26         11.84         7.77 o                         
   1   9   2         44.60         37.05         8.38 o                         
   3   9   2        113.51         91.67         9.05 o                         
   5   9   2         22.92         34.64         7.57 o                         
   7   9   2        866.27        879.17        28.54 o                         
   9   9   2          9.19         17.01         6.98 o                         
  11   9   2        258.66        308.82        19.05 o                         
  13   9   2        128.21        124.25        13.23 o                         
  -8  10   2         53.45         14.93        16.06 o                         
  -6  10   2        598.66        578.46        26.02 o                         
  -4  10   2        270.06        337.72        24.89 o                         
  -2  10   2       1691.45       1848.02        74.93 o                         
   0  10   2        474.78        528.31        23.73 o                         
   2  10   2        243.74        207.34        19.20 o                         
   4  10   2       2276.69       2498.92        65.15 o                         
   6  10   2        249.64        291.62        25.49 o                         
 -31   1   3          1.38          0.59         6.10 o                         
 -29   1   3        112.72        126.00         9.54 o                         
 -27   1   3       5105.97       5045.48        69.31 o                         
 -25   1   3         23.94          5.04         5.17 o                         
 -23   1   3        282.02        296.20        12.25 o                         
 -21   1   3       3083.77       2925.39        42.50 o                         
 -19   1   3        992.11        991.23        16.00 o                         
 -17   1   3       1034.19       1017.25        15.50 o                         
 -15   1   3       1874.01       1953.59        23.37 o                         
 -13   1   3      10484.71      10944.53        98.65 o                         
 -11   1   3      19364.78      19730.45       597.88 o                         
  -9   1   3        865.99        780.27        10.89 o                         
  -7   1   3          0.05          2.79         0.86 o                         
  -5   1   3       9360.33       8416.66       128.18 o                         
  -3   1   3         45.61         40.19         1.15 o                         
  -1   1   3         32.73         22.56         1.18 o                         
   1   1   3        907.99        968.57        12.07 o                         
   3   1   3         46.61         70.26         2.17 o                         
   5   1   3       2604.37       2869.38        33.37 o                         
   7   1   3       1031.31       1004.69        12.38 o                         
   9   1   3        831.20        884.77        12.06 o                         
  11   1   3          0.64          1.51         1.47 o                         
  13   1   3        936.73       1047.41        15.08 o                         
  15   1   3         53.28         57.13         4.11 o                         
  17   1   3         29.75         25.25         3.43 o                         
  19   1   3         40.09         36.40         4.04 o                         
  21   1   3          2.15         -1.07         2.99 o                         
  23   1   3         25.13         25.89         5.11 o                         
  25   1   3        712.88        729.19        20.07 o                         
  27   1   3        837.55        847.27        22.74 o                         
  29   1   3         62.32         60.47         8.69 o                         
 -32   2   3         28.19         23.33         7.79 o                         
 -30   2   3        196.13        221.55        19.41 o                         
 -28   2   3        831.07        867.87        23.46 o                         
 -26   2   3         52.37         52.75         7.20 o                         
 -24   2   3         54.00         64.81         7.29 o                         
 -22   2   3        394.30        374.80        13.35 o                         
 -20   2   3        569.54        521.18        13.35 o                         
 -18   2   3        158.60        165.57         6.48 o                         
 -16   2   3        461.70        486.57         9.89 o                         
 -14   2   3         63.95         69.16         3.99 o                         
 -12   2   3        311.28        304.06         7.44 o                         
 -10   2   3       8326.05       8673.03        75.11 o                         
  -8   2   3       1058.94        936.49        11.89 o                         
  -6   2   3       4533.84       4360.96        40.25 o                         
  -4   2   3       3590.87       3413.67        31.81 o                         
  -2   2   3        117.10         76.76         2.52 o                         
   0   2   3       9469.40       9228.54        94.18 o                         
   2   2   3        485.28        519.81        10.21 o                         
   4   2   3       2345.86       2429.01        23.35 o                         
   6   2   3        655.99        626.45         9.13 o                         
   8   2   3         18.41          2.76         1.55 o                         
  10   2   3       9421.04      10143.30        95.86 o                         
  12   2   3       1864.36       2003.93        23.64 o                         
  14   2   3        119.33        142.69         5.45 o                         
  16   2   3        890.13       1019.40        22.87 o                         
  18   2   3       3589.32       3888.44        42.99 o                         
  20   2   3        500.70        428.99        15.35 o                         
  22   2   3        706.10        704.70        16.66 o                         
  24   2   3         23.85         25.59         5.82 o                         
  26   2   3          1.63          8.74         5.26 o                         
  28   2   3          2.07         -4.24        10.83 o                         
 -31   3   3       1283.46       1327.24        37.75 o                         
 -29   3   3       4321.28       4355.42        68.12 o                         
 -27   3   3          0.01          7.31         4.98 o                         
 -25   3   3       3997.64       4054.35        56.59 o                         
 -23   3   3       2366.92       2296.10        44.74 o                         
 -21   3   3         20.48         15.14         3.83 o                         
 -19   3   3      11723.63      11569.11       118.71 o                         
 -17   3   3       7338.28       7298.40        70.57 o                         
 -15   3   3       1285.95       1175.13        17.77 o                         
 -13   3   3       1430.62       1414.83        19.36 o                         
 -11   3   3      10998.71      11219.96       105.85 o                         
  -9   3   3       2832.03       3005.57        32.66 o                         
  -7   3   3       1232.45       1309.63        15.03 o                         
  -5   3   3       3945.66       4336.27        41.44 o                         
  -3   3   3      24314.36      24084.21       564.97 o                         
  -1   3   3       7025.23       7505.29        78.85 o                         
   1   3   3       8760.85       9120.81        81.60 o                         
   3   3   3         53.99         41.26         2.48 o                         
   5   3   3       2277.00       2196.85        22.62 o                         
   7   3   3        217.70        207.70         5.45 o                         
   9   3   3       6844.52       7134.08        71.96 o                         
  11   3   3       2686.74       2640.63        29.73 o                         
  13   3   3       1190.12       1167.12        18.55 o                         
  15   3   3          7.42          8.49         3.07 o                         
  17   3   3       7634.80       7561.11        81.72 o                         
  19   3   3       6598.87       6517.68        83.30 o                         
  21   3   3       1282.29       1236.75        24.03 o                         
  23   3   3         53.78         47.02         6.21 o                         
  25   3   3         37.56         27.85         6.76 o                         
  27   3   3         64.88         89.23        12.36 o                         
 -30   4   3        135.36        127.18        13.64 o                         
 -28   4   3        182.90        208.57        13.67 o                         
 -26   4   3         55.32         56.09         8.11 o                         
 -24   4   3        395.69        375.35        15.41 o                         
 -22   4   3          0.43          4.92         4.14 o                         
 -20   4   3       1555.68       1640.80        33.70 o                         
 -18   4   3         95.42         81.60         7.27 o                         
 -16   4   3         19.99         25.05         3.70 o                         
 -14   4   3       2727.58       2735.35        36.28 o                         
 -12   4   3       3496.39       3448.12        36.73 o                         
 -10   4   3       1721.54       1666.89        21.46 o                         
  -8   4   3        254.66        290.28         7.09 o                         
  -6   4   3       2247.11       2504.88        30.13 o                         
  -4   4   3       1884.71       1815.24        22.92 o                         
  -2   4   3         77.85         58.10         3.54 o                         
   0   4   3        950.26        949.60        14.26 o                         
   2   4   3         80.98         97.34         3.98 o                         
   4   4   3        135.29        186.23         5.08 o                         
   6   4   3        128.15        173.35         5.94 o                         
   8   4   3       5204.83       5482.46        61.54 o                         
  10   4   3         52.93         69.20         4.06 o                         
  12   4   3        281.59        278.37         7.80 o                         
  14   4   3        799.60        692.25        13.42 o                         
  16   4   3          6.35          0.05         2.97 o                         
  18   4   3        114.34         62.50         6.04 o                         
  20   4   3       1961.81       2003.20        42.69 o                         
  22   4   3          7.82          6.88         5.27 o                         
  24   4   3        132.12        149.42        10.51 o                         
  26   4   3          2.24          1.19         8.75 o                         
 -27   5   3        859.97        898.94        28.79 o                         
 -25   5   3        183.76        178.28        12.37 o                         
 -23   5   3        411.85        435.43        16.87 o                         
 -21   5   3        200.25        226.85        12.07 o                         
 -19   5   3         29.03         20.22         5.72 o                         
 -17   5   3       5661.26       5372.16        79.32 o                         
 -15   5   3       2104.25       2199.68        31.69 o                         
 -13   5   3        308.85        280.86         7.75 o                         
 -11   5   3         21.34         30.17         3.75 o                         
  -9   5   3        366.30        449.83        10.91 o                         
  -7   5   3          7.60         20.07         2.75 o                         
  -5   5   3        527.38        479.21         9.95 o                         
  -3   5   3       4431.32       4456.83        43.58 o                         
  -1   5   3       3390.88       3379.53        36.04 o                         
   1   5   3        477.42        451.48         9.36 o                         
   3   5   3         49.78         59.28         4.12 o                         
   5   5   3       1006.72        919.79        13.79 o                         
   7   5   3          0.27          3.11         2.14 o                         
   9   5   3         90.09         79.12         4.65 o                         
  11   5   3       2782.51       2878.47        34.45 o                         
  13   5   3          5.68         14.59         4.71 o                         
  15   5   3        629.73        567.80        15.14 o                         
  17   5   3        803.09        782.65        18.50 o                         
  19   5   3        441.30        419.25        18.51 o                         
  21   5   3          4.41         -0.21         4.77 o                         
  23   5   3        670.75        716.54        23.84 o                         
  25   5   3        116.88        130.89        11.23 o                         
 -26   6   3        279.00        292.40        17.67 o                         
 -24   6   3         64.39         33.01         7.02 o                         
 -22   6   3         93.44         60.85         7.80 o                         
 -20   6   3        236.54        255.45        14.73 o                         
 -18   6   3        170.22        198.75        11.58 o                         
 -16   6   3         13.01          9.16         4.59 o                         
 -14   6   3       3047.70       2967.15        49.70 o                         
 -12   6   3        903.05        844.61        18.76 o                         
 -10   6   3         97.73         88.49         5.65 o                         
  -8   6   3        856.13        827.28        15.01 o                         
  -6   6   3          1.32         76.26        11.65 o                         
  -4   6   3       1597.99       1536.36        20.24 o                         
  -2   6   3        401.78        440.22         9.89 o                         
   0   6   3        141.69        146.43         6.21 o                         
   2   6   3       1571.57       1586.67        21.34 o                         
   4   6   3       3465.46       3367.51        37.82 o                         
   6   6   3        496.07        491.28        11.34 o                         
   8   6   3          4.10          2.22         2.86 o                         
  10   6   3         15.82         17.52         4.43 o                         
  12   6   3       3137.10       2956.90        36.72 o                         
  14   6   3       1691.34       1601.37        28.92 o                         
  16   6   3        410.83        401.11        14.87 o                         
  18   6   3        380.16        375.26        18.31 o                         
  20   6   3        155.04        145.16        11.93 o                         
  22   6   3         27.35         27.09         8.69 o                         
  24   6   3        564.13        626.01        23.64 o                         
 -23   7   3        174.12        215.49        19.28 o                         
 -21   7   3        227.27        275.34        13.71 o                         
 -19   7   3        252.04        298.23        17.11 o                         
 -17   7   3        677.70        679.36        23.50 o                         
 -15   7   3       1869.47       1897.13        44.03 o                         
 -13   7   3        194.82        227.27        12.10 o                         
 -11   7   3       3159.42       2933.07        47.54 o                         
  -9   7   3       1165.87       1155.51        20.69 o                         
  -7   7   3        194.17        191.42         8.58 o                         
  -5   7   3        284.14        294.48        11.17 o                         
  -3   7   3        116.76         97.18         6.75 o                         
  -1   7   3       2155.40       2154.49        31.68 o                         
   1   7   3         14.31         22.67         4.09 o                         
   3   7   3        482.17        489.50        12.88 o                         
   5   7   3         10.49         -3.92         3.92 o                         
   7   7   3         34.97         38.26         5.67 o                         
   9   7   3         11.36         16.37         4.55 o                         
  11   7   3        264.96        332.34        17.24 o                         
  13   7   3        119.78        155.30        11.84 o                         
  15   7   3        218.97        256.12        14.31 o                         
  17   7   3          0.04         -3.13         5.98 o                         
  19   7   3        182.72        198.13        14.03 o                         
  21   7   3         63.61         32.95         8.96 o                         
 -20   8   3        138.99        118.75        15.85 o                         
 -18   8   3         98.61         65.59         9.75 o                         
 -16   8   3         30.91         26.22         7.39 o                         
 -14   8   3         59.31         50.40         8.23 o                         
 -12   8   3        195.69        216.39        14.50 o                         
 -10   8   3        668.84        624.81        15.35 o                         
  -8   8   3        439.22        422.91        15.04 o                         
  -6   8   3        692.52        669.71        21.51 o                         
  -4   8   3        189.06        200.32        12.64 o                         
  -2   8   3        303.40        306.79        13.56 o                         
   0   8   3        215.31        204.36        10.86 o                         
   2   8   3          1.50         -4.58         4.58 o                         
   4   8   3         28.59         27.17         6.31 o                         
   6   8   3        699.59        732.79        19.78 o                         
   8   8   3          3.45          6.86         5.29 o                         
  10   8   3        664.21        655.41        19.23 o                         
  12   8   3         27.79         20.28         7.06 o                         
  14   8   3         20.75         39.49         9.69 o                         
  16   8   3        702.91        749.95        34.67 o                         
  18   8   3         38.62         35.23         8.55 o                         
 -15   9   3        445.07        439.29        29.26 o                         
 -13   9   3        406.61        361.41        19.93 o                         
 -11   9   3         89.92        102.45        12.44 o                         
  -9   9   3       2701.90       2608.01        48.59 o                         
  -7   9   3       1208.30       1230.00        30.87 o                         
  -5   9   3          0.00         12.06         8.92 o                         
  -3   9   3        261.98        301.45        22.17 o                         
  -1   9   3        335.21        353.68        17.69 o                         
   1   9   3        473.28        553.16        21.12 o                         
   3   9   3          0.72         13.19         6.52 o                         
   5   9   3         57.88         56.06         8.71 o                         
   7   9   3        298.59        263.85        13.61 o                         
   9   9   3         30.01          9.48         8.07 o                         
  11   9   3        126.06        111.57        12.50 o                         
  13   9   3        335.45        371.80        21.30 o                         
  -8  10   3        504.79        487.97        31.41 o                         
  -6  10   3        417.75        408.89        24.65 o                         
  -4  10   3        381.76        446.78        50.57 o                         
  -2  10   3        603.97        604.13        33.48 o                         
   0  10   3         33.84         36.71        10.91 o                         
   2  10   3         17.48          5.67         7.59 o                         
   4  10   3        295.00        318.71        20.62 o                         
   6  10   3        838.72        834.22        37.07 o                         
 -32   0   4       1113.94       1064.51        42.25 o                         
 -30   0   4        253.89        265.91        22.24 o                         
 -28   0   4         65.94         69.24        10.84 o                         
 -26   0   4       2480.55       2358.08        55.02 o                         
 -24   0   4        175.87        180.70        21.18 o                         
 -22   0   4        329.89        367.23        20.45 o                         
 -20   0   4       1402.96       1267.23        32.41 o                         
 -18   0   4        438.77        319.33        11.55 o                         
 -16   0   4        788.10        947.54        20.66 o                         
 -14   0   4       3924.05       4014.68        57.31 o                         
 -12   0   4       5163.30       5575.45        82.16 o                         
 -10   0   4        939.31        882.72        16.23 o                         
  -8   0   4       5944.12       5013.69        64.94 o                         
  -6   0   4        431.96        279.02         6.67 o                         
  -4   0   4        718.64        540.81         9.47 o                         
  -2   0   4      10606.34      10034.05       299.67 o                         
   6   0   4          1.21          7.26         1.74 o                         
   8   0   4       5515.44       5717.32        89.37 o                         
  10   0   4       2149.14       2352.72        47.60 o                         
  12   0   4       1181.64       1057.65        22.76 o                         
  14   0   4      10661.32      11479.81       162.93 o                         
  16   0   4       1128.54       1108.02        23.85 o                         
  18   0   4         25.05         11.07         4.26 o                         
  20   0   4         21.37          9.33         5.58 o                         
  22   0   4       3065.28       2804.09        61.11 o                         
  24   0   4        524.29        494.20        22.74 o                         
  26   0   4          1.21         12.58         7.88 o                         
  28   0   4        955.07        896.55        49.06 o                         
 -31   1   4        115.36        124.33        11.11 o                         
 -29   1   4        206.22        183.06        10.85 o                         
 -27   1   4        338.37        360.40        14.64 o                         
 -25   1   4        968.15       1040.44        24.01 o                         
 -23   1   4       8006.56       7963.91       103.42 o                         
 -21   1   4       8683.23       8686.45       103.01 o                         
 -19   1   4        224.55        193.04         6.67 o                         
 -17   1   4          4.58          7.47         2.44 o                         
 -15   1   4       1510.40       1654.47        22.75 o                         
 -13   1   4       8268.20       8706.58        83.36 o                         
 -11   1   4       6321.00       6145.39        57.35 o                         
  -9   1   4       1808.66       2136.03        21.56 o                         
  -7   1   4        254.99        244.33         3.91 o                         
  -5   1   4       9581.70       9569.00       130.40 o                         
  -3   1   4       3745.94       3596.85        33.11 o                         
  -1   1   4       5338.04       4750.77        43.22 o                         
   1   1   4       2706.16       2323.44        23.87 o                         
   3   1   4       1506.91       1401.80        26.12 o                         
   5   1   4       1369.39       1307.55        13.88 o                         
   7   1   4        151.94        154.94         4.06 o                         
   9   1   4       1679.09       1715.19        19.82 o                         
  11   1   4       1747.62       2109.73        23.14 o                         
  13   1   4        479.92        503.61         9.72 o                         
  15   1   4        132.10        160.20         6.25 o                         
  17   1   4        519.58        539.76        11.91 o                         
  19   1   4         49.16         66.15         4.92 o                         
  21   1   4         59.40         53.14         5.44 o                         
  23   1   4         56.09         58.62         6.53 o                         
  25   1   4         16.13         16.68         5.91 o                         
  27   1   4        819.85        834.91        28.02 o                         
  29   1   4         79.83         68.70         9.75 o                         
 -32   2   4         62.15         57.01         8.65 o                         
 -30   2   4        283.64        279.62        14.29 o                         
 -28   2   4         83.76        100.14        10.00 o                         
 -26   2   4        942.83        933.77        23.17 o                         
 -24   2   4        375.13        397.55        14.27 o                         
 -22   2   4       1320.27       1278.75        25.86 o                         
 -20   2   4       3252.17       3080.69        39.21 o                         
 -18   2   4       2095.22       2130.27        29.15 o                         
 -16   2   4        187.22        177.30         5.83 o                         
 -14   2   4          6.84          9.62         2.86 o                         
 -12   2   4        260.67        319.26         6.50 o                         
 -10   2   4        486.69        621.40         8.57 o                         
  -8   2   4       1425.79       1503.31        15.74 o                         
  -6   2   4      10627.69      11247.38       120.50 o                         
  -4   2   4        144.74        186.34         4.46 o                         
  -2   2   4       6048.24       6029.34        54.52 o                         
   0   2   4          8.99         20.34         1.75 o                         
   2   2   4      29098.81      27644.79       597.99 o                         
   4   2   4       6371.76       6231.29        59.13 o                         
   6   2   4       5377.08       5505.99        56.82 o                         
   8   2   4        309.98        302.37         6.72 o                         
  10   2   4        663.91        768.78        11.72 o                         
  12   2   4       3963.98       4506.22        43.82 o                         
  14   2   4        439.16        425.01         8.98 o                         
  16   2   4         71.46         83.73         5.98 o                         
  18   2   4       3640.38       3547.85        40.22 o                         
  20   2   4       1778.91       1604.03        27.29 o                         
  22   2   4        298.00        267.17        10.68 o                         
  24   2   4         17.08         12.67         5.24 o                         
  26   2   4        205.30        193.49        11.90 o                         
  28   2   4          1.84         -6.49         6.49 o                         
 -31   3   4          5.47         12.48         8.35 o                         
 -29   3   4       2347.48       2397.05        44.34 o                         
 -27   3   4        222.53        216.69        10.92 o                         
 -25   3   4         24.54         24.23         4.76 o                         
 -23   3   4          8.40          8.51         4.02 o                         
 -21   3   4        155.81        132.46         6.73 o                         
 -19   3   4       4106.09       3910.20        42.92 o                         
 -17   3   4          5.18          3.87         2.51 o                         
 -15   3   4        251.52        230.16         6.95 o                         
 -13   3   4         91.80         71.99         3.98 o                         
 -11   3   4        129.98        117.17         4.37 o                         
  -9   3   4        403.71        448.89         8.02 o                         
  -7   3   4       8692.20       9029.10        84.26 o                         
  -5   3   4       2266.89       2179.25        23.38 o                         
  -3   3   4       1454.79       1506.81        18.20 o                         
  -1   3   4       3001.20       2956.55        30.56 o                         
   1   3   4       7026.15       7556.66        65.40 o                         
   3   3   4        188.79        188.39         4.53 o                         
   5   3   4       2746.34       2617.33        27.28 o                         
   7   3   4        106.00         90.40         3.81 o                         
   9   3   4       1101.72       1186.42        15.95 o                         
  11   3   4       1883.69       1834.78        23.45 o                         
  13   3   4         70.78         52.26         4.32 o                         
  15   3   4        107.87        109.59         6.21 o                         
  17   3   4        532.90        481.12        12.27 o                         
  19   3   4        453.31        436.89        12.17 o                         
  21   3   4          2.68         -1.33         3.99 o                         
  23   3   4        643.26        683.77        24.99 o                         
  25   3   4        251.10        292.48        13.50 o                         
  27   3   4        179.91        177.95        12.19 o                         
 -30   4   4         44.48         52.32        12.03 o                         
 -28   4   4       1025.55       1075.52        28.80 o                         
 -26   4   4        166.10        174.97        13.03 o                         
 -24   4   4       1021.06       1018.75        26.00 o                         
 -22   4   4        902.34        965.87        24.68 o                         
 -20   4   4       2236.11       2186.36        43.62 o                         
 -18   4   4       2579.37       2374.86        41.08 o                         
 -16   4   4        885.81        851.12        14.50 o                         
 -14   4   4        478.29        503.88        10.33 o                         
 -12   4   4          1.61          3.47         2.11 o                         
 -10   4   4        201.24        176.21         5.57 o                         
  -8   4   4       3343.34       3314.65        33.96 o                         
  -6   4   4         50.74         35.64         2.84 o                         
  -4   4   4       1309.32       1343.02        16.02 o                         
  -2   4   4          7.08         11.05         2.14 o                         
   0   4   4        398.16        484.60         8.35 o                         
   2   4   4        150.80         88.57         3.58 o                         
   4   4   4       1671.04       1650.17        23.29 o                         
   6   4   4        153.08        107.46         4.18 o                         
   8   4   4       5266.17       5485.15        51.57 o                         
  10   4   4        497.14        529.88        10.38 o                         
  12   4   4        127.04        105.77         5.74 o                         
  14   4   4        971.20        859.55        15.43 o                         
  16   4   4         32.51         25.15         4.44 o                         
  18   4   4        206.57        138.53         8.51 o                         
  20   4   4       1960.76       1748.00        30.62 o                         
  22   4   4         56.79         67.55         7.27 o                         
  24   4   4        537.11        527.84        17.83 o                         
  26   4   4        177.09        208.48        13.32 o                         
 -27   5   4        197.65        205.14        16.64 o                         
 -25   5   4          3.55         -5.35         5.35 o                         
 -23   5   4        331.85        338.32        15.63 o                         
 -21   5   4        224.43        251.62        14.93 o                         
 -19   5   4       1555.10       1567.95        29.62 o                         
 -17   5   4        233.91        274.01        10.77 o                         
 -15   5   4       9170.34       8761.99       129.83 o                         
 -13   5   4       2215.59       2158.59        26.93 o                         
 -11   5   4        179.54        232.59         7.45 o                         
  -9   5   4        263.09        214.72         6.65 o                         
  -7   5   4        219.10        217.41         6.43 o                         
  -5   5   4       2904.69       3102.07        32.37 o                         
  -3   5   4       1910.41       1978.80        23.45 o                         
  -1   5   4       2149.54       2215.23        26.99 o                         
   1   5   4         31.15         14.67         2.61 o                         
   3   5   4       4102.66       4066.39        41.89 o                         
   5   5   4        487.95        530.58        10.64 o                         
   7   5   4        368.08        355.07         8.36 o                         
   9   5   4        128.71        140.45         5.94 o                         
  11   5   4        490.19        448.20        10.57 o                         
  13   5   4         29.97         29.13         5.01 o                         
  15   5   4        256.56        239.15         9.53 o                         
  17   5   4        216.30        220.82        10.86 o                         
  19   5   4        355.21        343.88        17.68 o                         
  21   5   4          6.40         17.71         6.01 o                         
  23   5   4        278.24        307.22        14.20 o                         
  25   5   4         54.46         46.46         9.32 o                         
 -26   6   4          5.75          1.37         7.24 o                         
 -24   6   4         20.01         25.13         7.04 o                         
 -22   6   4       1504.00       1500.98        41.84 o                         
 -20   6   4       1331.33       1183.33        26.31 o                         
 -18   6   4         99.41         89.26         7.54 o                         
 -16   6   4         29.92         20.72         5.81 o                         
 -14   6   4        173.54        173.88        10.52 o                         
 -12   6   4        304.66        261.14        11.43 o                         
 -10   6   4        911.72        950.83        17.12 o                         
  -8   6   4       1319.46       1444.07        21.97 o                         
  -6   6   4        308.10        334.99         8.46 o                         
  -4   6   4       1169.42       1169.93        18.28 o                         
  -2   6   4        259.28        253.58         7.87 o                         
   0   6   4        562.80        504.76        10.57 o                         
   2   6   4       5878.24       5926.67        59.17 o                         
   4   6   4       8135.01       7687.42        74.29 o                         
   6   6   4       2484.09       2582.55        32.26 o                         
   8   6   4        133.46        119.14         6.08 o                         
  10   6   4       1088.29       1080.70        20.48 o                         
  12   6   4       3760.53       3468.91        43.25 o                         
  14   6   4        507.20        440.70        14.00 o                         
  16   6   4          2.43         -4.18         4.84 o                         
  18   6   4        185.54        165.37        12.42 o                         
  20   6   4        262.61        297.23        14.99 o                         
  22   6   4        318.24        391.55        20.48 o                         
 -23   7   4       1415.29       1483.45        44.92 o                         
 -21   7   4        336.30        401.14        19.63 o                         
 -19   7   4       1173.12       1309.06        32.50 o                         
 -17   7   4         19.27         29.20         8.20 o                         
 -15   7   4        286.05        257.98        12.37 o                         
 -13   7   4        789.06        729.32        18.20 o                         
 -11   7   4       1724.67       1947.53        36.79 o                         
  -9   7   4       6015.59       5479.43        64.52 o                         
  -7   7   4       1532.62       1350.63        26.73 o                         
  -5   7   4        165.68        169.65         8.71 o                         
  -3   7   4         86.38         72.48         6.27 o                         
  -1   7   4       7044.83       6924.17        83.63 o                         
   1   7   4       2127.46       2064.13        36.52 o                         
   3   7   4        973.28        955.45        24.46 o                         
   5   7   4        667.37        625.24        16.57 o                         
   7   7   4        123.98        120.84         7.88 o                         
   9   7   4        442.12        406.63        12.05 o                         
  11   7   4        350.67        332.06        14.33 o                         
  13   7   4       1205.22       1157.24        24.52 o                         
  15   7   4        481.82        461.25        16.74 o                         
  17   7   4        129.36        138.10        13.54 o                         
  19   7   4        230.76        276.10        19.57 o                         
 -20   8   4        215.05        267.06        21.98 o                         
 -18   8   4         58.86         53.10        13.83 o                         
 -16   8   4        196.73        178.77        14.02 o                         
 -14   8   4        223.03        240.42        12.86 o                         
 -12   8   4          1.10         -0.11         5.05 o                         
 -10   8   4         52.56         46.55         3.82 o                         
  -8   8   4         31.09         70.52         8.23 o                         
  -6   8   4          3.26         11.89         5.15 o                         
  -4   8   4        419.32        366.43        14.54 o                         
  -2   8   4         84.73         93.32         7.37 o                         
   0   8   4       2458.67       2393.42        40.09 o                         
   2   8   4        827.64        785.57        19.82 o                         
   4   8   4        312.87        335.12        13.21 o                         
   6   8   4        676.23        675.80        18.99 o                         
   8   8   4        635.99        680.30        19.21 o                         
  10   8   4        629.33        599.48        18.34 o                         
  12   8   4         37.00         24.54         6.74 o                         
  14   8   4        122.68        141.30        15.53 o                         
  16   8   4        167.82        206.07        14.62 o                         
 -15   9   4         78.84         86.72        12.68 o                         
 -13   9   4        410.60        434.52        21.53 o                         
 -11   9   4         12.43          4.09         7.20 o                         
  -9   9   4       1061.93       1051.73        25.67 o                         
  -7   9   4        998.19        973.98        29.44 o                         
  -5   9   4        201.75        236.74        21.77 o                         
  -3   9   4        162.29        187.20        13.81 o                         
  -1   9   4        169.97        210.55        14.94 o                         
   1   9   4         30.55         24.06         7.26 o                         
   3   9   4        173.95        174.09        11.68 o                         
   5   9   4        886.24        867.49        38.61 o                         
   7   9   4         83.04         88.07        10.29 o                         
   9   9   4        423.02        453.97        19.35 o                         
  11   9   4         11.54         15.50         7.93 o                         
  13   9   4         78.90         89.19        12.60 o                         
  -8  10   4         11.60         13.77         8.72 o                         
  -6  10   4         35.42         20.88         9.83 o                         
  -4  10   4         50.07         46.81        12.04 o                         
  -2  10   4        422.97        396.14        37.41 o                         
   0  10   4        468.22        493.42        27.97 o                         
   2  10   4       1155.30       1223.52        33.38 o                         
   4  10   4       1441.29       1594.90        50.58 o                         
 -31   1   5        163.24        148.07        10.79 o                         
 -29   1   5        433.11        437.82        16.40 o                         
 -27   1   5        139.09        108.42         9.39 o                         
 -25   1   5       1846.00       1803.02        40.91 o                         
 -23   1   5        383.83        414.36        14.66 o                         
 -21   1   5       4053.67       4044.30        54.05 o                         
 -19   1   5        424.77        494.11        11.58 o                         
 -17   1   5        572.76        616.75        11.86 o                         
 -15   1   5       8416.93       8501.04       104.24 o                         
 -13   1   5        174.89        151.56         4.66 o                         
 -11   1   5        168.06        220.56         5.05 o                         
  -9   1   5        838.16        787.47        10.30 o                         
  -7   1   5      22096.09      22123.76       350.90 o                         
  -5   1   5       2382.33       2432.02        23.17 o                         
  -3   1   5      21063.99      20722.85       317.17 o                         
  -1   1   5      13700.81      14154.44       275.10 o                         
   1   1   5         66.39         68.48         3.93 o                         
   3   1   5        143.36        159.11         5.19 o                         
   5   1   5        399.46        418.25         7.50 o                         
   7   1   5        730.07        723.48         9.94 o                         
   9   1   5       1553.33       1644.40        19.47 o                         
  11   1   5       6654.83       6545.50        59.86 o                         
  13   1   5       4345.89       4397.19        47.51 o                         
  15   1   5        652.07        619.03        11.76 o                         
  17   1   5         72.81         93.79         7.48 o                         
  19   1   5          5.72         20.06         5.23 o                         
  21   1   5         27.62         41.87         5.51 o                         
  23   1   5         51.65         53.04         6.56 o                         
  25   1   5        370.99        386.78        15.06 o                         
  27   1   5         33.25         30.35         8.67 o                         
 -32   2   5        159.29        155.77        12.14 o                         
 -30   2   5         52.61         32.92         6.88 o                         
 -28   2   5        668.34        708.71        22.64 o                         
 -26   2   5         62.00         57.63         8.28 o                         
 -24   2   5        137.28        137.52         9.86 o                         
 -22   2   5          2.48         -2.38         3.09 o                         
 -20   2   5        598.55        556.57        12.75 o                         
 -18   2   5       1238.28       1207.12        17.84 o                         
 -16   2   5         26.06         29.68         2.79 o                         
 -14   2   5       1216.39       1250.83        16.74 o                         
 -12   2   5        583.09        584.07         9.40 o                         
 -10   2   5       3460.27       3498.91        32.76 o                         
  -8   2   5        380.97        353.60         5.88 o                         
  -6   2   5       1365.29       1530.33        18.43 o                         
  -4   2   5       3920.95       3726.37        36.67 o                         
  -2   2   5       3653.24       3899.00        37.22 o                         
   0   2   5        429.23        377.47         7.60 o                         
   2   2   5         61.83         52.55         2.31 o                         
   4   2   5        506.52        557.40         8.93 o                         
   6   2   5       1033.32       1017.59        12.37 o                         
   8   2   5        700.94        714.22        10.65 o                         
  10   2   5          1.16          2.21         1.71 o                         
  12   2   5        844.77        767.67        12.42 o                         
  14   2   5       1135.35       1098.19        16.48 o                         
  16   2   5         10.12         10.70         3.31 o                         
  18   2   5         25.96         28.06         4.41 o                         
  20   2   5        730.47        590.30        15.33 o                         
  22   2   5        370.68        273.84        11.87 o                         
  24   2   5          9.83         16.57         5.51 o                         
  26   2   5         98.47         98.17        12.03 o                         
 -31   3   5        108.84         60.88         8.02 o                         
 -29   3   5          1.51         -4.34         4.34 o                         
 -27   3   5        605.27        624.26        21.24 o                         
 -25   3   5         18.03         13.85         4.94 o                         
 -23   3   5         36.92         33.50         4.68 o                         
 -21   3   5        162.27        159.34         7.20 o                         
 -19   3   5       4983.75       5064.23        59.27 o                         
 -17   3   5        720.40        729.94        17.36 o                         
 -15   3   5      12204.65      12157.49       115.31 o                         
 -13   3   5        191.77        185.21         5.39 o                         
 -11   3   5        110.81        128.58         4.07 o                         
  -9   3   5       1101.37       1085.91        14.75 o                         
  -7   3   5      30356.95      30205.81       493.92 o                         
  -5   3   5       3914.70       4007.67        36.40 o                         
  -3   3   5      11346.53      11846.43       122.88 o                         
  -1   3   5       4645.42       4387.75        49.99 o                         
   1   3   5        883.81        850.77        13.28 o                         
   3   3   5         34.42         50.78         2.56 o                         
   5   3   5        697.71        649.36         9.75 o                         
   7   3   5       1421.73       1436.00        17.68 o                         
   9   3   5       4574.84       4460.61        47.09 o                         
  11   3   5         12.62         11.83         2.45 o                         
  13   3   5        390.69        384.12         9.18 o                         
  15   3   5        809.77        795.92        14.34 o                         
  17   3   5        262.23        246.88         9.65 o                         
  19   3   5        159.51        206.91        10.62 o                         
  21   3   5        259.24        306.84        11.72 o                         
  23   3   5       1714.35       1811.74        31.77 o                         
  25   3   5       1006.46       1023.61        27.67 o                         
  27   3   5        206.42        173.48        13.90 o                         
 -30   4   5         14.22          6.94         8.05 o                         
 -28   4   5         42.90         40.06         8.23 o                         
 -26   4   5          9.53         -4.16         5.40 o                         
 -24   4   5        221.05        241.04        12.37 o                         
 -22   4   5        174.45        156.02         9.01 o                         
 -20   4   5       3110.29       2923.49        58.27 o                         
 -18   4   5        125.32        115.06         7.25 o                         
 -16   4   5        100.51         83.37         4.84 o                         
 -14   4   5       1305.70       1262.54        17.71 o                         
 -12   4   5        149.08        152.16         5.92 o                         
 -10   4   5       2062.34       2064.31        26.69 o                         
  -8   4   5        272.26        248.44         5.50 o                         
  -6   4   5        411.67        501.77        10.49 o                         
  -4   4   5       3656.87       3890.17        40.39 o                         
  -2   4   5       2116.62       2097.95        23.13 o                         
   0   4   5       1571.43       1679.33        20.12 o                         
   2   4   5        140.21        138.52         4.03 o                         
   4   4   5        190.32        206.23         6.48 o                         
   6   4   5         30.82         49.52         3.30 o                         
   8   4   5        334.44        390.33         8.35 o                         
  10   4   5        230.39        227.40         7.55 o                         
  12   4   5       1629.31       1655.57        24.12 o                         
  14   4   5       1227.71       1361.00        21.56 o                         
  16   4   5       4967.56       4646.10        65.36 o                         
  18   4   5        588.87        524.50        13.54 o                         
  20   4   5         11.90         -0.08         4.30 o                         
  22   4   5          9.40          2.24         5.04 o                         
  24   4   5        847.05        941.99        26.79 o                         
  26   4   5          4.23         13.29         7.53 o                         
 -27   5   5        116.64        154.24        12.88 o                         
 -25   5   5         70.53         54.96         7.64 o                         
 -23   5   5          1.64          3.66         4.94 o                         
 -21   5   5       1577.24       1537.79        30.83 o                         
 -19   5   5        107.01         93.08         7.31 o                         
 -17   5   5        288.59        292.67        11.08 o                         
 -15   5   5       1769.92       1745.67        30.52 o                         
 -13   5   5       3495.54       3480.13        53.10 o                         
 -11   5   5       2084.53       2084.75        25.63 o                         
  -9   5   5          4.87          2.94         1.92 o                         
  -7   5   5         43.58         64.50         3.57 o                         
  -5   5   5       6468.89       6786.89        67.94 o                         
  -3   5   5        538.97        535.70        10.50 o                         
  -1   5   5       4279.05       4178.34        44.79 o                         
   1   5   5        221.46        217.02         6.39 o                         
   3   5   5       1055.49       1027.22        15.46 o                         
   5   5   5        434.20        441.72         9.20 o                         
   7   5   5       1898.27       1885.26        22.68 o                         
   9   5   5         10.49         13.93         2.93 o                         
  11   5   5       1535.49       1504.38        22.15 o                         
  13   5   5         10.50         13.18         3.74 o                         
  15   5   5        379.46        374.82        12.22 o                         
  17   5   5         31.36         35.40         5.23 o                         
  19   5   5          1.15          6.22         4.89 o                         
  21   5   5        144.46        159.55        10.69 o                         
  23   5   5        678.43        671.51        26.62 o                         
 -26   6   5         83.89         73.12        17.00 o                         
 -24   6   5         55.18         44.80         9.97 o                         
 -22   6   5         12.77         18.66         6.05 o                         
 -20   6   5          6.23          0.27         4.37 o                         
 -18   6   5          0.30          0.05         4.30 o                         
 -16   6   5        439.35        403.41        13.84 o                         
 -14   6   5        500.38        474.57        16.26 o                         
 -12   6   5        790.86        784.99        17.60 o                         
 -10   6   5       1528.36       1461.97        23.05 o                         
  -8   6   5       1643.16       1565.97        28.41 o                         
  -6   6   5        951.78        987.50        15.45 o                         
  -4   6   5        590.79        552.32        10.79 o                         
  -2   6   5         48.11         58.00         4.32 o                         
   0   6   5          2.47         13.10         2.91 o                         
   2   6   5        139.38        121.99         5.48 o                         
   4   6   5        116.39        129.07         6.19 o                         
   6   6   5        649.98        671.23        13.60 o                         
   8   6   5        250.43        254.24         8.39 o                         
  10   6   5        667.72        741.46        15.71 o                         
  12   6   5       1246.13       1251.06        24.47 o                         
  14   6   5          9.52         20.29         6.75 o                         
  16   6   5        605.34        545.62        17.37 o                         
  18   6   5         11.68         21.93         8.01 o                         
  20   6   5        367.99        387.64        25.20 o                         
  22   6   5         27.45         11.41         7.91 o                         
 -23   7   5        664.11        679.15        25.98 o                         
 -21   7   5         10.62          2.52         7.65 o                         
 -19   7   5        422.79        452.18        17.67 o                         
 -17   7   5         36.68         55.53        10.38 o                         
 -15   7   5        184.82        188.31        13.27 o                         
 -13   7   5       2163.19       2096.84        33.75 o                         
 -11   7   5       1098.86       1072.66        24.02 o                         
  -9   7   5         32.71         55.46         5.62 o                         
  -7   7   5        799.86        757.50        18.43 o                         
  -5   7   5       1266.07       1356.84        26.19 o                         
  -3   7   5        690.20        721.47        16.49 o                         
  -1   7   5         42.81         35.86         5.27 o                         
   1   7   5       4123.41       4110.08        63.45 o                         
   3   7   5        356.46        360.61        11.94 o                         
   5   7   5        395.28        352.51        12.43 o                         
   7   7   5        306.26        343.71        10.72 o                         
   9   7   5       1466.29       1521.81        25.84 o                         
  11   7   5        513.01        509.65        14.32 o                         
  13   7   5        546.84        551.16        19.27 o                         
  15   7   5         39.05         22.42         6.67 o                         
  17   7   5          9.61         10.27         6.59 o                         
  19   7   5        176.79        160.03        15.20 o                         
 -20   8   5         53.59         36.52        12.47 o                         
 -18   8   5         76.03         86.37        13.52 o                         
 -16   8   5         14.05         21.44         7.52 o                         
 -14   8   5        460.85        431.82        15.35 o                         
 -12   8   5        235.46        201.15        10.82 o                         
 -10   8   5        128.33        119.75         4.95 o                         
  -8   8   5          1.02          1.79         4.35 o                         
  -6   8   5        169.53        189.41         9.88 o                         
  -4   8   5         56.58         61.67         6.61 o                         
  -2   8   5         52.79         38.16         6.63 o                         
   0   8   5        195.48        217.56        11.67 o                         
   2   8   5          1.92          3.91         9.26 o                         
   4   8   5        502.79        517.10        14.85 o                         
   6   8   5          0.06          1.37         4.30 o                         
   8   8   5        321.60        294.99        11.37 o                         
  10   8   5        585.58        571.70        18.12 o                         
  12   8   5         64.55         58.54         7.47 o                         
  14   8   5        200.17        169.04        20.59 o                         
  16   8   5        210.42        218.78        23.66 o                         
 -15   9   5          0.22         -4.20         9.00 o                         
 -13   9   5         31.19         38.68        10.39 o                         
 -11   9   5         13.28          4.43         7.36 o                         
  -9   9   5        569.28        518.79        14.81 o                         
  -7   9   5       2182.10       2262.75        59.12 o                         
  -5   9   5         64.43         39.19         7.37 o                         
  -3   9   5        696.93        743.03        21.90 o                         
  -1   9   5         83.04         61.11         7.84 o                         
   1   9   5        138.14        126.67        12.27 o                         
   3   9   5        914.57        897.39        34.58 o                         
   5   9   5         95.30         72.50         9.27 o                         
   7   9   5        336.65        327.33        15.18 o                         
   9   9   5        694.79        752.94        41.85 o                         
  11   9   5         65.21         75.26        13.39 o                         
  -6  10   5        998.85       1144.02        61.84 o                         
  -4  10   5        495.87        622.24        31.42 o                         
  -2  10   5        221.76        261.81        19.71 o                         
   0  10   5          9.54         16.77         8.99 o                         
   2  10   5          7.86         -6.40         8.18 o                         
 -32   0   6         11.09         20.06         8.76 o                         
 -30   0   6        366.03        405.28        21.50 o                         
 -28   0   6       1929.19       1958.71        49.33 o                         
 -26   0   6       2432.93       2444.38        82.41 o                         
 -24   0   6       1245.31       1307.36        48.97 o                         
 -22   0   6        951.87        812.47        29.19 o                         
 -20   0   6        272.11        250.48        10.72 o                         
 -18   0   6       2046.12       2185.89        45.30 o                         
 -16   0   6         95.68        150.80         7.22 o                         
 -14   0   6       1041.59        944.73        18.85 o                         
 -12   0   6       3345.05       3639.95        51.01 o                         
 -10   0   6       1861.57       1960.18        33.67 o                         
  -8   0   6       2357.93       2389.63        34.87 o                         
  -6   0   6          0.36         36.88         3.42 o                         
  -4   0   6      10568.46      10873.50       149.52 o                         
   0   0   6       7561.20       7532.62       107.39 o                         
   2   0   6        811.76        782.96        16.52 o                         
   4   0   6       3210.73       3354.02        51.77 o                         
   6   0   6       1609.18       1764.05        34.84 o                         
   8   0   6      21504.51      22276.58       335.38 o                         
  10   0   6       9337.67       9444.11       162.02 o                         
  12   0   6       1902.72       1941.00        33.05 o                         
  14   0   6       2836.40       2960.53        57.25 o                         
  16   0   6       1267.84       1430.43        26.93 o                         
  18   0   6        186.65        279.89        13.19 o                         
  20   0   6       4081.81       3974.41        64.57 o                         
  22   0   6       1391.83       1321.85        44.38 o                         
  24   0   6        627.40        573.61        25.66 o                         
  26   0   6       3538.87       3406.85       118.34 o                         
 -31   1   6          9.07         12.72         6.63 o                         
 -29   1   6         20.98         12.72         5.46 o                         
 -27   1   6         39.88         50.29         6.62 o                         
 -25   1   6        212.55        227.25        10.82 o                         
 -23   1   6        108.24        128.42         8.89 o                         
 -21   1   6          2.07          2.80         3.13 o                         
 -19   1   6        211.90        238.83         8.33 o                         
 -17   1   6         56.81         53.60         3.91 o                         
 -15   1   6        861.92       1008.51        13.80 o                         
 -13   1   6       1782.67       1953.27        21.24 o                         
 -11   1   6       7464.12       8225.21        82.14 o                         
  -9   1   6       5604.44       5919.61        55.20 o                         
  -7   1   6       1273.13       1468.50        15.39 o                         
  -5   1   6       3741.70       4186.18        39.77 o                         
  -3   1   6       8379.67       8735.11        70.02 o                         
  -1   1   6        902.88       1171.97        15.38 o                         
   1   1   6        498.46        457.74         9.71 o                         
   3   1   6       2267.98       2229.90        28.07 o                         
   5   1   6         51.91         17.44         2.17 o                         
   7   1   6        937.69        893.11        11.59 o                         
   9   1   6          6.99          5.04         1.61 o                         
  11   1   6        596.12        619.03        11.13 o                         
  13   1   6        185.27        192.05         6.27 o                         
  15   1   6        110.81        123.86         5.73 o                         
  17   1   6        702.05        616.26        12.54 o                         
  19   1   6          0.03         -1.51         3.14 o                         
  21   1   6         10.97          0.00         3.90 o                         
  23   1   6          0.45         -2.24         4.23 o                         
  25   1   6        196.80        195.38        11.73 o                         
  27   1   6         14.48          2.61         6.47 o                         
 -32   2   6        449.24        495.42        18.75 o                         
 -30   2   6        332.96        372.26        15.39 o                         
 -28   2   6        118.37        132.04        11.62 o                         
 -26   2   6        183.48        207.44        10.73 o                         
 -24   2   6        222.55        189.22         9.68 o                         
 -22   2   6        905.04        902.08        25.92 o                         
 -20   2   6        338.08        317.42         9.08 o                         
 -18   2   6       1758.00       1780.91        23.25 o                         
 -16   2   6       2126.99       2046.80        24.51 o                         
 -14   2   6       3209.49       3152.70        30.44 o                         
 -12   2   6        868.68        809.66        10.29 o                         
 -10   2   6        149.09        141.57         4.00 o                         
  -8   2   6       1721.91       1696.07        22.99 o                         
  -6   2   6        580.76        523.10         7.68 o                         
  -4   2   6        512.76        551.00         8.37 o                         
  -2   2   6        920.13       1055.06        12.12 o                         
   0   2   6        860.41        850.03        10.91 o                         
   2   2   6       1864.86       1896.95        22.10 o                         
   4   2   6       4409.47       4495.10        50.64 o                         
   6   2   6        941.49        903.53        13.38 o                         
   8   2   6         91.74         78.27         3.56 o                         
  10   2   6       2734.65       2862.46        29.31 o                         
  12   2   6         77.22         71.39         3.86 o                         
  14   2   6       1067.13       1009.63        16.66 o                         
  16   2   6        107.53         85.20         5.56 o                         
  18   2   6       1491.08       1404.49        22.47 o                         
  20   2   6       1413.78       1400.33        24.96 o                         
  22   2   6          7.37         23.44         5.53 o                         
  24   2   6        272.09        266.12        11.94 o                         
  26   2   6         85.67         71.03         9.13 o                         
 -31   3   6         55.12         36.03         8.06 o                         
 -29   3   6         18.79         14.41         5.78 o                         
 -27   3   6        302.12        283.55        10.86 o                         
 -25   3   6       1991.94       1873.09        32.31 o                         
 -23   3   6       3305.50       3243.62        45.13 o                         
 -21   3   6         19.51          3.74         4.16 o                         
 -19   3   6        187.29        161.92         6.14 o                         
 -17   3   6        421.15        488.58         8.91 o                         
 -15   3   6         38.84         48.32         3.73 o                         
 -13   3   6        694.69        713.60        10.91 o                         
 -11   3   6         20.74         14.22         1.95 o                         
  -9   3   6        379.42        511.43        10.24 o                         
  -7   3   6       4461.22       5043.19        52.91 o                         
  -5   3   6      26874.48      28374.52       462.09 o                         
  -3   3   6         25.60         47.94         3.68 o                         
  -1   3   6        680.61        768.85        12.61 o                         
   1   3   6        115.18        161.32         5.06 o                         
   3   3   6         15.08         57.74         2.52 o                         
   5   3   6       3914.75       4107.84        43.06 o                         
   7   3   6         59.96         44.33         2.71 o                         
   9   3   6        302.64        300.07         6.67 o                         
  11   3   6          6.40         12.85         2.52 o                         
  13   3   6         22.61         19.44         3.25 o                         
  15   3   6         59.63         59.96         5.00 o                         
  17   3   6        581.74        558.23        12.90 o                         
  19   3   6         16.64          2.07         3.85 o                         
  21   3   6        268.70        265.09        11.82 o                         
  23   3   6        215.47        222.58        11.87 o                         
  25   3   6          4.74          7.66         6.15 o                         
 -30   4   6       1519.37       1546.30        45.68 o                         
 -28   4   6          0.65          1.63         5.87 o                         
 -26   4   6        183.18        180.33        11.52 o                         
 -24   4   6       1250.70       1192.55        26.11 o                         
 -22   4   6       3529.10       3586.85        90.77 o                         
 -20   4   6        101.12         82.09         6.64 o                         
 -18   4   6       1768.99       1706.53        27.11 o                         
 -16   4   6       5452.89       5473.76        80.94 o                         
 -14   4   6       3509.93       3422.31        41.13 o                         
 -12   4   6          0.13          4.22         1.99 o                         
 -10   4   6        719.07        781.23        11.51 o                         
  -8   4   6        444.64        452.01         7.49 o                         
  -6   4   6        171.95        210.31         3.66 o                         
  -4   4   6       3754.75       3983.00        45.22 o                         
  -2   4   6          6.19          1.26         2.08 o                         
   0   4   6       1613.45       1730.07        28.32 o                         
   2   4   6       3567.86       3583.05        38.13 o                         
   4   4   6       7132.40       6877.19        64.50 o                         
   6   4   6       1066.73       1030.97        14.30 o                         
   8   4   6        174.14        229.28         6.27 o                         
  10   4   6        240.87        219.77         7.05 o                         
  12   4   6        223.08        203.71         7.25 o                         
  14   4   6        616.32        568.27        12.72 o                         
  16   4   6         16.21         22.86         4.18 o                         
  18   4   6       1139.83       1080.24        20.75 o                         
  20   4   6         94.34        124.77         8.18 o                         
  22   4   6        146.08        111.41        11.44 o                         
  24   4   6        258.49        294.19        19.01 o                         
 -27   5   6        104.71        114.37        11.85 o                         
 -25   5   6         27.68         22.43         6.26 o                         
 -23   5   6         26.87         19.59         5.95 o                         
 -21   5   6          5.93         11.84         4.43 o                         
 -19   5   6         28.04         48.48         5.30 o                         
 -17   5   6       1157.41       1145.43        25.07 o                         
 -15   5   6         59.82         56.28         6.97 o                         
 -13   5   6       1072.04       1074.27        18.89 o                         
 -11   5   6       2270.89       2326.23        30.85 o                         
  -9   5   6        372.35        335.36         7.09 o                         
  -7   5   6       1053.89       1069.31        14.28 o                         
  -5   5   6        993.98       1178.34        15.41 o                         
  -3   5   6        949.56        990.73        14.73 o                         
  -1   5   6       1860.86       1955.63        25.35 o                         
   1   5   6       1381.98       1414.19        18.93 o                         
   3   5   6        427.47        424.51         8.55 o                         
   5   5   6         52.91         41.61         4.48 o                         
   7   5   6       1032.83       1044.46        15.85 o                         
   9   5   6         61.61         95.58         6.01 o                         
  11   5   6        209.88        210.16         7.67 o                         
  13   5   6        791.13        736.32        20.03 o                         
  15   5   6          3.85          3.74         3.78 o                         
  17   5   6          0.04         -3.83         3.83 o                         
  19   5   6        256.27        246.66        10.58 o                         
  21   5   6        223.40        220.07        11.66 o                         
  23   5   6         18.54         24.66         7.46 o                         
 -26   6   6        450.70        495.95        20.66 o                         
 -24   6   6         72.41         84.43        11.86 o                         
 -22   6   6        629.52        650.59        22.95 o                         
 -20   6   6        450.50        407.14        15.58 o                         
 -18   6   6        111.91        105.61         9.20 o                         
 -16   6   6       1014.97        937.01        21.10 o                         
 -14   6   6       1891.15       1774.79        30.98 o                         
 -12   6   6        301.98        264.70        11.16 o                         
 -10   6   6        871.65        836.06        14.44 o                         
  -8   6   6        892.90        890.65        15.14 o                         
  -6   6   6       1001.69        928.56        15.34 o                         
  -4   6   6        814.08        738.98        13.63 o                         
  -2   6   6        477.22        434.44        10.49 o                         
   0   6   6         28.85         28.67         3.73 o                         
   2   6   6        407.84        431.49        10.70 o                         
   4   6   6       1024.58       1014.34        17.16 o                         
   6   6   6        186.81        171.86         6.61 o                         
   8   6   6        767.82        762.28        18.47 o                         
  10   6   6        275.25        288.13        10.13 o                         
  12   6   6        699.43        661.93        15.29 o                         
  14   6   6        316.33        290.38        12.12 o                         
  16   6   6       3498.50       3163.62        47.86 o                         
  18   6   6        832.94        869.79        27.64 o                         
  20   6   6       1159.97       1167.10        31.40 o                         
 -23   7   6        115.07        173.25        15.99 o                         
 -21   7   6        234.92        253.80        14.54 o                         
 -19   7   6        718.91        698.41        21.39 o                         
 -17   7   6        117.51         85.79         8.22 o                         
 -15   7   6       1610.27       1840.89        34.03 o                         
 -13   7   6         15.71         43.83         5.64 o                         
 -11   7   6        101.13        129.09         6.94 o                         
  -9   7   6        353.92        344.29        12.20 o                         
  -7   7   6        247.64        264.52        10.26 o                         
  -5   7   6        470.73        376.67        11.23 o                         
  -3   7   6       1053.84        939.29        17.63 o                         
  -1   7   6       1349.38       1302.05        23.67 o                         
   1   7   6       5680.53       5623.06        79.44 o                         
   3   7   6       2099.53       2000.98        38.39 o                         
   5   7   6       4003.02       3839.85        51.52 o                         
   7   7   6       2790.69       2730.54        37.72 o                         
   9   7   6       1820.32       1731.97        32.10 o                         
  11   7   6        266.80        262.66        10.61 o                         
  13   7   6       1072.03       1022.52        29.45 o                         
  15   7   6         17.01         18.49         6.20 o                         
  17   7   6        627.38        595.91        25.64 o                         
  19   7   6         73.64         89.41        10.99 o                         
 -20   8   6         38.75         24.31         9.62 o                         
 -18   8   6        260.03        285.42        17.55 o                         
 -16   8   6       2076.32       2102.11        39.35 o                         
 -14   8   6          7.21         19.86         5.81 o                         
 -12   8   6         76.97         89.28         7.89 o                         
 -10   8   6        125.88         99.00         7.02 o                         
  -8   8   6          7.86          8.69         4.94 o                         
  -6   8   6          5.92          7.19         4.96 o                         
  -4   8   6         58.02         41.63         6.54 o                         
  -2   8   6         22.54         26.99         4.89 o                         
   0   8   6       1150.03       1163.89        23.45 o                         
   2   8   6       1364.47       1382.33        29.84 o                         
   4   8   6         57.56         66.62         6.75 o                         
   6   8   6       1594.73       1610.83        28.54 o                         
   8   8   6        362.85        379.27        12.37 o                         
  10   8   6         14.55         15.33         6.09 o                         
  12   8   6         95.23         74.33         8.09 o                         
  14   8   6        451.95        372.36        21.94 o                         
 -15   9   6        141.05        118.52        12.34 o                         
 -13   9   6        640.14        698.36        28.72 o                         
 -11   9   6        317.02        317.07        18.89 o                         
  -9   9   6          0.58          3.36         4.25 o                         
  -7   9   6        451.21        422.49        18.27 o                         
  -5   9   6        236.23        222.41        11.19 o                         
  -3   9   6         75.20         61.78         9.46 o                         
  -1   9   6         28.34         35.47         6.45 o                         
   1   9   6        126.85        105.42         9.57 o                         
   3   9   6        172.23        157.47        11.30 o                         
   5   9   6          0.76          2.04         8.60 o                         
   7   9   6        886.62       1002.40        49.34 o                         
   9   9   6         14.68          6.58         7.21 o                         
 -31   1   7        485.54        541.80        30.69 o                         
 -29   1   7        685.75        670.36        24.12 o                         
 -27   1   7        301.02        283.83        12.48 o                         
 -25   1   7       1548.28       1548.15        29.99 o                         
 -23   1   7        823.82        795.91        20.13 o                         
 -21   1   7        864.91        753.12        18.17 o                         
 -19   1   7       1020.69        950.43        15.82 o                         
 -17   1   7         41.01         27.10         2.77 o                         
 -15   1   7         55.86         95.47         3.76 o                         
 -13   1   7        754.24        808.08        12.59 o                         
 -11   1   7      10281.15      10273.34        93.49 o                         
  -9   1   7      12764.89      13325.61       112.97 o                         
  -7   1   7        455.25        417.81         6.92 o                         
  -5   1   7       2753.27       2897.24        28.24 o                         
  -3   1   7       2131.75       2261.47        23.16 o                         
  -1   1   7       2500.23       2667.60        29.55 o                         
   1   1   7       2087.44       2120.17        25.49 o                         
   3   1   7       8071.71       8218.28        93.10 o                         
   5   1   7         89.43         99.67         4.41 o                         
   7   1   7        298.53        296.72         6.62 o                         
   9   1   7       3305.53       3244.24        37.90 o                         
  11   1   7        791.04        770.82        11.85 o                         
  13   1   7        223.98        222.03         6.92 o                         
  15   1   7          0.00         -0.79         2.49 o                         
  17   1   7        357.66        396.70        10.77 o                         
  19   1   7        415.44        380.76        10.91 o                         
  21   1   7         33.21         35.91         5.24 o                         
  23   1   7        316.30        274.04        14.04 o                         
  25   1   7        108.63        119.55        13.64 o                         
 -32   2   7       1094.64       1147.50        31.96 o                         
 -30   2   7         12.05         12.62         5.63 o                         
 -28   2   7         10.81          6.15         4.50 o                         
 -26   2   7         22.42         12.69         4.90 o                         
 -24   2   7          0.43         -0.66         3.32 o                         
 -22   2   7        378.08        386.07        12.73 o                         
 -20   2   7        419.81        438.93        10.45 o                         
 -18   2   7          4.69          3.71         2.28 o                         
 -16   2   7        521.77        513.58         8.82 o                         
 -14   2   7       2740.92       2683.85        29.35 o                         
 -12   2   7        416.07        438.95         8.75 o                         
 -10   2   7          1.17         -1.03         1.17 o                         
  -8   2   7        314.18        322.01         7.44 o                         
  -6   2   7         29.36         18.79         1.56 o                         
  -4   2   7         59.60         39.30         2.44 o                         
  -2   2   7         15.92         12.69         1.49 o                         
   0   2   7        406.18        482.44         7.18 o                         
   2   2   7         26.07         27.65         2.57 o                         
   4   2   7        592.53        632.61        12.24 o                         
   6   2   7        622.23        569.03        10.81 o                         
   8   2   7        349.57        329.63         8.82 o                         
  10   2   7        294.86        302.23         7.01 o                         
  12   2   7        198.56        216.75         5.75 o                         
  14   2   7          2.03         -2.08         2.08 o                         
  16   2   7        461.32        505.39        12.83 o                         
  18   2   7          9.49          8.50         3.45 o                         
  20   2   7         16.88          8.87         5.17 o                         
  22   2   7        853.41        826.65        19.83 o                         
  24   2   7        177.09        154.66        10.33 o                         
  26   2   7         57.61         48.97         8.12 o                         
 -31   3   7         73.67         60.57         8.99 o                         
 -29   3   7         24.18         22.93         6.36 o                         
 -27   3   7         11.28         11.35         4.26 o                         
 -25   3   7       1343.66       1340.03        24.33 o                         
 -23   3   7       2582.53       2539.79        34.85 o                         
 -21   3   7       3975.24       4126.04        77.93 o                         
 -19   3   7       1271.04       1226.27        19.09 o                         
 -17   3   7        673.56        692.78        10.88 o                         
 -15   3   7        778.57        845.30        14.13 o                         
 -13   3   7       3078.89       2983.52        37.97 o                         
 -11   3   7         85.78        113.31         5.13 o                         
  -9   3   7        471.21        401.86         9.51 o                         
  -7   3   7       2761.53       2904.96        30.68 o                         
  -5   3   7         14.81         13.99         1.64 o                         
  -3   3   7        652.24        601.02        10.34 o                         
  -1   3   7       1406.87       1480.24        19.59 o                         
   1   3   7       5436.42       5638.34        56.14 o                         
   3   3   7          9.46         14.75         3.19 o                         
   5   3   7      10067.42       9888.79        95.65 o                         
   7   3   7       1543.28       1610.39        22.96 o                         
   9   3   7        660.92        638.93        10.52 o                         
  11   3   7          0.51          3.02         2.34 o                         
  13   3   7        720.13        713.44        13.94 o                         
  15   3   7        306.19        285.83         9.23 o                         
  17   3   7        569.51        638.07        13.74 o                         
  19   3   7        724.07        713.09        18.68 o                         
  21   3   7       3026.00       2800.66        40.96 o                         
  23   3   7       1478.61       1504.16        32.95 o                         
  25   3   7        604.08        579.50        19.47 o                         
 -30   4   7        654.63        746.25        28.32 o                         
 -28   4   7         72.36         72.65         8.86 o                         
 -26   4   7          0.00         -3.10         5.13 o                         
 -24   4   7        606.17        584.76        25.04 o                         
 -22   4   7         32.02         29.75         5.29 o                         
 -20   4   7         20.57         29.66         5.87 o                         
 -18   4   7        827.45        789.43        15.42 o                         
 -16   4   7         24.68         20.56         3.60 o                         
 -14   4   7         95.02         92.95         4.49 o                         
 -12   4   7        996.27       1042.16        16.40 o                         
 -10   4   7       2986.12       3012.10        40.77 o                         
  -8   4   7       2473.67       2499.35        28.38 o                         
  -6   4   7        343.88        387.03         9.52 o                         
  -4   4   7        768.66        715.70        12.14 o                         
  -2   4   7       1091.65       1134.53        17.25 o                         
   0   4   7        289.36        323.20         9.32 o                         
   2   4   7          0.29          1.51         1.67 o                         
   4   4   7        289.71        295.39         6.54 o                         
   6   4   7        814.57        844.39        12.48 o                         
   8   4   7          3.71          2.74         1.77 o                         
  10   4   7       1879.91       1863.58        22.88 o                         
  12   4   7        630.72        615.10        12.82 o                         
  14   4   7        976.37        969.93        16.48 o                         
  16   4   7          0.77          3.46         3.83 o                         
  18   4   7          2.09          6.02         4.04 o                         
  20   4   7       1347.97       1351.21        29.14 o                         
  22   4   7         89.66        100.33         9.06 o                         
  24   4   7         27.29         15.95         7.33 o                         
 -27   5   7        259.38        263.14        14.74 o                         
 -25   5   7         48.84         39.97         7.67 o                         
 -23   5   7       1475.15       1520.95        33.72 o                         
 -21   5   7        214.02        249.40         9.88 o                         
 -19   5   7       1312.49       1346.73        35.89 o                         
 -17   5   7         35.66         26.67         4.74 o                         
 -15   5   7        363.67        349.03        11.94 o                         
 -13   5   7        117.26        105.80         5.54 o                         
 -11   5   7        631.44        544.70         9.50 o                         
  -9   5   7       2416.29       2518.19        30.25 o                         
  -7   5   7       1235.78       1263.57        17.65 o                         
  -5   5   7         99.92         96.47         5.73 o                         
  -3   5   7        733.13        786.45        16.14 o                         
  -1   5   7       4411.04       4519.95        62.22 o                         
   1   5   7         25.94         30.37         4.47 o                         
   3   5   7       1995.10       2141.88        28.76 o                         
   5   5   7        222.90        223.14         7.81 o                         
   7   5   7         40.73         33.79         3.21 o                         
   9   5   7         90.20        100.29         5.81 o                         
  11   5   7        520.42        515.87        12.30 o                         
  13   5   7        427.25        408.45        11.35 o                         
  15   5   7        181.26        214.23         9.28 o                         
  17   5   7          3.69          2.15         4.11 o                         
  19   5   7       1756.77       1807.12        36.00 o                         
  21   5   7         10.67          6.37         8.08 o                         
 -26   6   7        338.69        362.84        21.11 o                         
 -24   6   7        893.86       1002.23        30.32 o                         
 -22   6   7          8.05          1.16         6.29 o                         
 -20   6   7        480.66        433.20        19.53 o                         
 -18   6   7         12.40         -0.99         6.81 o                         
 -16   6   7        284.11        281.72        10.59 o                         
 -14   6   7         75.21         56.53         5.86 o                         
 -12   6   7        279.45        329.01        10.77 o                         
 -10   6   7        594.24        556.75        10.83 o                         
  -8   6   7       1788.93       1663.72        20.03 o                         
  -6   6   7         73.11         74.48         2.90 o                         
  -4   6   7        681.70        706.50        13.46 o                         
  -2   6   7         74.57         83.45         5.23 o                         
   0   6   7       1074.54       1088.30        20.04 o                         
   2   6   7         23.56         24.63         3.26 o                         
   4   6   7         27.95         28.37         3.40 o                         
   6   6   7          0.19         -0.68         3.00 o                         
   8   6   7        507.49        474.60        13.12 o                         
  10   6   7         58.66         58.35         5.20 o                         
  12   6   7         33.47         40.64         4.92 o                         
  14   6   7        167.30        169.09         9.32 o                         
  16   6   7        189.10        182.30        14.00 o                         
  18   6   7        825.04        886.12        24.15 o                         
  20   6   7        543.15        530.15        20.82 o                         
 -23   7   7        772.69        861.50        25.44 o                         
 -21   7   7        903.67       1022.31        25.62 o                         
 -19   7   7         33.07         62.14         8.77 o                         
 -17   7   7        266.67        263.55        12.84 o                         
 -15   7   7          1.17         -0.27         4.38 o                         
 -13   7   7        713.76        643.38        16.28 o                         
 -11   7   7         48.49         49.61         5.55 o                         
  -9   7   7        731.75        611.03        11.98 o                         
  -7   7   7        429.12        381.20         8.85 o                         
  -5   7   7        405.65        422.90        10.87 o                         
  -3   7   7         19.25         32.01         2.84 o                         
  -1   7   7        167.23        161.41        11.20 o                         
   1   7   7        993.36       1041.43        32.94 o                         
   3   7   7        239.81        241.76        12.15 o                         
   5   7   7        322.01        338.55        11.72 o                         
   7   7   7         48.06         44.52         4.83 o                         
   9   7   7         16.55         15.09         4.32 o                         
  11   7   7        778.93        726.75        18.64 o                         
  13   7   7        134.39        151.18        10.19 o                         
  15   7   7          2.14          4.87         6.08 o                         
  17   7   7         43.12         41.39         9.22 o                         
 -20   8   7          6.27          4.45         8.46 o                         
 -18   8   7        384.13        409.69        17.12 o                         
 -16   8   7          8.63          5.71         5.56 o                         
 -14   8   7        180.38        196.92        11.58 o                         
 -12   8   7         17.87          5.32         5.95 o                         
 -10   8   7        782.14        751.12        14.22 o                         
  -8   8   7        285.63        291.84        14.63 o                         
  -6   8   7        110.94        116.11         7.39 o                         
  -4   8   7         15.67         20.39         5.34 o                         
  -2   8   7       1919.68       1967.77        35.55 o                         
   0   8   7          0.39         -3.28         3.28 o                         
   2   8   7        577.61        588.76        16.76 o                         
   4   8   7          2.20          3.95         4.49 o                         
   6   8   7        198.51        190.97         9.58 o                         
   8   8   7         38.45         33.65         5.66 o                         
  10   8   7         83.36         95.94         8.19 o                         
  12   8   7        197.77        195.21        18.38 o                         
  14   8   7         77.83         71.86        10.52 o                         
 -13   9   7          0.92          6.65         7.98 o                         
 -11   9   7        331.73        242.50        19.39 o                         
  -9   9   7        823.80        794.41        22.75 o                         
  -7   9   7         19.32         28.74         5.13 o                         
  -5   9   7          0.11         -4.39         4.39 o                         
  -3   9   7       1087.61       1096.48        21.78 o                         
  -1   9   7         22.59          5.61         8.97 o                         
   1   9   7        871.42        913.62        20.53 o                         
   3   9   7       1039.96       1038.15        32.63 o                         
   5   9   7        250.18        249.01        17.81 o                         
   7   9   7          5.10         -7.14         8.36 o                         
 -32   0   8        970.50        982.81        34.35 o                         
 -30   0   8       1202.42       1184.58        36.43 o                         
 -28   0   8       3451.79       3341.58        80.97 o                         
 -26   0   8        209.44        217.54        37.78 o                         
 -24   0   8        392.87        396.59        27.59 o                         
 -22   0   8          5.16          8.99         5.15 o                         
 -20   0   8        157.48        133.01         8.28 o                         
 -18   0   8        488.50        440.37        15.87 o                         
 -16   0   8       3518.87       3626.16        55.21 o                         
 -14   0   8        104.92        109.73         6.65 o                         
 -12   0   8         39.06         55.70         5.54 o                         
 -10   0   8        346.41        423.58        10.69 o                         
  -8   0   8        948.97       1301.81        20.31 o                         
  -6   0   8       2645.57       2774.67        38.28 o                         
  -4   0   8       2948.92       3032.88        41.20 o                         
  -2   0   8       2146.20       1890.36        33.05 o                         
   0   0   8       5824.36       5939.53        80.37 o                         
   2   0   8       4366.81       4366.62        67.73 o                         
   4   0   8      12632.20      13041.75       180.59 o                         
   6   0   8       8677.23       8942.05       128.45 o                         
   8   0   8       2224.45       2309.90        42.76 o                         
  10   0   8        440.20        467.09        15.30 o                         
  12   0   8       1717.71       1848.49        35.17 o                         
  14   0   8       7944.85       7769.65       152.67 o                         
  16   0   8       2924.96       3018.42        54.05 o                         
  18   0   8         10.55          2.16         5.02 o                         
  20   0   8        715.69        745.57        23.43 o                         
  22   0   8        113.49         92.05        10.86 o                         
  24   0   8         95.97         75.88        14.53 o                         
 -31   1   8         44.52         33.03         7.78 o                         
 -29   1   8         44.51         47.46         7.03 o                         
 -27   1   8        548.37        505.67        14.87 o                         
 -25   1   8        738.92        716.91        17.08 o                         
 -23   1   8          3.33          4.07         3.91 o                         
 -21   1   8        284.78        265.23         8.64 o                         
 -19   1   8        698.00        692.34        12.84 o                         
 -17   1   8        441.21        417.67         9.14 o                         
 -15   1   8         37.54         36.42         2.87 o                         
 -13   1   8        203.13        219.76         6.10 o                         
 -11   1   8          0.41          9.05         2.03 o                         
  -9   1   8        708.65        730.67        10.11 o                         
  -7   1   8         12.92          0.79         1.31 o                         
  -5   1   8       5207.70       5361.92        47.44 o                         
  -3   1   8       3449.03       3909.57        36.06 o                         
  -1   1   8      14248.24      15506.51       150.39 o                         
   1   1   8       6947.59       7324.84        80.52 o                         
   3   1   8       2490.31       3000.12        37.40 o                         
   5   1   8         25.13         17.00         2.76 o                         
   7   1   8       1833.54       1778.46        26.55 o                         
   9   1   8       2640.69       2429.15        36.39 o                         
  11   1   8       4455.60       4326.75        49.87 o                         
  13   1   8       4861.86       4910.30        54.35 o                         
  15   1   8        255.37        333.13         9.95 o                         
  17   1   8        355.56        330.34        10.23 o                         
  19   1   8        119.26         96.23         6.62 o                         
  21   1   8        101.07        107.39         8.98 o                         
  23   1   8          9.97         10.21         5.34 o                         
  25   1   8        109.91        116.09        11.90 o                         
 -30   2   8        672.34        699.39        19.61 o                         
 -28   2   8        122.07        156.28        10.38 o                         
 -26   2   8        664.78        671.19        18.92 o                         
 -24   2   8        152.89        150.99         8.93 o                         
 -22   2   8       1535.41       1476.79        23.05 o                         
 -20   2   8         19.52         27.44         3.33 o                         
 -18   2   8       1184.60       1209.69        15.53 o                         
 -16   2   8       2281.52       2187.32        26.81 o                         
 -14   2   8       2175.60       2138.34        27.16 o                         
 -12   2   8         14.74          4.03         1.93 o                         
 -10   2   8          7.56          6.90         1.53 o                         
  -8   2   8        554.77        611.10         8.07 o                         
  -6   2   8          5.44          6.83         0.89 o                         
  -4   2   8         77.47        101.82         3.85 o                         
  -2   2   8       1347.93       1385.63        17.30 o                         
   0   2   8       1446.60       1482.75        18.25 o                         
   2   2   8        233.71        236.30         6.54 o                         
   4   2   8        760.79        777.67        15.01 o                         
   6   2   8       4250.06       4301.58        49.48 o                         
   8   2   8         22.70         17.56         4.19 o                         
  10   2   8        423.07        440.02        10.81 o                         
  12   2   8        699.75        707.26        16.02 o                         
  14   2   8          2.94          4.14         2.23 o                         
  16   2   8       1543.40       1614.07        25.48 o                         
  18   2   8        369.53        355.25        11.90 o                         
  20   2   8          6.31          7.98         4.10 o                         
  22   2   8          2.02          4.60         4.31 o                         
  24   2   8         19.31         35.00         8.12 o                         
 -31   3   8        198.84        235.27        14.30 o                         
 -29   3   8        546.01        574.56        15.64 o                         
 -27   3   8          3.43          7.11         4.71 o                         
 -25   3   8         40.10         49.56         5.32 o                         
 -23   3   8        125.54        103.02         8.29 o                         
 -21   3   8         23.39          8.09         3.20 o                         
 -19   3   8       2593.84       2464.90        31.11 o                         
 -17   3   8        613.28        634.50        12.51 o                         
 -15   3   8       2747.87       2789.74        37.29 o                         
 -13   3   8        270.47        258.00         8.65 o                         
 -11   3   8       1786.04       1827.19        24.43 o                         
  -9   3   8        184.51        220.64         6.32 o                         
  -7   3   8        654.37        627.23         9.96 o                         
  -5   3   8       2710.31       2952.23        32.23 o                         
  -3   3   8       4165.19       4801.96        49.08 o                         
  -1   3   8        428.37        503.21         9.91 o                         
   1   3   8       4168.81       4076.93        40.95 o                         
   3   3   8       1977.21       2104.59        26.12 o                         
   5   3   8        957.76        854.80        17.36 o                         
   7   3   8       1717.27       1670.05        23.82 o                         
   9   3   8        966.63        985.19        19.64 o                         
  11   3   8        305.20        314.40         8.74 o                         
  13   3   8          5.42          7.63         2.27 o                         
  15   3   8        268.32        264.96         8.02 o                         
  17   3   8       1679.68       1681.90        28.87 o                         
  19   3   8        714.52        675.56        15.62 o                         
  21   3   8          4.64          7.93         5.81 o                         
  23   3   8         99.03        104.76        12.16 o                         
 -28   4   8        211.68        242.32        19.49 o                         
 -26   4   8        508.96        591.23        20.22 o                         
 -24   4   8         24.15         22.84         5.32 o                         
 -22   4   8         15.82         11.59         4.08 o                         
 -20   4   8       2374.42       2335.62        38.14 o                         
 -18   4   8       4937.63       4765.23        64.30 o                         
 -16   4   8       5269.06       5036.08        74.03 o                         
 -14   4   8       3305.66       3169.50        50.45 o                         
 -12   4   8          0.52          5.10         2.70 o                         
 -10   4   8       3965.75       3751.09        41.79 o                         
  -8   4   8        520.77        589.27         9.68 o                         
  -6   4   8        811.05        764.36        14.03 o                         
  -4   4   8       2913.92       3011.64        36.26 o                         
  -2   4   8        452.56        448.82        10.49 o                         
   0   4   8        271.89        278.51         8.19 o                         
   2   4   8       2067.01       1970.21        25.09 o                         
   4   4   8         11.18         15.96         1.76 o                         
   6   4   8        103.38        116.22         5.69 o                         
   8   4   8       5255.35       5326.52        66.79 o                         
  10   4   8       3589.64       3566.31        42.88 o                         
  12   4   8        450.72        476.62        15.84 o                         
  14   4   8       1006.05        993.24        18.26 o                         
  16   4   8       1098.04       1097.25        22.63 o                         
  18   4   8        236.88        205.20        10.05 o                         
  20   4   8         35.66         29.29         9.11 o                         
  22   4   8        421.76        385.32        18.81 o                         
 -27   5   8        447.83        490.14        22.33 o                         
 -25   5   8          0.75          1.03         5.14 o                         
 -23   5   8         88.35         87.32         7.50 o                         
 -21   5   8        206.96        214.39        10.00 o                         
 -19   5   8          6.92         -0.47         4.12 o                         
 -17   5   8         16.06         15.42         2.91 o                         
 -15   5   8        128.21        119.16         9.56 o                         
 -13   5   8        408.37        452.63        17.26 o                         
 -11   5   8        407.78        438.09        11.19 o                         
  -9   5   8       6272.70       6339.97        67.54 o                         
  -7   5   8        915.12        933.98        17.32 o                         
  -5   5   8        198.49        212.57         7.22 o                         
  -3   5   8        223.90        266.42         8.36 o                         
  -1   5   8        194.76        169.70         7.30 o                         
   1   5   8       1702.51       1692.02        26.12 o                         
   3   5   8        767.36        771.45        14.92 o                         
   5   5   8       1300.72       1372.59        21.04 o                         
   7   5   8        659.83        701.62        12.92 o                         
   9   5   8       2666.85       2581.44        33.16 o                         
  11   5   8          1.81          8.13         4.18 o                         
  13   5   8         20.86         16.90         3.05 o                         
  15   5   8         19.47         25.02         4.50 o                         
  17   5   8        247.83        284.66        11.47 o                         
  19   5   8        551.59        540.19        20.76 o                         
  21   5   8         41.60         19.65         8.40 o                         
 -26   6   8        481.16        601.08        47.84 o                         
 -24   6   8        677.69        745.68        65.10 o                         
 -22   6   8        318.87        333.42        15.30 o                         
 -20   6   8       1423.87       1400.01        33.44 o                         
 -18   6   8        315.80        260.27        10.77 o                         
 -16   6   8         91.36         69.06         4.68 o                         
 -14   6   8        130.35         97.30        12.70 o                         
 -12   6   8          3.62         -2.65         3.96 o                         
 -10   6   8         37.38         54.19         4.87 o                         
  -8   6   8          0.02         16.29         5.36 o                         
  -6   6   8        171.43        205.24         9.96 o                         
  -4   6   8         35.45         26.70         4.01 o                         
  -2   6   8          3.25          3.35         5.29 o                         
   0   6   8        221.03        235.33        12.43 o                         
   2   6   8       3763.85       3652.45        63.76 o                         
   4   6   8       1429.94       1384.91        29.45 o                         
   6   6   8       1166.88       1122.23        19.69 o                         
   8   6   8       1047.43       1095.07        19.62 o                         
  10   6   8         16.79         25.19         3.97 o                         
  12   6   8        966.72        935.10        17.49 o                         
  14   6   8        435.63        456.77        14.56 o                         
  16   6   8        382.18        356.45        14.13 o                         
  18   6   8         12.74          1.76         6.66 o                         
 -23   7   8          3.98         16.24        10.17 o                         
 -21   7   8       1946.66       2074.98        46.47 o                         
 -19   7   8       2131.34       2426.09        48.15 o                         
 -17   7   8         11.12          2.85         4.68 o                         
 -15   7   8        101.06         75.14         7.23 o                         
 -13   7   8        400.53        391.11        17.49 o                         
 -11   7   8        692.62        743.73        18.73 o                         
  -9   7   8       1110.94        952.04        17.66 o                         
  -7   7   8        164.53        111.85         5.70 o                         
  -5   7   8        420.15        346.16        14.18 o                         
  -3   7   8        174.72        203.57        20.79 o                         
  -1   7   8       6876.68       6896.71       124.78 o                         
   1   7   8        166.30        134.23        15.17 o                         
   3   7   8        370.97        382.35        18.69 o                         
   5   7   8       1466.21       1512.17        31.86 o                         
   7   7   8         65.31         58.67         7.10 o                         
   9   7   8          3.57          5.99         4.91 o                         
  11   7   8       1309.91       1304.52        24.03 o                         
  13   7   8        276.17        272.20        13.03 o                         
  15   7   8        949.15        891.30        30.16 o                         
 -18   8   8        340.13        317.72        24.80 o                         
 -16   8   8        797.53        827.52        23.72 o                         
 -14   8   8        639.85        643.91        27.22 o                         
 -12   8   8          0.50         -4.94         6.78 o                         
 -10   8   8        294.22        280.80        14.16 o                         
  -8   8   8          9.74         13.16         7.73 o                         
  -6   8   8        135.99        156.07        10.20 o                         
  -4   8   8       1344.40       1424.48        38.30 o                         
  -2   8   8        281.14        253.01        15.03 o                         
   0   8   8        616.51        639.23        26.42 o                         
   2   8   8          0.89          4.97         7.09 o                         
   4   8   8         84.63         72.17         9.96 o                         
   6   8   8        245.63        281.28        14.35 o                         
   8   8   8        965.22       1019.19        23.98 o                         
  10   8   8        208.31        210.64        13.87 o                         
  12   8   8         27.71         28.95         8.65 o                         
 -13   9   8         65.76         62.17        13.38 o                         
 -11   9   8          6.03         12.85        11.36 o                         
  -9   9   8         19.98         29.28        13.47 o                         
  -7   9   8         40.73         49.91        20.10 o                         
  -5   9   8        521.64        566.22        31.21 o                         
  -3   9   8          0.53         -3.43        12.27 o                         
  -1   9   8        324.71        308.40        23.92 o                         
   1   9   8          1.19         -6.59         8.18 o                         
   3   9   8         48.88         24.16         9.42 o                         
   5   9   8         40.32         45.99        14.81 o                         
 -31   1   9        172.57        166.36        11.41 o                         
 -29   1   9         75.12         50.76         6.66 o                         
 -27   1   9        119.16        107.17         8.94 o                         
 -25   1   9       2460.78       2405.75        43.46 o                         
 -23   1   9       1114.58       1011.59        18.50 o                         
 -21   1   9          1.71          1.39         2.88 o                         
 -19   1   9          7.42          5.96         2.46 o                         
 -17   1   9       1289.23       1182.83        17.78 o                         
 -15   1   9        512.83        553.25        10.88 o                         
 -13   1   9       2451.06       2575.99        27.70 o                         
 -11   1   9        445.65        441.50         7.70 o                         
  -9   1   9         24.81         32.66         2.10 o                         
  -7   1   9         30.76         25.19         2.67 o                         
  -5   1   9       4261.82       4464.04        40.92 o                         
  -3   1   9       4986.92       5064.98        54.68 o                         
  -1   1   9       9221.05       9549.31        92.48 o                         
   1   1   9       5470.25       5333.12        54.54 o                         
   3   1   9       1078.51       1061.81        16.97 o                         
   5   1   9       1979.57       2034.26        32.76 o                         
   7   1   9       2117.77       2110.48        30.70 o                         
   9   1   9       2570.78       2528.31        34.14 o                         
  11   1   9         63.90         56.30         5.91 o                         
  13   1   9        341.79        297.55         8.87 o                         
  15   1   9       9304.17       9295.99       117.16 o                         
  17   1   9         36.02         35.35         7.59 o                         
  19   1   9         25.05         15.25         4.06 o                         
  21   1   9        303.97        317.02        10.11 o                         
  23   1   9        654.65        561.25        20.52 o                         
 -30   2   9         51.19         64.93         8.02 o                         
 -28   2   9         32.47         20.94         5.36 o                         
 -26   2   9        183.39        187.05         8.10 o                         
 -24   2   9       1573.67       1438.34        26.93 o                         
 -22   2   9        351.25        290.63        11.05 o                         
 -20   2   9          0.18          1.81         2.64 o                         
 -18   2   9        188.64        208.84         7.01 o                         
 -16   2   9         38.09         37.04         4.06 o                         
 -14   2   9         99.82        102.96         4.33 o                         
 -12   2   9        766.66        745.10        11.12 o                         
 -10   2   9          0.94          1.37         1.44 o                         
  -8   2   9        164.11        135.54         3.67 o                         
  -6   2   9       3683.71       4023.57        38.49 o                         
  -4   2   9       1158.21       1236.05        15.75 o                         
  -2   2   9        162.46        199.78         5.81 o                         
   0   2   9        180.71        180.56         4.86 o                         
   2   2   9       1613.29       1581.16        22.85 o                         
   4   2   9        624.47        581.49        14.09 o                         
   6   2   9        908.88        899.04        16.16 o                         
   8   2   9        422.00        374.55        10.71 o                         
  10   2   9        371.21        354.14        12.06 o                         
  12   2   9        279.08        288.55         9.87 o                         
  14   2   9         54.78         46.97         6.08 o                         
  16   2   9        369.29        377.07        13.56 o                         
  18   2   9         29.92         32.85         5.58 o                         
  20   2   9        497.40        525.79        14.78 o                         
  22   2   9        257.94        276.39        10.99 o                         
 -29   3   9        117.80        107.48         9.92 o                         
 -27   3   9        193.98        171.83         8.12 o                         
 -25   3   9         25.31         20.60         4.90 o                         
 -23   3   9        328.82        341.91        12.23 o                         
 -21   3   9        372.10        354.72        12.72 o                         
 -19   3   9       1888.82       1796.82        28.87 o                         
 -17   3   9        384.58        467.83        12.72 o                         
 -15   3   9       1255.09       1248.82        22.00 o                         
 -13   3   9        794.73        861.39        16.36 o                         
 -11   3   9        841.72        842.22        15.85 o                         
  -9   3   9       5558.98       5277.51        54.47 o                         
  -7   3   9       8471.36       8377.89        81.94 o                         
  -5   3   9       1489.43       1513.59        19.14 o                         
  -3   3   9       8160.39       8626.88        97.43 o                         
  -1   3   9        238.55        207.06         5.60 o                         
   1   3   9       1939.57       1870.89        22.00 o                         
   3   3   9        948.16        901.19        15.19 o                         
   5   3   9       5482.77       5410.15        60.76 o                         
   7   3   9      14356.59      14090.21       196.32 o                         
   9   3   9       2059.34       2082.85        31.61 o                         
  11   3   9          6.45          6.41         3.80 o                         
  13   3   9        757.62        789.26        19.69 o                         
  15   3   9       2805.95       2931.26        46.93 o                         
  17   3   9        509.32        602.78        18.34 o                         
  19   3   9       1389.81       1346.93        29.41 o                         
  21   3   9        129.37        160.67        10.46 o                         
  23   3   9        334.33        382.09        18.99 o                         
 -28   4   9        408.44        449.53        26.30 o                         
 -26   4   9        119.98        178.01        11.83 o                         
 -24   4   9         29.43         32.71         4.18 o                         
 -22   4   9         63.03         70.61         6.54 o                         
 -20   4   9        299.14        258.42        14.56 o                         
 -18   4   9        975.73        885.96        24.80 o                         
 -16   4   9       2301.58       2329.56        47.59 o                         
 -14   4   9        651.81        576.04        22.75 o                         
 -12   4   9        599.52        643.22        18.34 o                         
 -10   4   9         65.58         95.30         4.94 o                         
  -8   4   9        180.58        144.76         7.09 o                         
  -6   4   9       2220.90       2170.44        29.05 o                         
  -4   4   9        414.71        466.14         9.67 o                         
  -2   4   9         19.64         19.28         3.06 o                         
   0   4   9         45.13         36.55         3.42 o                         
   2   4   9        501.35        439.17        14.93 o                         
   4   4   9        337.43        344.85        10.28 o                         
   6   4   9          8.43         12.27         3.70 o                         
   8   4   9        180.23        171.51         8.45 o                         
  10   4   9        199.44        192.64         8.41 o                         
  12   4   9         76.01         61.38         6.61 o                         
  14   4   9         42.59         38.85         8.03 o                         
  16   4   9         56.55         27.23         6.92 o                         
  18   4   9        265.92        266.18        11.23 o                         
  20   4   9        398.03        403.61        20.33 o                         
 -27   5   9        299.69        313.93        20.00 o                         
 -25   5   9         60.32         47.04         6.25 o                         
 -23   5   9        461.36        499.56        27.66 o                         
 -21   5   9         12.46          5.54         7.05 o                         
 -19   5   9         53.72         61.72         9.08 o                         
 -17   5   9        915.00        829.52        25.68 o                         
 -15   5   9        531.96        520.79        19.60 o                         
 -13   5   9        230.67        219.02        12.46 o                         
 -11   5   9       2874.48       2786.79        34.36 o                         
  -9   5   9        784.79        709.49        18.02 o                         
  -7   5   9          4.87          3.36         3.44 o                         
  -5   5   9       2229.68       2369.47        32.63 o                         
  -3   5   9         12.67         17.48         3.54 o                         
  -1   5   9         18.01         26.27         3.89 o                         
   1   5   9       5578.20       5406.47        68.01 o                         
   3   5   9         57.17         54.15         5.75 o                         
   5   5   9       2271.19       2291.85        30.11 o                         
   7   5   9       1695.85       1733.43        31.62 o                         
   9   5   9        167.98        183.96         9.05 o                         
  11   5   9         40.68         28.00         5.37 o                         
  13   5   9          8.02          2.84         5.26 o                         
  15   5   9        252.59        305.65        13.56 o                         
  17   5   9         24.05         19.01         5.44 o                         
  19   5   9        140.59        146.50        13.93 o                         
 -24   6   9         90.91        106.44        31.18 o                         
 -22   6   9        252.06        324.12        19.06 o                         
 -20   6   9          0.96         14.62         7.08 o                         
 -18   6   9          1.16          5.13         5.58 o                         
 -16   6   9         12.32         12.08         6.15 o                         
 -14   6   9       1439.87       1257.52        33.02 o                         
 -12   6   9          0.45          1.49         2.67 o                         
 -10   6   9        142.11        108.83         9.25 o                         
  -8   6   9        834.77        806.82        22.19 o                         
  -6   6   9       1018.98       1027.54        29.23 o                         
  -4   6   9        458.84        452.89        13.92 o                         
  -2   6   9        172.18        220.29        11.41 o                         
   0   6   9        300.23        303.81        18.22 o                         
   2   6   9        156.43        111.46         8.26 o                         
   4   6   9         45.70         42.31         5.21 o                         
   6   6   9        135.61        133.42         8.16 o                         
   8   6   9         18.31         17.66         4.41 o                         
  10   6   9         13.56         10.05         2.87 o                         
  12   6   9        164.14        171.54         6.28 o                         
  14   6   9        972.33       1030.16        28.07 o                         
  16   6   9          2.58          0.64         6.91 o                         
 -21   7   9          0.59          8.31         7.67 o                         
 -19   7   9        227.87        275.99        19.16 o                         
 -17   7   9         23.05         29.46         7.09 o                         
 -15   7   9         11.79         39.91         7.25 o                         
 -13   7   9         13.18          9.55         3.85 o                         
 -11   7   9        725.73        741.78        23.15 o                         
  -9   7   9         48.18         34.47         8.37 o                         
  -7   7   9        104.76        106.54        11.13 o                         
  -5   7   9         24.07         32.14         4.37 o                         
  -3   7   9        321.76        290.20        14.52 o                         
  -1   7   9       3965.33       4108.52        88.43 o                         
   1   7   9         65.66         63.35         9.50 o                         
   3   7   9       1323.25       1327.87        34.87 o                         
   5   7   9        238.26        221.99        10.94 o                         
   7   7   9        200.06        215.05        10.53 o                         
   9   7   9          0.74          1.82         4.04 o                         
  11   7   9        460.56        423.77        15.69 o                         
  13   7   9        122.37        130.27         9.46 o                         
  15   7   9        777.14        705.56        25.13 o                         
 -18   8   9         23.45         29.54         9.52 o                         
 -16   8   9         23.15         46.04         9.41 o                         
 -14   8   9          0.10          0.74         4.77 o                         
 -12   8   9        193.78        178.77        17.46 o                         
 -10   8   9        155.64        178.54        15.48 o                         
  -8   8   9        141.16        162.05        14.92 o                         
  -6   8   9         86.38         77.63         5.58 o                         
  -4   8   9         45.70         29.25         6.32 o                         
  -2   8   9          1.02         -2.45         5.52 o                         
   0   8   9        611.07        624.01        22.01 o                         
   2   8   9        173.87        159.37        12.57 o                         
   4   8   9        319.57        346.74        14.21 o                         
   6   8   9         29.65         32.64         6.89 o                         
   8   8   9          9.21          4.78         8.69 o                         
  10   8   9          4.59          0.27         8.50 o                         
 -11   9   9         26.73         21.11        11.02 o                         
  -9   9   9          7.50         34.51        13.20 o                         
  -7   9   9        342.80        358.10        26.01 o                         
  -5   9   9        488.00        474.20        19.23 o                         
  -3   9   9       2001.59       2140.76        69.81 o                         
  -1   9   9        347.11        349.99        21.66 o                         
   1   9   9        386.30        389.31        22.81 o                         
   3   9   9        897.13        886.68        85.82 o                         
 -30   0  10         24.92         20.71         9.79 o                         
 -28   0  10         14.78          8.43         6.39 o                         
 -26   0  10       1599.03       1522.09        53.00 o                         
 -24   0  10      12597.01      11943.91       229.85 o                         
 -22   0  10       3290.13       3346.01        68.76 o                         
 -20   0  10        334.01        326.67        18.12 o                         
 -18   0  10          3.67          6.06         4.00 o                         
 -16   0  10       2996.60       2743.67        45.08 o                         
 -14   0  10         15.11          8.07         3.47 o                         
 -12   0  10       1626.39       1351.76        23.27 o                         
 -10   0  10        871.94        833.30        17.02 o                         
  -8   0  10       8860.10       9214.80       121.21 o                         
  -6   0  10       1074.37       1074.70        21.84 o                         
  -4   0  10      23724.98      24235.67       299.80 o                         
  -2   0  10       5663.50       5998.40        91.14 o                         
   0   0  10       5872.69       6386.93        88.20 o                         
   2   0  10       1482.98       1614.02        26.31 o                         
   4   0  10       1929.12       2145.40        41.59 o                         
   6   0  10       1743.82       1741.51        34.02 o                         
   8   0  10        943.50        957.35        23.30 o                         
  10   0  10        166.99        211.61        13.12 o                         
  12   0  10        101.79        145.98        11.96 o                         
  14   0  10        566.41        521.66        22.55 o                         
  16   0  10        149.04        187.73        22.95 o                         
  18   0  10        316.61        311.12        16.97 o                         
  20   0  10        972.79        939.99        31.41 o                         
  22   0  10       1823.44       1749.73        47.89 o                         
 -31   1  10        281.06        292.39        13.62 o                         
 -29   1  10          4.22          0.48         4.92 o                         
 -27   1  10        423.88        466.51        14.53 o                         
 -25   1  10        872.38        804.99        19.90 o                         
 -23   1  10       1433.47       1332.04        30.85 o                         
 -21   1  10          7.59         15.97         4.28 o                         
 -19   1  10        193.22        193.67         8.32 o                         
 -17   1  10          0.19         -1.62         2.38 o                         
 -15   1  10       2104.43       2212.76        25.52 o                         
 -13   1  10         31.91         28.12         2.79 o                         
 -11   1  10        793.87        888.63        14.67 o                         
  -9   1  10        765.69        734.66        11.20 o                         
  -7   1  10       1340.09       1543.72        19.02 o                         
  -5   1  10        182.51        160.03         5.24 o                         
  -3   1  10       3906.51       3956.03        41.26 o                         
  -1   1  10        101.07        107.92         4.83 o                         
   1   1  10        787.22        924.66        14.15 o                         
   3   1  10         85.77        117.92         5.35 o                         
   5   1  10       3754.46       3876.51        50.72 o                         
   7   1  10        256.01        219.47         8.66 o                         
   9   1  10       4058.10       4167.90        57.30 o                         
  11   1  10       2136.40       2232.40        38.08 o                         
  13   1  10       9952.20       9843.08       122.74 o                         
  15   1  10       6670.56       6818.46       134.49 o                         
  17   1  10          4.35          4.17         4.54 o                         
  19   1  10         34.01         19.53         5.23 o                         
  21   1  10        770.82        831.37        24.62 o                         
  23   1  10       1112.70       1300.79        33.30 o                         
 -30   2  10        468.47        543.13        20.68 o                         
 -28   2  10        152.55        165.74        12.24 o                         
 -26   2  10       1511.94       1451.45        29.28 o                         
 -24   2  10          0.72         -2.59         3.81 o                         
 -22   2  10         30.02          6.64         3.69 o                         
 -20   2  10       1558.35       1345.91        24.77 o                         
 -18   2  10        677.59        745.40        18.31 o                         
 -16   2  10        812.46        801.34        13.38 o                         
 -14   2  10       1512.87       1510.77        18.93 o                         
 -12   2  10       2493.18       2522.43        28.49 o                         
 -10   2  10        168.80        207.66         5.88 o                         
  -8   2  10         16.45         26.65         1.67 o                         
  -6   2  10       2176.90       2349.22        26.32 o                         
  -4   2  10        298.18        291.72         6.66 o                         
  -2   2  10          3.87          1.41         1.79 o                         
   0   2  10          7.01          1.21         1.44 o                         
   2   2  10        450.14        451.72        11.02 o                         
   4   2  10       1796.64       1837.39        28.13 o                         
   6   2  10       2290.89       2274.89        34.15 o                         
   8   2  10        853.05        881.26        19.53 o                         
  10   2  10        645.92        652.59        18.03 o                         
  12   2  10        923.71        907.26        22.71 o                         
  14   2  10         15.81         12.01         5.58 o                         
  16   2  10          9.62         11.18         4.63 o                         
  18   2  10        317.90        334.21        19.57 o                         
  20   2  10        194.75        163.78        21.03 o                         
  22   2  10        761.05        748.33        25.51 o                         
 -29   3  10        115.36        111.65         9.11 o                         
 -27   3  10          0.18          6.06         4.82 o                         
 -25   3  10       1152.21       1156.61        30.51 o                         
 -23   3  10        419.10        414.47        13.64 o                         
 -21   3  10          4.50          3.22         4.06 o                         
 -19   3  10        445.88        516.75        10.36 o                         
 -17   3  10        455.84        511.29        13.53 o                         
 -15   3  10        491.92        428.22        11.79 o                         
 -13   3  10        172.55        153.45         6.49 o                         
 -11   3  10        127.75        136.69         5.61 o                         
  -9   3  10       3684.86       3704.08        39.26 o                         
  -7   3  10         50.28         43.87         3.42 o                         
  -5   3  10         46.54         52.18         3.14 o                         
  -3   3  10        470.25        460.23         9.41 o                         
  -1   3  10         98.75         74.50         6.92 o                         
   1   3  10        192.32        222.55         5.68 o                         
   3   3  10         18.06         27.49         3.70 o                         
   5   3  10        441.44        426.55        10.57 o                         
   7   3  10        927.34        881.30        26.05 o                         
   9   3  10       6263.92       6032.13       101.37 o                         
  11   3  10         27.26         30.85         6.41 o                         
  13   3  10        295.37        284.66        10.99 o                         
  15   3  10        529.80        526.26        16.74 o                         
  17   3  10        168.89        164.27        12.25 o                         
  19   3  10        987.86        916.22        25.54 o                         
  21   3  10        327.59        298.66        18.52 o                         
 -28   4  10        205.06        253.08        13.63 o                         
 -26   4  10        210.10        289.21        23.38 o                         
 -24   4  10        275.90        267.52        16.20 o                         
 -22   4  10         40.95         37.52         9.30 o                         
 -20   4  10        220.00        254.57        17.54 o                         
 -18   4  10       1012.90        820.10        31.36 o                         
 -16   4  10       1821.16       1640.39        33.63 o                         
 -14   4  10        818.78        877.28        19.56 o                         
 -12   4  10        984.10        981.77        21.55 o                         
 -10   4  10       2259.62       2136.77        29.42 o                         
  -8   4  10         22.93         16.97         3.16 o                         
  -6   4  10         35.68         48.82         4.60 o                         
  -4   4  10        908.17        854.87        15.52 o                         
  -2   4  10        542.13        487.61        10.82 o                         
   0   4  10          3.14          5.62         2.38 o                         
   2   4  10        189.97        237.87         9.23 o                         
   4   4  10       1331.21       1358.91        24.91 o                         
   6   4  10       1590.13       1638.57        29.43 o                         
   8   4  10       1459.99       1488.97        28.48 o                         
  10   4  10        511.45        475.37        17.18 o                         
  12   4  10         74.01         87.13         8.93 o                         
  14   4  10        431.06        424.84        15.76 o                         
  16   4  10         57.04         59.96         7.68 o                         
  18   4  10         29.60         27.78         7.62 o                         
  20   4  10        696.92        748.57        27.94 o                         
 -27   5  10          9.78         26.96         9.73 o                         
 -25   5  10         12.35         12.11         9.89 o                         
 -23   5  10        363.26        412.82        26.37 o                         
 -21   5  10        587.97        591.74        27.46 o                         
 -19   5  10          0.11         -1.44         6.12 o                         
 -17   5  10          0.00          3.04         7.03 o                         
 -15   5  10         88.58         78.39         7.64 o                         
 -13   5  10         48.23         29.78         5.04 o                         
 -11   5  10        322.50        383.27        15.47 o                         
  -9   5  10        202.99        222.65        10.55 o                         
  -7   5  10        361.55        395.77        13.19 o                         
  -5   5  10        204.04        209.01         7.16 o                         
  -3   5  10          4.31          2.28         2.89 o                         
  -1   5  10         52.09         36.77         4.32 o                         
   1   5  10        353.02        359.90        10.81 o                         
   3   5  10       3716.51       3655.85        96.11 o                         
   5   5  10       3922.28       4071.79        58.53 o                         
   7   5  10        653.62        636.96        25.38 o                         
   9   5  10        358.54        359.80        13.37 o                         
  11   5  10       1001.04       1021.64        25.92 o                         
  13   5  10        166.43        163.47        11.40 o                         
  15   5  10        447.87        497.57        19.30 o                         
  17   5  10          1.33         -2.31         8.81 o                         
 -24   6  10        569.74        582.99        25.74 o                         
 -22   6  10        452.90        589.81        60.32 o                         
 -20   6  10        144.16        157.95        15.57 o                         
 -18   6  10         69.29         97.43        10.87 o                         
 -16   6  10        429.06        404.61        16.69 o                         
 -14   6  10        995.17        859.11        19.71 o                         
 -12   6  10        657.52        664.45        19.95 o                         
 -10   6  10        665.22        661.59        20.16 o                         
  -8   6  10          0.23         -2.68         4.19 o                         
  -6   6  10        495.24        515.69        19.60 o                         
  -4   6  10        938.07        859.98        25.96 o                         
  -2   6  10       1505.81       1395.58        32.50 o                         
   0   6  10         85.34         79.77         8.02 o                         
   2   6  10         22.04         27.30         5.08 o                         
   4   6  10        692.22        679.03        15.91 o                         
   6   6  10        434.72        451.97        23.89 o                         
   8   6  10         27.03         24.62         5.30 o                         
  10   6  10        117.16        102.87        12.37 o                         
  12   6  10        551.72        564.40        19.76 o                         
  14   6  10        254.37        257.07        14.55 o                         
  16   6  10          6.66         -3.38         7.57 o                         
 -21   7  10        667.33        729.03        28.92 o                         
 -19   7  10        640.83        769.97        42.17 o                         
 -17   7  10          3.08         -0.52         6.44 o                         
 -15   7  10        935.33       1087.75        40.06 o                         
 -13   7  10        673.63        751.04        31.22 o                         
 -11   7  10          2.82          1.18         5.64 o                         
  -9   7  10         33.99         33.55        11.78 o                         
  -7   7  10         55.71         53.11         8.45 o                         
  -5   7  10         62.31         51.25         6.92 o                         
  -3   7  10        730.79        693.97        21.04 o                         
  -1   7  10         12.55         -6.12         6.12 o                         
   1   7  10       5514.79       5366.31        93.44 o                         
   3   7  10        838.67        873.30        24.40 o                         
   5   7  10        457.81        509.77        14.22 o                         
   7   7  10       1456.17       1463.33        26.23 o                         
   9   7  10       1966.76       1926.72        50.38 o                         
  11   7  10          4.94          5.57         7.44 o                         
  13   7  10        538.17        595.24        26.45 o                         
 -16   8  10         53.02         60.92        14.06 o                         
 -14   8  10         34.32         26.43        21.14 o                         
 -12   8  10        694.62        690.33        31.43 o                         
 -10   8  10         20.11         13.33        10.27 o                         
  -8   8  10         31.05         35.06         9.86 o                         
  -6   8  10        167.01        170.81        14.31 o                         
  -4   8  10          1.02          5.83         4.68 o                         
  -2   8  10        899.12        982.77        33.74 o                         
   0   8  10        716.97        716.54        23.74 o                         
   2   8  10         52.36         40.10         8.51 o                         
   4   8  10        104.31        105.50        12.94 o                         
   6   8  10         18.62         28.65         8.23 o                         
   8   8  10         20.56         10.96        10.28 o                         
  -7   9  10         30.76         11.46        19.18 o                         
  -5   9  10        515.67        598.80        43.57 o                         
  -3   9  10        655.52        623.69        23.13 o                         
  -1   9  10         15.23         14.52         8.02 o                         
 -31   1  11        271.19        304.06        17.76 o                         
 -29   1  11        391.50        389.83        16.43 o                         
 -27   1  11         10.65         -3.65         5.82 o                         
 -25   1  11         87.24        106.09        10.02 o                         
 -23   1  11         69.45         52.24         7.42 o                         
 -21   1  11       1324.19       1352.48        26.16 o                         
 -19   1  11       2125.08       1961.50        30.37 o                         
 -17   1  11         87.44        100.22         5.38 o                         
 -15   1  11       3110.22       3076.26        34.38 o                         
 -13   1  11         31.68         36.35         3.48 o                         
 -11   1  11         83.30         67.83         3.97 o                         
  -9   1  11       3718.84       3713.24        37.71 o                         
  -7   1  11        852.75        841.35        12.90 o                         
  -5   1  11        110.84        114.90         4.87 o                         
  -3   1  11        221.04        189.67         5.93 o                         
  -1   1  11        346.21        330.20         7.70 o                         
   1   1  11        892.42        876.54        10.88 o                         
   3   1  11        759.76        711.13        13.87 o                         
   5   1  11         64.12         67.13         5.04 o                         
   7   1  11        794.41        730.05        25.63 o                         
   9   1  11        547.72        542.68        17.37 o                         
  11   1  11       4612.46       4640.76        67.62 o                         
  13   1  11          9.94          5.89         3.65 o                         
  15   1  11        293.56        298.80        12.05 o                         
  17   1  11       1340.54       1345.67        27.59 o                         
  19   1  11       1311.76       1319.26        32.39 o                         
  21   1  11          9.94         -1.41         5.73 o                         
 -30   2  11        119.93        129.57        12.05 o                         
 -28   2  11        755.72        691.98        20.52 o                         
 -26   2  11       1105.15       1081.32        36.37 o                         
 -24   2  11          2.04         -5.01         5.01 o                         
 -22   2  11        302.38        262.40        22.91 o                         
 -20   2  11       1345.87       1166.42        23.55 o                         
 -18   2  11       3109.06       2877.38        43.56 o                         
 -16   2  11       2207.80       2104.02        27.07 o                         
 -14   2  11          4.29         -0.24         2.18 o                         
 -12   2  11        223.83        238.09         6.52 o                         
 -10   2  11       6345.76       6314.82        56.15 o                         
  -8   2  11       1331.13       1357.67        17.17 o                         
  -6   2  11        190.01        215.95         6.08 o                         
  -4   2  11         79.81        107.26         4.66 o                         
  -2   2  11        907.99        868.11        14.51 o                         
   0   2  11          0.87          0.00         1.62 o                         
   2   2  11         26.74         25.77         3.68 o                         
   4   2  11        567.42        577.29        13.07 o                         
   6   2  11          0.05          8.21         4.01 o                         
   8   2  11          5.36          5.47         3.84 o                         
  10   2  11        171.46        186.26        10.15 o                         
  12   2  11         85.49        100.78         8.78 o                         
  14   2  11         51.11         55.37         8.27 o                         
  16   2  11         19.11         10.36         7.13 o                         
  18   2  11         84.61         94.69        10.41 o                         
  20   2  11         63.29         50.28         9.60 o                         
 -29   3  11        103.37        106.77        11.28 o                         
 -27   3  11         52.67         66.34         6.92 o                         
 -25   3  11         77.55         75.84         7.31 o                         
 -23   3  11          0.93          3.05         2.99 o                         
 -21   3  11       2149.72       2121.90        44.36 o                         
 -19   3  11       2186.29       2222.07        41.07 o                         
 -17   3  11       8015.02       7649.85        98.42 o                         
 -15   3  11        514.80        488.56        12.41 o                         
 -13   3  11       1438.35       1358.16        22.62 o                         
 -11   3  11       1691.27       1668.14        22.84 o                         
  -9   3  11       3918.42       3846.00        42.75 o                         
  -7   3  11          4.81          7.02         2.76 o                         
  -5   3  11        272.72        257.87         5.81 o                         
  -3   3  11        322.57        314.94         7.48 o                         
  -1   3  11        219.62        211.54         4.74 o                         
   1   3  11        180.69        207.77         8.15 o                         
   3   3  11          1.35          0.83         2.51 o                         
   5   3  11        493.29        468.18        13.19 o                         
   7   3  11       2694.41       2811.17        57.59 o                         
   9   3  11       1894.22       1921.94        36.27 o                         
  11   3  11        401.79        417.17        20.20 o                         
  13   3  11        660.15        695.85        23.08 o                         
  15   3  11        799.67        805.30        23.59 o                         
  17   3  11       2348.81       2423.60        53.14 o                         
  19   3  11       3256.03       3505.92        69.14 o                         
 -28   4  11         29.04         36.84        12.46 o                         
 -26   4  11         27.68         26.21        10.95 o                         
 -24   4  11         77.29         91.84        13.74 o                         
 -22   4  11          2.87         -0.69         6.20 o                         
 -20   4  11       1244.57       1175.15        35.49 o                         
 -18   4  11       3414.79       3240.89        60.37 o                         
 -16   4  11       1750.13       1594.40        35.37 o                         
 -14   4  11        380.78        416.58        13.51 o                         
 -12   4  11        828.05        859.38        17.22 o                         
 -10   4  11       1306.06       1268.55        22.78 o                         
  -8   4  11       2433.64       2379.76        33.68 o                         
  -6   4  11        105.66        147.05         6.67 o                         
  -4   4  11        669.64        679.63        15.20 o                         
  -2   4  11        582.21        545.72        15.21 o                         
   0   4  11       2788.06       2769.83        47.04 o                         
   2   4  11        167.62        195.85         9.23 o                         
   4   4  11        251.67        244.14        10.17 o                         
   6   4  11          0.05          2.05         3.34 o                         
   8   4  11          0.12         -0.91         4.96 o                         
  10   4  11         19.59         24.07         5.76 o                         
  12   4  11        392.10        412.09        15.98 o                         
  14   4  11        308.77        301.02        14.50 o                         
  16   4  11         85.41         70.43         9.28 o                         
  18   4  11        488.59        483.88        21.83 o                         
 -25   5  11         77.98         53.15        17.94 o                         
 -23   5  11       1039.55       1072.35        40.11 o                         
 -21   5  11         81.62         94.51        14.48 o                         
 -19   5  11       1280.32       1267.11        37.17 o                         
 -17   5  11        464.64        495.72        23.01 o                         
 -15   5  11        421.65        429.83        15.83 o                         
 -13   5  11         21.89         18.80         6.70 o                         
 -11   5  11        271.67        289.51        13.08 o                         
  -9   5  11        243.75        262.77        10.50 o                         
  -7   5  11          2.11          2.79         4.21 o                         
  -5   5  11         87.02        103.88         5.68 o                         
  -3   5  11         10.77          6.37         4.66 o                         
  -1   5  11        989.73        891.63        19.98 o                         
   1   5  11         90.02         93.78        14.51 o                         
   3   5  11       1112.23       1029.76        28.27 o                         
   5   5  11        615.15        605.01        17.52 o                         
   7   5  11         96.93         73.87         6.96 o                         
   9   5  11        168.23        167.01        11.05 o                         
  11   5  11          0.87         -4.86         4.86 o                         
  13   5  11        155.48        168.04        11.90 o                         
  15   5  11         68.25         70.64        10.05 o                         
  17   5  11        986.61       1050.61        34.52 o                         
 -24   6  11        664.45        726.61        79.33 o                         
 -22   6  11        812.55        947.79        34.94 o                         
 -20   6  11         50.14         58.54        13.55 o                         
 -18   6  11          7.31         13.96         5.87 o                         
 -16   6  11        158.20        135.02         9.99 o                         
 -14   6  11        535.42        493.99        23.87 o                         
 -12   6  11         25.89         54.85         9.00 o                         
 -10   6  11        707.76        670.55        19.01 o                         
  -8   6  11         92.05         67.39         7.65 o                         
  -6   6  11        193.24        201.48        14.72 o                         
  -4   6  11        268.34        252.77        11.45 o                         
  -2   6  11       3358.71       3374.73        50.55 o                         
   0   6  11        263.03        236.18        10.27 o                         
   2   6  11         85.20        113.68        10.38 o                         
   4   6  11         20.79         27.48         7.47 o                         
   6   6  11         13.98          7.82         6.78 o                         
   8   6  11         36.43         33.21         5.77 o                         
  10   6  11          0.56          2.04         5.06 o                         
  12   6  11         83.72         87.35         9.49 o                         
  14   6  11         81.69         74.35        13.80 o                         
 -19   7  11       1491.87       1631.36        69.59 o                         
 -17   7  11        729.16        730.53        41.85 o                         
 -15   7  11          5.19         -7.64         8.33 o                         
 -13   7  11          0.66         -5.25         8.28 o                         
 -11   7  11          5.24          0.01         6.49 o                         
  -9   7  11          1.97          0.61         5.78 o                         
  -7   7  11          0.02          3.42         5.78 o                         
  -5   7  11        278.04        276.94        15.49 o                         
  -3   7  11         11.83         11.49         6.70 o                         
  -1   7  11        188.54        203.44        16.65 o                         
   1   7  11       1351.55       1297.27        33.27 o                         
   3   7  11        608.76        637.18        19.63 o                         
   5   7  11          1.02         -1.02         6.86 o                         
   7   7  11         77.53        116.50        13.09 o                         
   9   7  11        414.30        424.16        16.19 o                         
  11   7  11        332.18        389.33        18.09 o                         
 -14   8  11         51.02         41.23        12.57 o                         
 -12   8  11        366.49        283.21        30.72 o                         
 -10   8  11        173.35        174.00        28.48 o                         
  -8   8  11        652.32        667.53        25.16 o                         
  -6   8  11          0.01         10.83         7.70 o                         
  -4   8  11         74.66         66.99         6.01 o                         
  -2   8  11         42.86         45.82         7.33 o                         
   0   8  11        836.38        831.94        25.34 o                         
   2   8  11        136.05        127.43        13.05 o                         
   4   8  11         60.21         44.86         7.88 o                         
   6   8  11          1.02          9.20         9.00 o                         
 -30   0  12        582.60        520.75        29.77 o                         
 -28   0  12       4486.90       4846.04       140.55 o                         
 -26   0  12        708.52        610.41        30.12 o                         
 -24   0  12        570.17        517.15        27.22 o                         
 -22   0  12       1975.81       1727.93        54.49 o                         
 -20   0  12       2229.57       2087.07        63.27 o                         
 -18   0  12        240.46        251.47        11.16 o                         
 -16   0  12        332.49        382.02        12.19 o                         
 -14   0  12       4219.42       3971.52        55.91 o                         
 -12   0  12      22038.51      21616.24       249.63 o                         
 -10   0  12       7437.27       7758.76       103.48 o                         
  -8   0  12        406.50        325.91        11.91 o                         
  -6   0  12       3012.26       2893.54        56.55 o                         
  -4   0  12       2288.72       2416.13        40.99 o                         
  -2   0  12        176.58        113.98         7.40 o                         
   0   0  12       1514.00       1745.01        28.19 o                         
   2   0  12        816.17        769.03        15.57 o                         
   4   0  12       5914.83       6038.29        82.21 o                         
   6   0  12       2098.25       2273.60        77.64 o                         
   8   0  12       1457.87       1460.13        37.67 o                         
  10   0  12         11.49          8.87         5.26 o                         
  12   0  12       1637.12       1774.95        46.80 o                         
  14   0  12       2520.50       2494.25        61.16 o                         
  16   0  12        271.62        273.76        34.78 o                         
  18   0  12       1551.93       1504.17        40.47 o                         
  20   0  12         77.70         70.78        11.26 o                         
 -29   1  12        494.89        483.68        21.15 o                         
 -27   1  12        148.65        131.83        11.58 o                         
 -25   1  12        640.18        669.27        22.21 o                         
 -23   1  12        107.20         84.21         9.15 o                         
 -21   1  12         11.57         10.26         4.60 o                         
 -19   1  12          7.95          1.28         3.54 o                         
 -17   1  12         35.87         34.99         3.68 o                         
 -15   1  12       1261.11       1195.31        17.39 o                         
 -13   1  12       3415.19       3193.01        35.42 o                         
 -11   1  12         99.78        100.70         4.17 o                         
  -9   1  12        619.23        619.76        11.30 o                         
  -7   1  12       1143.78       1190.17        18.51 o                         
  -5   1  12       1372.71       1397.13        20.62 o                         
  -3   1  12          0.69         10.25         2.55 o                         
  -1   1  12          0.08          2.51         1.94 o                         
   1   1  12         30.20         25.09         1.95 o                         
   3   1  12       1489.08       1538.93        22.71 o                         
   5   1  12        362.43        343.37        10.50 o                         
   7   1  12        444.19        428.09        18.63 o                         
   9   1  12         59.41         78.92         7.99 o                         
  11   1  12        304.01        302.85        13.87 o                         
  13   1  12        218.32        193.97        12.16 o                         
  15   1  12        778.75        822.16        18.74 o                         
  17   1  12        843.95        851.52        20.40 o                         
  19   1  12         49.97         61.31         7.48 o                         
 -28   2  12         25.42         10.22         6.57 o                         
 -26   2  12        190.29        195.77        11.42 o                         
 -24   2  12        775.64        726.63        21.25 o                         
 -22   2  12         13.20          3.82         3.85 o                         
 -20   2  12        552.70        533.15        16.80 o                         
 -18   2  12         78.19        125.83         6.57 o                         
 -16   2  12        832.74        880.35        14.90 o                         
 -14   2  12       7510.07       7436.47        79.34 o                         
 -12   2  12       1151.57       1070.01        14.54 o                         
 -10   2  12       6018.30       6013.42        56.08 o                         
  -8   2  12       4675.94       4538.31        48.74 o                         
  -6   2  12        305.81        317.21         8.83 o                         
  -4   2  12         28.08         37.73         3.54 o                         
  -2   2  12        141.05        125.63        10.06 o                         
   0   2  12        573.72        509.19         9.84 o                         
   2   2  12       2556.07       2536.83        39.79 o                         
   4   2  12        134.31        114.35         6.99 o                         
   6   2  12        115.19        116.53         9.17 o                         
   8   2  12        204.99        230.30        10.66 o                         
  10   2  12        792.48        758.98        21.95 o                         
  12   2  12       1038.41       1020.33        31.59 o                         
  14   2  12        365.92        357.98        15.17 o                         
  16   2  12        155.81        137.08        12.21 o                         
  18   2  12        513.09        491.12        21.48 o                         
 -29   3  12          0.21         -5.57         6.85 o                         
 -27   3  12        220.36        230.79        15.88 o                         
 -25   3  12        206.56        188.71        11.57 o                         
 -23   3  12        244.50        248.63        14.16 o                         
 -21   3  12         13.28          1.67         6.32 o                         
 -19   3  12       2414.62       2526.84        57.69 o                         
 -17   3  12         72.43         65.43         6.73 o                         
 -15   3  12       2127.00       2190.24        34.48 o                         
 -13   3  12         22.73         14.79         3.92 o                         
 -11   3  12       1122.53       1101.54        16.97 o                         
  -9   3  12        398.32        425.64         9.63 o                         
  -7   3  12       1045.89       1065.71        16.07 o                         
  -5   3  12         51.53         89.23         3.85 o                         
  -3   3  12         13.15         25.08         3.44 o                         
  -1   3  12        468.22        428.38         8.38 o                         
   1   3  12        251.07        215.16         6.68 o                         
   3   3  12        659.01        655.96        17.61 o                         
   5   3  12        460.47        456.89        13.97 o                         
   7   3  12         79.29         77.15         6.89 o                         
   9   3  12       2433.54       2451.53        43.61 o                         
  11   3  12        189.39        204.04        11.65 o                         
  13   3  12          1.99          1.14         4.84 o                         
  15   3  12        351.68        389.62        16.65 o                         
  17   3  12          7.36         18.03         7.62 o                         
 -26   4  12         22.80          2.29        20.12 o                         
 -24   4  12          1.30          1.21         7.04 o                         
 -22   4  12        194.20        214.85        28.25 o                         
 -20   4  12       3991.54       4115.44        83.78 o                         
 -18   4  12        200.34        174.50        12.23 o                         
 -16   4  12       2133.91       2339.62        46.57 o                         
 -14   4  12       4382.26       4216.62        74.14 o                         
 -12   4  12          3.71          1.59         4.03 o                         
 -10   4  12         40.34         29.86         4.54 o                         
  -8   4  12         66.33         75.30         6.90 o                         
  -6   4  12       3599.59       3561.49        50.46 o                         
  -4   4  12       2016.81       1911.04        28.08 o                         
  -2   4  12       1103.22       1191.35        30.40 o                         
   0   4  12         18.12          5.47         4.22 o                         
   2   4  12         25.23         21.36         5.68 o                         
   4   4  12        187.60        184.46         9.37 o                         
   6   4  12        107.69        118.15         9.26 o                         
   8   4  12        665.21        662.42        20.71 o                         
  10   4  12        219.38        234.78        12.00 o                         
  12   4  12       1063.27       1002.72        26.22 o                         
  14   4  12        250.68        272.00        14.27 o                         
  16   4  12        198.74        185.84        13.99 o                         
 -25   5  12        147.16        163.98        16.34 o                         
 -23   5  12        180.96        222.34        17.27 o                         
 -21   5  12        116.22        147.85        14.28 o                         
 -19   5  12        333.66        361.15        25.23 o                         
 -17   5  12         64.99         64.29        22.15 o                         
 -15   5  12         37.88         28.11        10.76 o                         
 -13   5  12          5.46          6.60         4.94 o                         
 -11   5  12         60.19         54.22         6.41 o                         
  -9   5  12         34.51         17.61         4.90 o                         
  -7   5  12         40.31         44.64         5.49 o                         
  -5   5  12        120.68        121.63         5.91 o                         
  -3   5  12        879.73        782.16        16.26 o                         
  -1   5  12         75.25         59.90         7.11 o                         
   1   5  12        412.40        402.91        17.63 o                         
   3   5  12          0.22          0.20         6.98 o                         
   5   5  12        688.62        702.89        21.72 o                         
   7   5  12        215.56        238.28        11.16 o                         
   9   5  12         39.31         38.80         6.14 o                         
  11   5  12          0.05         -1.41         6.74 o                         
  13   5  12         25.95         24.81         9.20 o                         
  15   5  12         92.66        117.85        11.45 o                         
 -22   6  12        972.76       1000.25        55.52 o                         
 -20   6  12        772.21        858.12        50.36 o                         
 -18   6  12         38.90         11.52         6.74 o                         
 -16   6  12        392.27        353.25        30.05 o                         
 -14   6  12         30.01         48.11        10.61 o                         
 -12   6  12       2712.52       2609.69        56.72 o                         
 -10   6  12         61.73         50.96         7.22 o                         
  -8   6  12         13.17         15.11         6.81 o                         
  -6   6  12         20.16         15.82         6.38 o                         
  -4   6  12       2359.98       2383.39        38.47 o                         
  -2   6  12       2179.43       2213.84        38.59 o                         
   0   6  12        109.51        133.06        11.32 o                         
   2   6  12        678.63        675.98        23.20 o                         
   4   6  12        447.38        466.54        23.07 o                         
   6   6  12        143.02        155.07        12.55 o                         
   8   6  12        399.83        344.74        12.29 o                         
  10   6  12        281.46        286.70        14.08 o                         
  12   6  12         24.37         18.84         7.68 o                         
 -19   7  12        509.75        574.56        29.75 o                         
 -17   7  12        270.07        363.41        27.78 o                         
 -15   7  12        819.64        873.66        57.53 o                         
 -13   7  12         33.26         10.87         8.21 o                         
 -11   7  12         85.75         79.73        10.79 o                         
  -9   7  12        133.59        154.20        15.84 o                         
  -7   7  12         15.90         21.23        10.76 o                         
  -5   7  12        123.25         85.36        11.79 o                         
  -3   7  12        126.71        137.61        19.11 o                         
  -1   7  12        111.11        102.79        10.93 o                         
   1   7  12       1301.52       1310.73        24.38 o                         
   3   7  12        605.55        595.07        31.92 o                         
   5   7  12        950.77        953.80        30.80 o                         
   7   7  12        425.24        407.67        22.91 o                         
   9   7  12         52.69         58.39         9.95 o                         
 -12   8  12         89.16        110.02        18.79 o                         
 -10   8  12        759.31        649.00       100.79 o                         
  -8   8  12         42.78         39.29        11.54 o                         
  -6   8  12         93.51        104.67        15.60 o                         
  -4   8  12          5.43         11.43         9.95 o                         
  -2   8  12         21.78         24.08         7.37 o                         
   0   8  12        574.87        538.56        29.74 o                         
   2   8  12         60.57         67.47        12.44 o                         
 -29   1  13         22.39          9.17         7.29 o                         
 -27   1  13          1.72          9.58         7.33 o                         
 -25   1  13        699.18        704.56        20.72 o                         
 -23   1  13       1056.39        994.29        24.30 o                         
 -21   1  13        931.30        853.00        17.45 o                         
 -19   1  13        432.99        434.93        10.98 o                         
 -17   1  13        212.18        246.73         8.33 o                         
 -15   1  13        216.86        203.07         7.19 o                         
 -13   1  13          4.62          9.90         2.71 o                         
 -11   1  13          3.86          2.64         1.85 o                         
  -9   1  13         18.02         12.53         3.14 o                         
  -7   1  13        857.55        837.39        15.91 o                         
  -5   1  13         40.05         20.35         3.12 o                         
  -3   1  13        208.10        260.62         7.91 o                         
  -1   1  13        137.80        131.12         6.48 o                         
   1   1  13         65.84         66.19         4.48 o                         
   3   1  13       3173.07       3108.72        43.65 o                         
   5   1  13        782.77        807.85        20.58 o                         
   7   1  13          2.48          4.12         4.12 o                         
   9   1  13        775.58        778.89        26.57 o                         
  11   1  13          2.42          3.24         4.79 o                         
  13   1  13        179.37        176.84        13.17 o                         
  15   1  13        366.61        344.79        15.04 o                         
  17   1  13        951.71        887.54        26.00 o                         
 -28   2  13         23.36         16.91         7.67 o                         
 -26   2  13         86.54        107.32        10.06 o                         
 -24   2  13        647.45        659.28        19.96 o                         
 -22   2  13        118.52        117.52         8.62 o                         
 -20   2  13         14.14         21.68         4.58 o                         
 -18   2  13        171.58        144.27        10.22 o                         
 -16   2  13       3529.11       3421.04        39.52 o                         
 -14   2  13       4674.19       4688.63        55.85 o                         
 -12   2  13       1050.59       1032.33        14.40 o                         
 -10   2  13       1370.12       1340.74        15.61 o                         
  -8   2  13       7846.19       7603.35        73.86 o                         
  -6   2  13       5976.21       5692.50        65.75 o                         
  -4   2  13         37.31         35.81         3.31 o                         
  -2   2  13        320.16        331.30         7.85 o                         
   0   2  13        246.42        263.54         7.83 o                         
   2   2  13       2503.09       2410.50        38.17 o                         
   4   2  13        226.69        196.23        12.00 o                         
   6   2  13          6.21          8.89         4.78 o                         
   8   2  13        355.24        336.12        13.08 o                         
  10   2  13        779.26        768.77        20.99 o                         
  12   2  13          7.61         12.17         6.15 o                         
  14   2  13        610.96        677.48        28.12 o                         
  16   2  13         50.96         46.07        13.25 o                         
  18   2  13          3.60         -1.88         7.86 o                         
 -27   3  13        115.86        143.97        17.58 o                         
 -25   3  13         33.52         21.10         9.45 o                         
 -23   3  13        124.76        101.82        10.81 o                         
 -21   3  13         37.91         54.33         8.43 o                         
 -19   3  13       1083.17       1064.60        32.30 o                         
 -17   3  13          0.06         -3.93         3.93 o                         
 -15   3  13        118.84        151.34        11.59 o                         
 -13   3  13       2224.80       2206.24        34.59 o                         
 -11   3  13       1198.39       1132.12        37.03 o                         
  -9   3  13        265.35        245.59         7.73 o                         
  -7   3  13        373.30        409.08         9.33 o                         
  -5   3  13       8447.46       7943.13        91.11 o                         
  -3   3  13       4205.03       4379.27        58.54 o                         
  -1   3  13        324.83        327.56         7.62 o                         
   1   3  13        268.74        262.30         7.96 o                         
   3   3  13          2.42         -2.91         2.91 o                         
   5   3  13         21.95         16.00         4.06 o                         
   7   3  13         33.49         40.81         5.61 o                         
   9   3  13         32.64         37.13         7.30 o                         
  11   3  13        526.56        519.32        19.03 o                         
  13   3  13        284.90        273.34        20.48 o                         
  15   3  13        651.90        683.41        27.69 o                         
  17   3  13         39.52         30.29         9.66 o                         
 -26   4  13        101.93        154.02        53.93 o                         
 -24   4  13         35.38         26.10         9.52 o                         
 -22   4  13        274.59        251.26        17.02 o                         
 -20   4  13          7.10          7.51         7.02 o                         
 -18   4  13        805.14        776.89        41.21 o                         
 -16   4  13       3967.51       3784.57        66.86 o                         
 -14   4  13         15.87         14.69         4.14 o                         
 -12   4  13        735.70        713.46        18.44 o                         
 -10   4  13         27.95         29.08         4.91 o                         
  -8   4  13       2509.82       2396.49        41.95 o                         
  -6   4  13       1033.32       1049.53        20.56 o                         
  -4   4  13       5809.28       5838.08       108.53 o                         
  -2   4  13        241.78        233.37        17.55 o                         
   0   4  13         35.44         22.95         5.83 o                         
   2   4  13        351.34        356.28        19.11 o                         
   4   4  13        396.28        385.37        10.38 o                         
   6   4  13          6.52          2.51         3.75 o                         
   8   4  13         42.57         44.25         8.46 o                         
  10   4  13        526.23        499.71        22.90 o                         
  12   4  13          0.47         -2.29         5.77 o                         
  14   4  13          0.00          2.98         6.05 o                         
 -23   5  13        137.60        139.41        16.91 o                         
 -21   5  13       2205.37       2230.52        55.58 o                         
 -19   5  13         56.24         57.76         9.71 o                         
 -17   5  13         37.95         35.46         6.73 o                         
 -15   5  13          8.04          0.25         7.16 o                         
 -13   5  13        797.77        838.60        21.49 o                         
 -11   5  13         55.06         62.09         9.48 o                         
  -9   5  13        199.18        206.69        10.51 o                         
  -7   5  13       2544.48       2478.38        48.82 o                         
  -5   5  13        467.23        492.75        17.78 o                         
  -3   5  13          4.59         13.20         3.25 o                         
  -1   5  13          8.07         -3.40         9.82 o                         
   1   5  13        514.46        485.54        17.98 o                         
   3   5  13         17.24         14.73         6.39 o                         
   5   5  13        184.16        175.21        12.62 o                         
   7   5  13        640.82        659.22        16.37 o                         
   9   5  13         17.54         12.76         5.39 o                         
  11   5  13        470.87        455.01        18.80 o                         
  13   5  13         33.17         25.14         8.16 o                         
 -20   6  13        563.71        524.74        33.57 o                         
 -18   6  13        132.58        184.36        21.07 o                         
 -16   6  13          0.15          7.02         8.61 o                         
 -14   6  13          3.46          1.50         7.32 o                         
 -12   6  13        146.73        130.87        12.07 o                         
 -10   6  13         44.60         64.37         7.89 o                         
  -8   6  13        689.31        714.05        21.22 o                         
  -6   6  13       1066.52       1044.96        34.18 o                         
  -4   6  13        289.28        304.70        10.45 o                         
  -2   6  13        757.88        723.92        16.82 o                         
   0   6  13       2685.37       2641.31        51.96 o                         
   2   6  13        652.59        698.59        30.53 o                         
   4   6  13        129.48        159.25        13.30 o                         
   6   6  13          2.23          6.48         6.43 o                         
   8   6  13         36.61         28.64         8.35 o                         
  10   6  13          1.78         -1.35         6.72 o                         
 -17   7  13        230.57        224.84        20.82 o                         
 -15   7  13        144.47        212.02        21.58 o                         
 -13   7  13        169.54        154.76        33.01 o                         
 -11   7  13         73.68         81.99        11.24 o                         
  -9   7  13         39.79         40.18        11.36 o                         
  -7   7  13        143.77        115.85        11.92 o                         
  -5   7  13        263.61        286.35        17.37 o                         
  -3   7  13          3.95         13.20         4.79 o                         
  -1   7  13        100.03        104.51        16.63 o                         
   1   7  13         13.08         16.77         8.64 o                         
   3   7  13        192.38        204.60        15.98 o                         
   5   7  13        399.61        437.88        23.70 o                         
  -8   8  13        548.27        523.84        51.53 o                         
  -6   8  13         20.99         42.65        10.31 o                         
  -4   8  13        466.93        532.30        44.70 o                         
 -28   0  14        603.45        599.68        68.71 o                         
 -26   0  14        134.44        101.45        13.42 o                         
 -24   0  14        709.60        743.26        49.97 o                         
 -22   0  14       1855.32       1822.89        41.71 o                         
 -20   0  14       4412.58       4449.74        78.91 o                         
 -18   0  14        985.49        952.88        23.21 o                         
 -16   0  14       2680.02       2500.38        43.10 o                         
 -14   0  14       5977.25       5565.88        87.53 o                         
 -12   0  14        586.73        636.86        16.50 o                         
 -10   0  14       8829.65       8347.65       125.71 o                         
  -8   0  14       9008.08       9115.41       151.47 o                         
  -6   0  14         45.41         50.89         7.43 o                         
  -4   0  14        825.62        766.45        21.30 o                         
  -2   0  14        375.02        517.01        23.89 o                         
   0   0  14      17187.09      16354.24       225.85 o                         
   2   0  14         96.43         45.65         6.45 o                         
   4   0  14         26.74         37.07         6.29 o                         
   6   0  14         13.58         12.70         3.48 o                         
   8   0  14       1271.26       1213.44        26.05 o                         
  10   0  14        743.81        721.23        20.86 o                         
  12   0  14         77.72        100.22         8.94 o                         
  14   0  14        609.91        643.41        44.05 o                         
  16   0  14        166.07        183.53        16.01 o                         
 -27   1  14        143.10        171.70        18.99 o                         
 -25   1  14          3.43          7.78         5.76 o                         
 -23   1  14          7.90         12.32         5.45 o                         
 -21   1  14         80.15         78.58         7.03 o                         
 -19   1  14         63.75         64.43         7.21 o                         
 -17   1  14         21.11         17.64         4.95 o                         
 -15   1  14        188.09        178.66         7.20 o                         
 -13   1  14       1247.19       1288.82        20.11 o                         
 -11   1  14        599.25        558.25         9.99 o                         
  -9   1  14        164.78        178.75         7.05 o                         
  -7   1  14          0.43          3.51         3.46 o                         
  -5   1  14         69.15         58.78         5.23 o                         
  -3   1  14        200.98        166.43         7.48 o                         
  -1   1  14          0.59         -2.37         2.37 o                         
   1   1  14        356.35        300.89         8.96 o                         
   3   1  14        806.18        731.44        16.19 o                         
   5   1  14       1107.35       1143.28        25.43 o                         
   7   1  14        170.81        180.43         9.91 o                         
   9   1  14        321.24        301.24        17.75 o                         
  11   1  14          0.29         -6.91         6.91 o                         
  13   1  14        459.87        514.99        17.83 o                         
  15   1  14         48.48         47.32         9.29 o                         
 -28   2  14        378.20        382.88        22.18 o                         
 -26   2  14         61.17         50.18         8.03 o                         
 -24   2  14        301.34        321.32        12.28 o                         
 -22   2  14         12.93          9.50         3.90 o                         
 -20   2  14         14.31          3.43         6.47 o                         
 -18   2  14         39.34         32.38         4.31 o                         
 -16   2  14        472.05        450.63        10.47 o                         
 -14   2  14       2120.94       2042.61        26.44 o                         
 -12   2  14        408.45        401.59         8.85 o                         
 -10   2  14        207.01        217.54         7.85 o                         
  -8   2  14        639.22        636.17        15.51 o                         
  -6   2  14       4133.10       4345.52        58.80 o                         
  -4   2  14         19.76         38.75         4.35 o                         
  -2   2  14       1941.67       1900.97        42.76 o                         
   0   2  14         19.97          7.66         4.06 o                         
   2   2  14       2182.97       2136.59        51.66 o                         
   4   2  14        382.05        376.71        12.94 o                         
   6   2  14        873.67        819.79        21.01 o                         
   8   2  14          9.37          5.46         4.52 o                         
  10   2  14          2.76         -4.50         4.50 o                         
  12   2  14          6.68          6.75         5.63 o                         
  14   2  14         84.33         93.65         9.79 o                         
  16   2  14        545.64        460.85        20.30 o                         
 -27   3  14          0.82          2.69         8.78 o                         
 -25   3  14         24.59         15.89         8.02 o                         
 -23   3  14        225.96        238.15        19.37 o                         
 -21   3  14        140.95        160.05        18.73 o                         
 -19   3  14          1.74          2.60         5.77 o                         
 -17   3  14        126.34        154.18         9.04 o                         
 -15   3  14         16.99          9.84         4.71 o                         
 -13   3  14        109.80        128.67         8.97 o                         
 -11   3  14       1040.35       1025.72        19.51 o                         
  -9   3  14        834.55        851.90        16.19 o                         
  -7   3  14         15.63         15.57         2.94 o                         
  -5   3  14          0.87          8.66         2.45 o                         
  -3   3  14        119.07         85.69         9.96 o                         
  -1   3  14          0.15          3.51         2.04 o                         
   1   3  14        191.63        180.76         7.35 o                         
   3   3  14        101.32         95.41         6.70 o                         
   5   3  14        593.47        637.71        17.51 o                         
   7   3  14         31.60         32.32         5.62 o                         
   9   3  14        725.13        720.00        20.72 o                         
  11   3  14        176.86        175.08        11.80 o                         
  13   3  14          5.86         13.24         6.83 o                         
  15   3  14        554.74        518.38        22.58 o                         
 -24   4  14         69.68         47.02        12.33 o                         
 -22   4  14         52.51         72.14        11.45 o                         
 -20   4  14         86.55         78.28        12.26 o                         
 -18   4  14       1575.85       1529.11        36.31 o                         
 -16   4  14        246.00        232.79        12.51 o                         
 -14   4  14         83.43         91.18         9.71 o                         
 -12   4  14        598.68        615.66        17.50 o                         
 -10   4  14       2865.18       2936.38        39.75 o                         
  -8   4  14         64.46         88.31         7.73 o                         
  -6   4  14         41.45         12.02         4.02 o                         
  -4   4  14        240.65        240.77        13.69 o                         
  -2   4  14       4188.46       4110.24        71.40 o                         
   0   4  14          4.56          8.48         4.19 o                         
   2   4  14         76.94         79.59         8.76 o                         
   4   4  14        946.58        955.64        18.88 o                         
   6   4  14          8.70          7.64         3.91 o                         
   8   4  14       3875.35       3791.02        68.24 o                         
  10   4  14         78.81         97.38         9.24 o                         
  12   4  14          4.20          8.05         6.60 o                         
 -23   5  14        725.33        707.73        29.32 o                         
 -21   5  14          9.51         -5.09        15.10 o                         
 -19   5  14          4.34         14.47         6.76 o                         
 -17   5  14        102.85        114.26        17.80 o                         
 -15   5  14         71.56         85.64        11.38 o                         
 -13   5  14        326.06        362.47        14.46 o                         
 -11   5  14          3.75          4.01         5.11 o                         
  -9   5  14         33.67         32.36         6.97 o                         
  -7   5  14        106.85        117.31         9.57 o                         
  -5   5  14        265.32        297.99        10.07 o                         
  -3   5  14          3.41          6.11         4.98 o                         
  -1   5  14          7.38          6.04         5.36 o                         
   1   5  14          9.22         -2.09         8.19 o                         
   3   5  14        835.81        900.21        27.26 o                         
   5   5  14         42.92         45.25         7.74 o                         
   7   5  14         80.24         90.10         5.56 o                         
   9   5  14        367.31        386.47        18.89 o                         
  11   5  14        287.43        286.21        14.73 o                         
 -20   6  14          0.00          7.31        11.30 o                         
 -18   6  14        825.96        911.32        36.13 o                         
 -16   6  14          0.75          6.71        11.37 o                         
 -14   6  14        288.71        355.39        26.05 o                         
 -12   6  14        121.82        180.01        14.53 o                         
 -10   6  14        226.10        211.14        12.95 o                         
  -8   6  14       1009.81        931.87        24.84 o                         
  -6   6  14         13.51          6.47         5.96 o                         
  -4   6  14         11.15         10.61         3.74 o                         
  -2   6  14         60.69         56.21        10.77 o                         
   0   6  14       6360.69       6352.45       106.11 o                         
   2   6  14        190.81        166.97        23.05 o                         
   4   6  14        420.02        393.26        21.38 o                         
   6   6  14         77.92         83.68        10.92 o                         
   8   6  14        882.37        885.98        30.49 o                         
 -13   7  14         69.71         94.61        19.12 o                         
 -11   7  14        237.75        272.38        42.23 o                         
  -9   7  14          3.26         -8.48         8.48 o                         
  -7   7  14         22.92         21.11         8.83 o                         
  -5   7  14        113.62        113.00        11.72 o                         
  -3   7  14        400.62        408.63        27.40 o                         
  -1   7  14          9.41          1.96        10.39 o                         
   1   7  14         96.90         71.80        11.66 o                         
 -27   1  15         79.79         65.49        14.97 o                         
 -25   1  15        124.63        133.90        11.68 o                         
 -23   1  15        290.99        334.57        15.83 o                         
 -21   1  15         21.03         25.46         5.18 o                         
 -19   1  15        209.41        216.87         9.43 o                         
 -17   1  15       1292.80       1268.41        21.39 o                         
 -15   1  15        423.37        383.62        10.26 o                         
 -13   1  15        802.33        801.56        16.19 o                         
 -11   1  15        892.62        893.05        16.68 o                         
  -9   1  15         74.48         86.51         6.90 o                         
  -7   1  15         21.47         13.59         4.19 o                         
  -5   1  15        322.56        329.73        11.40 o                         
  -3   1  15         64.41         81.02         5.21 o                         
  -1   1  15        321.23        286.45         8.32 o                         
   1   1  15        133.35        135.85         8.65 o                         
   3   1  15         28.61         23.15         5.03 o                         
   5   1  15        616.44        604.92        15.55 o                         
   7   1  15         99.95        124.09        10.97 o                         
   9   1  15        208.03        189.50        12.01 o                         
  11   1  15          4.84          3.79         7.30 o                         
  13   1  15         13.08         16.14         7.79 o                         
 -26   2  15         13.20         12.92         6.22 o                         
 -24   2  15         13.92          7.15         4.61 o                         
 -22   2  15        311.23        342.63        13.43 o                         
 -20   2  15          9.41          2.48         4.17 o                         
 -18   2  15        104.44        111.89         6.46 o                         
 -16   2  15         69.33         68.02         5.31 o                         
 -14   2  15         60.79         51.51         4.44 o                         
 -12   2  15        310.41        322.75         9.99 o                         
 -10   2  15       1003.49        990.64        21.66 o                         
  -8   2  15        597.15        612.29        16.99 o                         
  -6   2  15       1799.14       1768.26        31.34 o                         
  -4   2  15        454.15        348.87        12.22 o                         
  -2   2  15       1679.04       1596.80        31.71 o                         
   0   2  15        169.07        148.77         8.82 o                         
   2   2  15         67.61         80.85         7.41 o                         
   4   2  15        426.80        399.32        13.52 o                         
   6   2  15        652.20        601.89        20.08 o                         
   8   2  15        107.53         79.74         7.90 o                         
  10   2  15        468.46        493.64        18.41 o                         
  12   2  15        232.41        201.99        17.78 o                         
  14   2  15          0.20         -2.43         6.53 o                         
 -25   3  15        188.97        184.10        15.33 o                         
 -23   3  15        491.32        490.01        21.07 o                         
 -21   3  15         53.82         55.32         9.19 o                         
 -19   3  15        195.32        176.01        13.00 o                         
 -17   3  15        671.55        683.87        21.04 o                         
 -15   3  15       3269.99       3305.00        50.08 o                         
 -13   3  15         35.07         36.03         6.93 o                         
 -11   3  15       1355.39       1315.96        22.83 o                         
  -9   3  15       1378.85       1419.73        31.23 o                         
  -7   3  15       2796.79       2927.10        43.81 o                         
  -5   3  15         61.93         69.06         6.69 o                         
  -3   3  15          0.03         13.87         3.90 o                         
  -1   3  15        489.24        486.85         9.97 o                         
   1   3  15       1407.54       1410.39        28.30 o                         
   3   3  15         28.90         29.74         4.93 o                         
   5   3  15        148.61        181.80        10.25 o                         
   7   3  15        127.59        134.30        10.05 o                         
   9   3  15         52.25         51.49         8.32 o                         
  11   3  15          6.54          8.74         6.48 o                         
 -24   4  15         36.45         39.34        11.28 o                         
 -22   4  15          0.27          9.38         9.45 o                         
 -20   4  15        111.20         90.15        12.20 o                         
 -18   4  15        420.50        451.11        18.23 o                         
 -16   4  15         88.94        112.16        13.20 o                         
 -14   4  15        105.11        113.96        10.94 o                         
 -12   4  15        393.96        404.05        14.29 o                         
 -10   4  15         56.38         40.73         5.04 o                         
  -8   4  15       1144.39       1177.08        31.86 o                         
  -6   4  15       2430.88       2248.75        47.11 o                         
  -4   4  15       1072.17       1051.92        37.94 o                         
  -2   4  15        558.99        555.66        17.01 o                         
   0   4  15       1023.30       1047.94        24.28 o                         
   2   4  15        192.95        171.65        13.53 o                         
   4   4  15        744.55        755.63        30.16 o                         
   6   4  15        115.71        102.49         7.65 o                         
   8   4  15       1368.83       1284.12        31.30 o                         
  10   4  15         55.34         55.15         8.50 o                         
 -21   5  15        296.34        242.10        18.69 o                         
 -19   5  15          0.24         -3.19        14.12 o                         
 -17   5  15        718.64        756.73        37.04 o                         
 -15   5  15        386.60        467.60        20.56 o                         
 -13   5  15        119.13        120.25         9.91 o                         
 -11   5  15        214.67        206.33        11.85 o                         
  -9   5  15        266.55        250.66        14.18 o                         
  -7   5  15        354.92        393.27        14.82 o                         
  -5   5  15        616.40        574.68        21.90 o                         
  -3   5  15         77.47         99.57         8.97 o                         
  -1   5  15        455.66        442.33        17.04 o                         
   1   5  15         44.50         33.90         8.40 o                         
   3   5  15         93.94         94.37        11.06 o                         
   5   5  15          5.20          6.81         9.59 o                         
   7   5  15        326.62        355.73        17.51 o                         
 -16   6  15         41.37         43.15        11.45 o                         
 -14   6  15        190.77        176.06        19.78 o                         
 -12   6  15         20.20         20.34         9.50 o                         
 -10   6  15        696.99        654.47        22.93 o                         
  -8   6  15          6.48         11.40         7.20 o                         
  -6   6  15        423.20        376.60        15.23 o                         
  -4   6  15         11.19         25.41         8.66 o                         
  -2   6  15        116.43        106.89        10.71 o                         
   0   6  15       2105.58       2020.08        91.95 o                         
   2   6  15        250.94        290.86        18.85 o                         
   4   6  15        432.46        456.01        21.39 o                         
  -9   7  15         28.10         28.24        10.74 o                         
  -7   7  15          6.39         19.47        13.08 o                         
  -5   7  15        184.50        182.99        20.59 o                         
 -26   0  16         17.29          0.97        13.20 o                         
 -24   0  16       1510.73       1567.36        51.55 o                         
 -22   0  16         22.29         13.92         8.97 o                         
 -20   0  16        155.87        143.23        33.03 o                         
 -18   0  16        320.38        305.88        16.35 o                         
 -16   0  16        804.80        766.45        28.28 o                         
 -14   0  16       3167.06       3062.95        55.09 o                         
 -12   0  16        161.59        157.21         8.83 o                         
 -10   0  16       2271.87       2355.07        61.94 o                         
  -8   0  16       1015.35       1041.86        31.42 o                         
  -6   0  16         10.14          0.43         5.63 o                         
  -4   0  16         29.44         35.41         6.40 o                         
  -2   0  16        145.58        141.94         8.74 o                         
   0   0  16         23.33         40.90         5.18 o                         
   2   0  16       1660.60       1333.40        26.47 o                         
   4   0  16       7107.55       6875.77       130.63 o                         
   6   0  16       1015.77       1004.04        54.47 o                         
   8   0  16        484.86        529.13        31.86 o                         
  10   0  16        160.06        265.42        69.75 o                         
  12   0  16        169.99        195.37        32.06 o                         
 -25   1  16        176.52        197.66        16.43 o                         
 -23   1  16        611.27        692.77        26.76 o                         
 -21   1  16         35.49         20.19         5.99 o                         
 -19   1  16        283.77        276.52        16.53 o                         
 -17   1  16          1.89         13.91         4.27 o                         
 -15   1  16         80.73         73.10         6.14 o                         
 -13   1  16         40.29         50.96         6.54 o                         
 -11   1  16         45.57         41.09         5.02 o                         
  -9   1  16        334.54        358.01        13.17 o                         
  -7   1  16         52.37         49.25         5.95 o                         
  -5   1  16          0.11          0.80         5.28 o                         
  -3   1  16        287.38        280.95        12.20 o                         
  -1   1  16         68.14         62.08         5.30 o                         
   1   1  16          5.33          1.49         3.60 o                         
   3   1  16          1.67          2.31         4.53 o                         
   5   1  16         27.33         12.96         4.59 o                         
   7   1  16          4.61          8.95         5.02 o                         
   9   1  16         86.45         77.07         8.80 o                         
  11   1  16         58.95         74.51         9.33 o                         
 -24   2  16         22.18         28.09         7.07 o                         
 -22   2  16        311.17        366.34        13.75 o                         
 -20   2  16        212.08        194.66         9.20 o                         
 -18   2  16        185.53        222.90        11.86 o                         
 -16   2  16        151.75        144.77         7.29 o                         
 -14   2  16         45.96         52.85         5.77 o                         
 -12   2  16        793.26        780.92        17.37 o                         
 -10   2  16       1204.42       1183.14        26.14 o                         
  -8   2  16          0.10         -1.05         4.11 o                         
  -6   2  16          0.18          6.61         4.20 o                         
  -4   2  16        374.22        279.20         9.92 o                         
  -2   2  16         23.38         37.71         3.45 o                         
   0   2  16        487.31        489.58        13.59 o                         
   2   2  16        180.63        134.49        10.53 o                         
   4   2  16        245.70        254.76        11.03 o                         
   6   2  16       1600.61       1535.77        32.63 o                         
   8   2  16        267.97        328.52        13.43 o                         
  10   2  16        538.45        538.41        19.81 o                         
 -23   3  16          5.74          3.02         7.96 o                         
 -21   3  16         23.77         39.55        10.24 o                         
 -19   3  16        148.38        113.86        15.37 o                         
 -17   3  16       1016.99       1066.57        33.64 o                         
 -15   3  16        240.41        202.77        12.47 o                         
 -13   3  16        130.04        136.56        12.75 o                         
 -11   3  16         14.45         16.80         3.95 o                         
  -9   3  16         46.43         55.25         5.54 o                         
  -7   3  16         22.79         18.21         3.71 o                         
  -5   3  16         68.31         76.66         5.39 o                         
  -3   3  16         12.08         -0.59         4.31 o                         
  -1   3  16        310.90        307.88         8.33 o                         
   1   3  16        368.04        386.81        15.35 o                         
   3   3  16          0.20         -4.07         4.07 o                         
   5   3  16         28.93         36.67         5.65 o                         
   7   3  16        155.90        179.51        11.43 o                         
   9   3  16         31.21         40.59         7.46 o                         
 -22   4  16         73.75         61.96        11.51 o                         
 -20   4  16       2136.99       2427.68        87.20 o                         
 -18   4  16        981.16        986.88        34.44 o                         
 -16   4  16        449.91        521.35        24.16 o                         
 -14   4  16         47.69         37.52         8.25 o                         
 -12   4  16         15.60         15.96         5.80 o                         
 -10   4  16        482.10        484.05        14.56 o                         
  -8   4  16        749.60        760.74        32.37 o                         
  -6   4  16        322.25        277.76        21.06 o                         
  -4   4  16          3.02         17.38         7.03 o                         
  -2   4  16        966.62        948.35        25.70 o                         
   0   4  16        839.11        820.28        27.12 o                         
   2   4  16        218.98        261.60        14.86 o                         
   4   4  16        657.52        722.20        24.99 o                         
   6   4  16          0.82          7.40         5.35 o                         
   8   4  16        829.49        806.35        27.40 o                         
 -19   5  16         36.58         39.75        14.20 o                         
 -17   5  16        127.23        197.23        25.89 o                         
 -15   5  16       1175.17       1227.90        37.33 o                         
 -13   5  16        156.15        169.94        17.25 o                         
 -11   5  16        144.59        142.35        11.63 o                         
  -9   5  16         85.12         53.58        12.36 o                         
  -7   5  16        375.28        368.49        18.19 o                         
  -5   5  16        103.38         83.72        19.62 o                         
  -3   5  16        226.80        258.16        13.47 o                         
  -1   5  16          2.27         -4.16         5.97 o                         
   1   5  16          6.70         12.56         7.50 o                         
   3   5  16         18.04         21.20         9.99 o                         
   5   5  16        507.43        547.43        22.14 o                         
 -14   6  16        586.89        706.17        34.26 o                         
 -12   6  16         26.23         32.11        11.31 o                         
 -10   6  16         93.64         69.72        11.35 o                         
  -8   6  16         28.87         49.54         8.72 o                         
  -6   6  16         10.00         15.25        10.16 o                         
  -4   6  16        145.63        175.04        18.86 o                         
  -2   6  16        145.92        128.17        25.43 o                         
   0   6  16        215.31        248.68        19.89 o                         
 -23   1  17        681.62        683.60        26.70 o                         
 -21   1  17       1044.66       1076.54        28.01 o                         
 -19   1  17          0.02          4.16         5.43 o                         
 -17   1  17        403.42        413.15        13.09 o                         
 -15   1  17        617.72        629.35        16.94 o                         
 -13   1  17          9.68          6.09         3.66 o                         
 -11   1  17         88.63        102.76         8.13 o                         
  -9   1  17        325.34        336.43        13.86 o                         
  -7   1  17        131.07        117.10        11.29 o                         
  -5   1  17         15.44         19.86         4.77 o                         
  -3   1  17          0.64          4.61         3.41 o                         
  -1   1  17        154.13        163.59         8.28 o                         
   1   1  17         13.04         13.13         4.65 o                         
   3   1  17        127.31        111.10        10.51 o                         
   5   1  17        548.97        488.54        19.36 o                         
   7   1  17        165.13        149.52        12.59 o                         
   9   1  17         19.83         13.71         6.44 o                         
 -22   2  17         81.10        121.30        13.60 o                         
 -20   2  17        143.21        157.86        12.80 o                         
 -18   2  17         85.78         96.38         7.45 o                         
 -16   2  17        280.34        302.41         9.97 o                         
 -14   2  17         47.98         51.72         5.36 o                         
 -12   2  17        123.14        113.72         6.83 o                         
 -10   2  17          1.83          9.54         4.83 o                         
  -8   2  17          0.42          0.05         4.53 o                         
  -6   2  17         34.89         30.24         6.72 o                         
  -4   2  17         38.78         54.47         7.12 o                         
  -2   2  17         42.28         54.29         5.67 o                         
   0   2  17        171.23        140.80         8.52 o                         
   2   2  17         63.43         74.22         6.98 o                         
   4   2  17        116.69        115.79         8.89 o                         
   6   2  17         16.36         28.67         8.44 o                         
   8   2  17         57.23         75.51        10.63 o                         
 -21   3  17          4.92         13.71        10.46 o                         
 -19   3  17        640.01        710.34        28.15 o                         
 -17   3  17        284.55        347.35        20.13 o                         
 -15   3  17        430.52        475.85        18.58 o                         
 -13   3  17        380.69        388.66        17.25 o                         
 -11   3  17       1647.25       1673.53        32.66 o                         
  -9   3  17        535.62        518.16        13.09 o                         
  -7   3  17         26.99         28.26         4.25 o                         
  -5   3  17        328.33        314.51        12.28 o                         
  -3   3  17       2780.74       2755.33        61.21 o                         
  -1   3  17       1295.62       1230.61        38.78 o                         
   1   3  17       1031.31       1004.46        20.32 o                         
   3   3  17         94.18         95.27         8.07 o                         
   5   3  17        567.18        569.17        18.08 o                         
   7   3  17        365.71        384.53        19.35 o                         
 -18   4  17        103.30         84.24        16.22 o                         
 -16   4  17        187.75        205.78        49.75 o                         
 -14   4  17        398.90        422.90        18.71 o                         
 -12   4  17       1488.41       1485.97        34.14 o                         
 -10   4  17        172.57        171.41        11.71 o                         
  -8   4  17          3.84          4.57         8.53 o                         
  -6   4  17          0.07          1.61         9.83 o                         
  -4   4  17        401.65        469.99        16.99 o                         
  -2   4  17        524.24        477.59        16.93 o                         
   0   4  17        268.62        272.08        18.85 o                         
   2   4  17         84.12         59.48        11.90 o                         
   4   4  17        341.19        414.29        17.54 o                         
 -15   5  17         18.07          0.18         9.62 o                         
 -13   5  17          1.45         -7.76         9.50 o                         
 -11   5  17          2.25         14.65         7.33 o                         
  -9   5  17        178.40        235.49        29.18 o                         
  -7   5  17         22.00         33.27         9.96 o                         
  -5   5  17        458.50        525.97        26.51 o                         
  -3   5  17        261.67        291.28        20.55 o                         
  -1   5  17        385.31        403.15        19.87 o                         
   1   5  17          0.19         -2.34         7.87 o                         
 -22   0  18          2.50          6.82        14.45 o                         
 -20   0  18        733.01        727.07        44.48 o                         
 -18   0  18        497.38        500.18        38.16 o                         
 -16   0  18         11.12         16.82         8.03 o                         
 -14   0  18        605.47        571.97        27.82 o                         
 -12   0  18         50.49         77.72         9.24 o                         
 -10   0  18       3907.02       3892.28        92.62 o                         
  -8   0  18        285.47        285.44        19.90 o                         
  -6   0  18        132.32        168.12        21.16 o                         
  -4   0  18       1102.97       1129.54        40.42 o                         
  -2   0  18         68.46         79.40        18.84 o                         
   0   0  18        393.05        442.87        13.80 o                         
   2   0  18        577.76        453.03        33.75 o                         
   4   0  18        766.01        847.32        39.72 o                         
   6   0  18        383.54        308.91        26.19 o                         
 -21   1  18        620.10        718.39        46.82 o                         
 -19   1  18        593.58        533.72        32.55 o                         
 -17   1  18          9.60          7.95         5.55 o                         
 -15   1  18         52.73         72.83         7.59 o                         
 -13   1  18        233.37        238.45        14.71 o                         
 -11   1  18          0.56         -5.92         5.92 o                         
  -9   1  18         19.23         20.54         7.95 o                         
  -7   1  18         61.19         77.83         8.80 o                         
  -5   1  18        352.06        335.57        12.97 o                         
  -3   1  18        189.45        158.19         6.99 o                         
  -1   1  18          1.57         -0.72         4.45 o                         
   1   1  18        194.86        235.48        15.74 o                         
   3   1  18         15.83         14.84         5.87 o                         
   5   1  18          9.36         10.33         8.05 o                         
 -20   2  18        507.07        576.43        24.17 o                         
 -18   2  18        264.96        269.48        17.55 o                         
 -16   2  18         63.38         69.99        11.13 o                         
 -14   2  18         18.69         19.19         5.31 o                         
 -12   2  18        159.05        203.04         8.89 o                         
 -10   2  18        212.78        196.19        12.80 o                         
  -8   2  18        150.81        140.42         9.44 o                         
  -6   2  18        193.62        198.46        10.56 o                         
  -4   2  18        129.26        154.00        11.99 o                         
  -2   2  18        408.54        402.44        12.43 o                         
   0   2  18        785.07        700.86        25.90 o                         
   2   2  18       1233.70       1212.74        37.22 o                         
   4   2  18         36.71         13.32         7.48 o                         
 -19   3  18       1078.16       1292.90       137.78 o                         
 -17   3  18         51.66         53.57        19.60 o                         
 -15   3  18         39.92         74.72        37.20 o                         
 -13   3  18        391.71        393.28        18.91 o                         
 -11   3  18        412.45        484.15        15.82 o                         
  -9   3  18        447.15        442.75        16.13 o                         
  -7   3  18         96.96        131.74        13.99 o                         
  -5   3  18          5.69          1.33         4.60 o                         
  -3   3  18        101.00         99.95         8.06 o                         
  -1   3  18         22.43         24.20         3.48 o                         
   1   3  18        151.02        159.97        11.59 o                         
   3   3  18          6.20         -5.55         5.55 o                         
 -16   4  18         74.88         97.45        38.70 o                         
 -14   4  18         75.16         76.02        15.79 o                         
 -12   4  18        587.90        536.83        37.52 o                         
 -10   4  18        394.81        452.18        23.22 o                         
  -8   4  18          0.07         -9.02         9.02 o                         
  -6   4  18         43.90         41.15        12.37 o                         
  -4   4  18        119.75        106.05        10.73 o                         
  -2   4  18         37.71         56.29         9.23 o                         
   0   4  18         10.98         13.16         7.77 o                         
 -19   1  19         58.62         52.05        20.41 o                         
 -17   1  19         28.96         15.37        13.30 o                         
 -15   1  19        353.12        344.83        54.97 o                         
 -13   1  19        230.30        183.85        13.97 o                         
 -11   1  19         31.07         29.60        12.07 o                         
  -9   1  19        960.04        991.53        35.16 o                         
  -7   1  19        126.98        119.63        12.20 o                         
  -5   1  19        103.42         80.35        12.44 o                         
  -3   1  19        852.48        830.60        21.11 o                         
  -1   1  19        759.60        700.02        20.36 o                         
   1   1  19        176.44        172.55        15.12 o                         
 -16   2  19        284.03        351.94        32.62 o                         
 -14   2  19        236.54        309.10        65.48 o                         
 -12   2  19         88.08        159.83        42.06 o                         
 -10   2  19         11.78          7.26        25.44 o                         
  -8   2  19        250.62        309.47        25.41 o                         
  -6   2  19         18.64         49.19        14.17 o                         
  -4   2  19        167.59        213.48        12.74 o                         
  -2   2  19        830.34        912.30        53.91 o                         
   0   2  19         57.23         55.04         7.84 o                         
 -13   3  19          1.28         13.52        24.24 o                         
 -11   3  19        243.44        259.35        29.03 o                         
  -9   3  19        138.09        168.55        21.19 o                         
  -7   3  19        344.43        334.95        15.37 o                         
  -5   3  19       1641.78       1745.23        45.94 o                         
  -3   3  19        296.13        285.48        58.53 o                         
 -14   0  20        366.63        278.67        51.15 o                         
 -12   0  20         46.86         74.02        30.94 o                         
 -10   0  20        759.57        831.78        89.14 o                         
  -6   0  20        685.98        706.13        31.73 o                         
  -4   0  20         85.43        101.27        16.46 o                         
 -13   1  20        212.87        260.08        33.91 o                         
 -11   1  20       1869.96       2000.66        87.94 o                         
  -9   1  20         46.55         64.44        30.44 o                         
  -7   1  20         35.47         21.70        19.48 o                         
  -5   1  20         77.19         91.86        18.90 o                         
                                                                                
