# Supplementary material for: Syntheses and crystal structures of four 4-(4-nitro­phen­yl)piperazinium salts with hydrogen succinate, 4-amino­benzoate, 2-(4-chloro­phen­yl)acetate and 2,3,4,5,6-penta­fluoro­benzoate anions
Source: Acta Crystallogr E Crystallogr Commun. 2023 Feb 9;79(Pt 3):151–6. doi: 10.1107/S2056989023001093 (PMC9993918; doi:10.1107/S2056989023001093)
Supplement: Supplementary file 3 [file e-79-00151-IIsup3.hkl]

data_II                                                                         
_shelx_title ' m22255 : space group P1bar'                                      
_shelx_refln_list_code          4                                               
_shelx_F_calc_maximum       59.96                                               
_exptl_crystal_F_000       384.00                                               
_reflns_d_resolution_high  0.7689                                               
                                                                                
loop_                                                                           
 _space_group_symop_operation_xyz                                               
 'x, y, z'                                                                      
 '-x, -y, -z'                                                                   
                                                                                
_cell_length_a     6.0453                                                       
_cell_length_b     7.3930                                                       
_cell_length_c    19.1439                                                       
_cell_angle_alpha  79.482                                                       
_cell_angle_beta   89.215                                                       
_cell_angle_gamma  83.967                                                       
                                                                                
_shelx_F_squared_multiplier     1.000                                           
                                                                                
loop_                                                                           
 _refln_index_h                                                                 
 _refln_index_k                                                                 
 _refln_index_l                                                                 
 _refln_F_squared_calc                                                          
 _refln_F_squared_meas                                                          
 _refln_F_squared_sigma                                                         
 _refln_observed_status                                                         
   1   0   0        206.86        192.09         2.75 o                         
   2   0   0          9.43          7.38         0.18 o                         
   3   0   0        254.64        276.91         2.62 o                         
   4   0   0         98.06        104.84         1.22 o                         
   5   0   0         34.10         32.09         0.72 o                         
   6   0   0         41.86         43.87         1.09 o                         
   7   0   0         24.33         26.87         0.91 o                         
  -7   1   0          2.82          1.47         0.43 o                         
  -6   1   0         33.15         33.26         0.93 o                         
  -5   1   0          1.65          1.75         0.22 o                         
  -4   1   0          0.01          0.17         0.13 o                         
  -3   1   0         15.79         16.05         0.35 o                         
  -2   1   0       1452.03       1542.59        38.51 o                         
   0   1   0        260.54        212.84         7.35 o                         
   1   1   0        218.56        224.72         2.91 o                         
   2   1   0        534.71        512.98         7.82 o                         
   3   1   0        112.18        121.64         1.36 o                         
   4   1   0         14.09         23.04         0.48 o                         
   5   1   0          0.18          0.33         0.13 o                         
   6   1   0        161.00        154.79         2.24 o                         
   7   1   0         43.46         41.49         1.11 o                         
  -7   2   0         18.79         21.46         0.95 o                         
  -6   2   0        127.35        131.20         2.48 o                         
  -5   2   0         29.04         30.04         0.73 o                         
  -4   2   0          5.86          6.04         0.29 o                         
  -3   2   0          1.47          2.46         0.17 o                         
  -2   2   0        133.32        137.36         1.42 o                         
   0   2   0         14.27         10.43         0.21 o                         
   1   2   0        519.61        479.33        18.04 o                         
   2   2   0          0.10          0.16         0.07 o                         
   3   2   0        215.06        241.17         2.48 o                         
   4   2   0        106.06         98.28         1.23 o                         
   5   2   0          2.17          2.11         0.22 o                         
   6   2   0         33.17         32.20         0.88 o                         
   7   2   0          3.64          3.81         0.41 o                         
  -7   3   0         21.93         22.28         0.99 o                         
  -6   3   0        119.37        124.69         2.43 o                         
  -5   3   0         32.76         29.39         0.89 o                         
  -4   3   0         65.43         60.02         0.93 o                         
  -3   3   0        587.50        595.77         5.29 o                         
  -2   3   0        165.80        181.57         1.80 o                         
  -1   3   0        121.27        130.41         1.38 o                         
   0   3   0       1438.13       1401.18        37.61 o                         
   1   3   0         18.59         10.84         0.24 o                         
   2   3   0        548.73        564.27         5.41 o                         
   3   3   0        367.44        392.04         3.73 o                         
   4   3   0        123.23        131.52         1.59 o                         
   5   3   0         12.80         12.37         0.47 o                         
   6   3   0         84.53         85.79         1.62 o                         
   7   3   0          9.72          9.08         0.58 o                         
  -6   4   0          2.92          2.41         0.43 o                         
  -5   4   0         69.77         70.20         1.53 o                         
  -4   4   0          0.86          1.31         0.25 o                         
  -3   4   0         26.49         24.10         0.52 o                         
  -2   4   0        135.68        131.16         1.50 o                         
  -1   4   0        230.37        256.38         3.12 o                         
   0   4   0        923.87        970.22         9.98 o                         
   1   4   0         84.45         96.09         1.17 o                         
   2   4   0        468.54        492.00         4.80 o                         
   3   4   0          0.34          2.49         0.17 o                         
   4   4   0          2.41          2.61         0.19 o                         
   5   4   0         10.40          8.54         0.42 o                         
   6   4   0          0.14          0.29         0.21 o                         
   7   4   0        104.99        103.43         2.00 o                         
  -6   5   0        155.85        155.65         3.61 o                         
  -5   5   0          0.69          0.50         0.31 o                         
  -4   5   0          0.67          0.24         0.25 o                         
  -3   5   0         21.55         20.71         0.62 o                         
  -2   5   0          0.35          0.81         0.17 o                         
  -1   5   0        100.55        107.92         1.36 o                         
   0   5   0         11.99         19.18         0.52 o                         
   1   5   0         36.11         35.52         0.60 o                         
   2   5   0        207.21        243.57         2.72 o                         
   3   5   0         15.60         14.18         0.38 o                         
   4   5   0          0.55          0.47         0.17 o                         
   5   5   0         80.38         80.25         1.44 o                         
   6   5   0          2.75          3.83         0.36 o                         
   7   5   0         50.51         50.91         1.87 o                         
  -5   6   0          8.71         10.12         0.82 o                         
  -4   6   0          4.27          4.85         0.49 o                         
  -3   6   0         13.77         20.16         0.78 o                         
  -2   6   0          2.07          2.09         0.30 o                         
  -1   6   0         82.62         79.86         1.32 o                         
   0   6   0          1.94          1.72         0.20 o                         
   1   6   0         66.29         69.42         1.04 o                         
   2   6   0          4.28          4.37         0.31 o                         
   3   6   0        316.12        311.95         3.99 o                         
   4   6   0         58.64         50.86         0.98 o                         
   5   6   0          0.90          0.85         0.24 o                         
   6   6   0         32.26         29.02         0.87 o                         
  -4   7   0         67.32         66.81         1.87 o                         
  -3   7   0          8.46          9.24         0.58 o                         
  -2   7   0          0.27          0.46         0.26 o                         
  -1   7   0          0.03          0.03         0.21 o                         
   0   7   0         40.01         39.06         0.90 o                         
   1   7   0         37.65         42.26         0.98 o                         
   2   7   0         34.70         32.75         0.94 o                         
   3   7   0        128.40        132.16         1.94 o                         
   4   7   0         16.36         15.42         0.64 o                         
   5   7   0         21.40         18.88         0.81 o                         
  -3   8   0          0.13          0.23         0.38 o                         
  -2   8   0         81.26         80.05         1.79 o                         
  -1   8   0        128.55        134.40         2.29 o                         
   0   8   0         67.09         66.87         1.31 o                         
   1   8   0          8.67         10.32         0.56 o                         
   2   8   0          2.78          2.63         0.35 o                         
   3   8   0        102.69         99.13         1.76 o                         
   4   8   0          1.97          1.31         0.43 o                         
  -1   9   0          6.70          5.90         0.61 o                         
   0   9   0         32.78         31.23         1.49 o                         
   1   9   0         82.74         80.72         1.99 o                         
   2   9   0          1.34          1.03         0.41 o                         
   3   9   0         92.62         95.76         2.63 o                         
  -2  -9   1         26.30         28.09         1.22 o                         
  -1  -9   1         27.52         25.58         1.17 o                         
   0  -9   1          1.50          2.14         0.46 o                         
   1  -9   1         90.58         92.24         2.43 o                         
  -4  -8   1          7.89          5.63         0.54 o                         
  -3  -8   1        348.52        341.08         4.84 o                         
  -2  -8   1         24.41         23.44         0.82 o                         
  -1  -8   1          0.09          0.38         0.28 o                         
   0  -8   1          0.93          0.76         0.29 o                         
   1  -8   1         21.14         18.98         0.75 o                         
   2  -8   1          0.02         -0.02         0.32 o                         
   3  -8   1         10.30          8.85         0.66 o                         
  -5  -7   1         22.04         16.73         0.66 o                         
  -4  -7   1        329.10        312.95         4.20 o                         
  -3  -7   1         17.07         16.96         0.59 o                         
  -2  -7   1         31.86         33.06         0.90 o                         
  -1  -7   1          2.27          0.90         0.25 o                         
   0  -7   1          0.19          0.17         0.21 o                         
   1  -7   1          3.12          1.99         0.31 o                         
   2  -7   1          7.28          8.14         0.53 o                         
   3  -7   1         23.67         19.87         0.78 o                         
   4  -7   1          7.62         11.46         0.89 o                         
  -6  -6   1        188.06        177.10         4.25 o                         
  -5  -6   1          0.15          0.43         0.23 o                         
  -4  -6   1        250.47        226.64         3.11 o                         
  -3  -6   1         23.20         23.56         0.66 o                         
  -2  -6   1         91.29         83.91         1.29 o                         
  -1  -6   1         56.81         53.07         0.92 o                         
   0  -6   1         11.18          8.03         0.39 o                         
   1  -6   1         78.21         80.52         1.27 o                         
   2  -6   1        142.59        138.50         2.11 o                         
   3  -6   1         35.65         35.06         1.03 o                         
   4  -6   1        253.07        255.14         3.68 o                         
   5  -6   1          0.16         -0.26         0.37 o                         
  -7  -5   1        169.49        179.24         6.15 o                         
  -6  -5   1          0.87          0.73         0.29 o                         
  -5  -5   1        422.78        403.11         4.81 o                         
  -4  -5   1         22.62         24.65         0.65 o                         
  -3  -5   1         44.80         44.91         0.77 o                         
  -2  -5   1         33.89         36.48         0.68 o                         
  -1  -5   1        487.77        486.55         4.68 o                         
   0  -5   1        632.54        663.00         6.26 o                         
   1  -5   1        138.55        150.88         1.85 o                         
   2  -5   1         52.71         51.03         0.83 o                         
   3  -5   1         38.93         40.46         0.89 o                         
   4  -5   1         11.63         13.10         0.61 o                         
   5  -5   1         42.36         42.97         1.29 o                         
   6  -5   1         27.44         22.85         1.23 o                         
  -7  -4   1          7.42          7.78         0.71 o                         
  -6  -4   1         15.65         19.91         0.64 o                         
  -5  -4   1         71.18         58.27         1.23 o                         
  -4  -4   1        120.20        119.13         1.43 o                         
  -3  -4   1         22.76         23.85         0.46 o                         
  -2  -4   1       1285.48       1292.94        25.14 o                         
  -1  -4   1        150.06        177.65         1.86 o                         
   0  -4   1          9.72         10.55         0.29 o                         
   1  -4   1        508.93        562.28         5.49 o                         
   2  -4   1        123.80        130.35         1.50 o                         
   3  -4   1         24.33         21.72         0.53 o                         
   4  -4   1         59.39         55.35         1.02 o                         
   5  -4   1        155.42        156.44         2.63 o                         
   6  -4   1         11.73         12.33         0.77 o                         
  -7  -3   1         82.62         88.68         1.77 o                         
  -6  -3   1        216.55        204.80         2.90 o                         
  -5  -3   1         74.98         76.62         1.33 o                         
  -4  -3   1         20.53         23.33         0.52 o                         
  -3  -3   1        177.98        202.67         2.07 o                         
  -2  -3   1       1119.95       1253.07        31.90 o                         
  -1  -3   1        238.47        245.75         2.39 o                         
   0  -3   1          6.52          5.55         0.20 o                         
   1  -3   1          0.43          0.16         0.09 o                         
   2  -3   1          2.37          1.01         0.12 o                         
   3  -3   1         10.32          8.96         0.29 o                         
   4  -3   1       2153.41       2116.70        24.13 o                         
   5  -3   1        473.88        466.20         7.22 o                         
   6  -3   1         23.98         23.94         1.02 o                         
   7  -3   1         71.46         71.90         1.88 o                         
  -7  -2   1        187.47        179.94         2.90 o                         
  -6  -2   1          0.00         -0.02         0.20 o                         
  -5  -2   1         81.42         78.92         1.13 o                         
  -4  -2   1         32.83         36.77         0.60 o                         
  -3  -2   1        867.97        906.69        11.65 o                         
  -2  -2   1         10.70         21.60         0.35 o                         
  -1  -2   1        961.20        893.94        25.57 o                         
   0  -2   1         32.16         29.90         0.41 o                         
   1  -2   1        177.53        197.28         1.95 o                         
   2  -2   1         42.66         41.62         0.57 o                         
   3  -2   1         83.64         73.17         0.90 o                         
   4  -2   1        675.24        652.98         6.20 o                         
   5  -2   1          0.25          0.04         0.21 o                         
   6  -2   1          3.13          3.30         0.40 o                         
   7  -2   1          2.28          1.78         0.45 o                         
  -7  -1   1         55.53         51.13         1.43 o                         
  -6  -1   1        106.12        107.92         1.94 o                         
  -5  -1   1          0.48          0.91         0.16 o                         
  -4  -1   1          0.01          0.05         0.10 o                         
  -3  -1   1       1825.78       1963.42       100.32 o                         
  -2  -1   1        953.23        918.08        60.74 o                         
  -1  -1   1          2.87          1.07         0.06 o                         
   0  -1   1          2.86          7.93         0.15 o                         
   1  -1   1       1170.57       1054.57        26.33 o                         
   2  -1   1       1400.93       1389.33       116.38 o                         
   3  -1   1        129.04        135.84         1.50 o                         
   4  -1   1        118.99        119.96         1.42 o                         
   5  -1   1         25.27         24.53         0.60 o                         
   6  -1   1         31.95         32.51         0.91 o                         
   7  -1   1          7.55          8.51         0.82 o                         
  -7   0   1          0.08          0.32         0.32 o                         
  -6   0   1          0.03         -0.04         0.21 o                         
  -5   0   1         90.74         90.02         1.17 o                         
  -4   0   1        528.21        589.47         5.37 o                         
  -3   0   1         28.23         31.69         0.50 o                         
  -2   0   1        791.60        752.15        19.64 o                         
  -1   0   1        520.53        519.25        21.06 o                         
   1   0   1        293.11        270.48         5.32 o                         
   2   0   1          7.38          7.86         0.18 o                         
   3   0   1         12.76         12.97         0.28 o                         
   4   0   1          5.61          2.88         0.18 o                         
   5   0   1          1.76          1.71         0.19 o                         
   6   0   1          3.48          3.34         0.37 o                         
   7   0   1          8.42         10.93         0.74 o                         
  -7   1   1         14.93         15.26         0.75 o                         
  -6   1   1          3.95          3.57         0.44 o                         
  -5   1   1         56.08         52.35         0.87 o                         
  -4   1   1          1.40          1.30         0.15 o                         
  -3   1   1         66.44         65.94         0.82 o                         
  -2   1   1        727.34        721.60        24.55 o                         
  -1   1   1        981.33        981.62        34.54 o                         
   0   1   1         36.61         29.88         0.34 o                         
   2   1   1          9.61         11.52         0.22 o                         
   3   1   1         60.04         64.49         0.85 o                         
   4   1   1        128.77        140.96         1.63 o                         
   5   1   1         12.12         14.19         0.38 o                         
   6   1   1          9.66          9.65         0.45 o                         
   7   1   1         22.60         24.38         0.80 o                         
  -7   2   1         94.57        113.89         2.34 o                         
  -6   2   1         56.62         60.40         1.52 o                         
  -5   2   1         44.10         41.63         0.88 o                         
  -4   2   1         40.47         46.44         0.76 o                         
  -3   2   1        196.69        187.42         1.92 o                         
  -2   2   1        263.30        259.50         2.38 o                         
  -1   2   1         13.90         18.76         0.30 o                         
   1   2   1        166.36        171.60         1.69 o                         
   2   2   1        543.04        489.88         5.56 o                         
   3   2   1        193.78        186.11         1.94 o                         
   4   2   1        120.21        135.14         1.50 o                         
   5   2   1        128.11        136.51         1.66 o                         
   6   2   1         15.12         13.65         0.60 o                         
   7   2   1          2.45          1.52         0.34 o                         
  -7   3   1        149.88        165.35         3.10 o                         
  -6   3   1         66.34         73.37         2.00 o                         
  -5   3   1         41.76         39.70         0.99 o                         
  -4   3   1        223.34        220.10         2.26 o                         
  -3   3   1       1047.37       1051.37         9.03 o                         
  -2   3   1        136.75        139.35         1.55 o                         
  -1   3   1       1760.12       1825.16        64.67 o                         
   0   3   1         18.66         24.82         0.43 o                         
   1   3   1        492.17        499.66         4.58 o                         
   2   3   1          8.78         11.96         0.28 o                         
   3   3   1         46.89         64.18         0.80 o                         
   4   3   1         15.51         20.80         0.44 o                         
   5   3   1         19.40         19.81         0.55 o                         
   6   3   1         64.40         62.16         1.20 o                         
   7   3   1         16.46         13.60         0.71 o                         
  -6   4   1         65.06         67.65         1.87 o                         
  -5   4   1          0.65          0.41         0.26 o                         
  -4   4   1       1021.30       1015.94        10.28 o                         
  -3   4   1        268.23        261.09         2.59 o                         
  -2   4   1         36.03         37.29         0.64 o                         
  -1   4   1        220.43        243.02         2.83 o                         
   0   4   1         16.34         13.87         0.34 o                         
   1   4   1         79.68         75.20         0.90 o                         
   2   4   1          9.87         12.32         0.29 o                         
   3   4   1          0.88          0.59         0.11 o                         
   4   4   1         18.75         19.82         0.43 o                         
   5   4   1        137.86        138.19         1.91 o                         
   6   4   1         20.04         20.92         0.68 o                         
   7   4   1        154.06        155.91         2.91 o                         
  -6   5   1         16.87         13.80         0.92 o                         
  -5   5   1          9.86          8.70         0.58 o                         
  -4   5   1        296.42        286.43         3.97 o                         
  -3   5   1          0.03          0.46         0.23 o                         
  -2   5   1         54.28         61.50         0.92 o                         
  -1   5   1         66.89         63.12         0.90 o                         
   0   5   1        129.60        124.69         1.56 o                         
   1   5   1        186.85        201.30         2.12 o                         
   2   5   1        146.80        160.23         1.96 o                         
   3   5   1        197.38        188.68         2.02 o                         
   4   5   1         65.82         63.79         1.08 o                         
   5   5   1          0.39          0.17         0.19 o                         
   6   5   1         10.82          9.02         0.45 o                         
   7   5   1         55.25         56.33         2.56 o                         
  -5   6   1          1.13          1.26         0.37 o                         
  -4   6   1         38.95         39.05         1.06 o                         
  -3   6   1         67.96         66.10         1.32 o                         
  -2   6   1         25.88         23.93         0.67 o                         
  -1   6   1        103.76         93.68         1.37 o                         
   0   6   1        270.77        270.16         3.30 o                         
   1   6   1        470.58        457.62         4.63 o                         
   2   6   1          5.13          5.77         0.31 o                         
   3   6   1          8.41          9.13         0.38 o                         
   4   6   1        273.78        273.31         3.53 o                         
   5   6   1          0.43          0.43         0.35 o                         
   6   6   1          2.35          1.97         0.38 o                         
  -4   7   1          9.82         11.31         0.69 o                         
  -3   7   1         40.48         43.43         1.13 o                         
  -2   7   1          1.83          1.45         0.32 o                         
  -1   7   1         45.64         43.90         0.95 o                         
   0   7   1        445.30        430.83         5.42 o                         
   1   7   1          4.76          6.06         0.38 o                         
   2   7   1         50.65         45.73         0.93 o                         
   3   7   1         16.38         14.67         0.46 o                         
   4   7   1        117.60        112.06         2.03 o                         
   5   7   1         34.07         30.32         0.98 o                         
  -3   8   1          5.09          5.71         0.63 o                         
  -2   8   1          6.92          7.08         0.54 o                         
  -1   8   1        103.48        106.93         1.85 o                         
   0   8   1          4.33          4.56         0.36 o                         
   1   8   1         85.57         80.26         1.59 o                         
   2   8   1         17.27         17.70         0.63 o                         
   3   8   1         74.50         76.90         1.65 o                         
   4   8   1          7.09          5.40         0.51 o                         
  -1   9   1          6.98          5.50         0.60 o                         
   0   9   1         11.04         10.58         0.72 o                         
   1   9   1        163.89        155.98         3.01 o                         
   2   9   1          3.99          3.56         0.68 o                         
   3   9   1         43.60         37.35         2.01 o                         
  -2  -9   2        127.68        128.98         2.67 o                         
  -1  -9   2         17.43         17.25         1.01 o                         
   0  -9   2         24.29         24.04         1.34 o                         
   1  -9   2          6.63          4.59         0.72 o                         
  -4  -8   2         27.20         26.26         1.32 o                         
  -3  -8   2        248.91        259.81         3.96 o                         
  -2  -8   2        107.99        108.24         2.10 o                         
  -1  -8   2         60.33         61.88         1.60 o                         
   0  -8   2          0.62          1.01         0.31 o                         
   1  -8   2         96.64         92.44         1.85 o                         
   2  -8   2         35.52         39.48         1.18 o                         
   3  -8   2         20.37         22.01         0.95 o                         
  -5  -7   2          2.56          1.88         0.41 o                         
  -4  -7   2          4.07          5.51         0.48 o                         
  -3  -7   2         73.21         74.41         1.47 o                         
  -2  -7   2         86.13         85.66         1.50 o                         
  -1  -7   2         37.71         42.11         0.96 o                         
   0  -7   2        171.42        170.34         2.64 o                         
   1  -7   2          1.73          1.48         0.30 o                         
   2  -7   2          4.12          4.31         0.44 o                         
   3  -7   2          0.05         -0.07         0.28 o                         
   4  -7   2          2.56          2.27         0.51 o                         
  -6  -6   2        172.11        176.06         4.55 o                         
  -5  -6   2         24.50         27.18         0.89 o                         
  -4  -6   2          0.33          0.76         0.25 o                         
  -3  -6   2        402.20        379.26         5.27 o                         
  -2  -6   2        112.30        118.14         1.79 o                         
  -1  -6   2         20.90         20.37         0.55 o                         
   0  -6   2         46.12         44.10         0.95 o                         
   1  -6   2          1.90          1.97         0.25 o                         
   2  -6   2          6.81          7.52         0.47 o                         
   3  -6   2          1.12          1.23         0.32 o                         
   4  -6   2         14.01         11.77         0.66 o                         
   5  -6   2          2.75          4.42         0.53 o                         
  -6  -5   2        357.93        344.42         5.74 o                         
  -5  -5   2          3.52          2.32         0.29 o                         
  -4  -5   2        141.05        123.76         1.90 o                         
  -3  -5   2        174.14        187.29         2.23 o                         
  -2  -5   2         13.98         11.84         0.35 o                         
  -1  -5   2        277.71        263.46         2.72 o                         
   0  -5   2          6.69          6.87         0.29 o                         
   1  -5   2         79.71         82.38         1.14 o                         
   2  -5   2          0.31          0.02         0.14 o                         
   3  -5   2         31.36         33.00         0.82 o                         
   4  -5   2         55.95         57.18         1.47 o                         
   5  -5   2         76.29         83.14         2.03 o                         
   6  -5   2         30.09         31.10         1.45 o                         
  -7  -4   2         80.10         77.08         2.19 o                         
  -6  -4   2         17.71         17.04         0.68 o                         
  -5  -4   2         27.33         18.03         0.62 o                         
  -4  -4   2         29.43         19.51         0.50 o                         
  -3  -4   2        281.16        278.42         2.93 o                         
  -2  -4   2         20.64         17.12         0.38 o                         
  -1  -4   2          0.18          1.01         0.12 o                         
   0  -4   2         24.44         19.09         0.42 o                         
   1  -4   2         77.54         70.96         0.93 o                         
   2  -4   2        327.13        326.24         3.20 o                         
   3  -4   2         89.77         82.45         1.16 o                         
   4  -4   2        152.12        155.75         2.91 o                         
   5  -4   2         20.14         21.79         0.78 o                         
   6  -4   2         25.04         27.02         1.04 o                         
  -7  -3   2          1.19          1.23         0.38 o                         
  -6  -3   2        103.49         99.83         1.85 o                         
  -5  -3   2        125.44        111.19         1.86 o                         
  -4  -3   2         50.88         59.29         0.92 o                         
  -3  -3   2         17.62         13.64         0.34 o                         
  -2  -3   2        738.39        776.95        10.73 o                         
  -1  -3   2        117.65        125.23         1.35 o                         
   0  -3   2         63.01         58.54         0.76 o                         
   1  -3   2        472.70        468.64         5.20 o                         
   2  -3   2          7.91          6.06         0.26 o                         
   3  -3   2         16.30         13.37         0.35 o                         
   4  -3   2          0.15          0.41         0.17 o                         
   5  -3   2        573.88        569.06         7.00 o                         
   6  -3   2        122.31        120.01         2.38 o                         
   7  -3   2         48.18         48.14         1.61 o                         
  -7  -2   2         50.23         50.89         1.29 o                         
  -6  -2   2         88.37         97.68         1.79 o                         
  -5  -2   2         38.93         47.71         0.90 o                         
  -4  -2   2        256.49        254.94         2.75 o                         
  -3  -2   2        277.91        313.82         3.04 o                         
  -2  -2   2        333.70        388.39         3.63 o                         
  -1  -2   2       1489.12       1556.10        54.24 o                         
   0  -2   2         42.14         38.15         0.50 o                         
   1  -2   2        462.45        479.35         4.29 o                         
   2  -2   2          7.01          5.74         0.19 o                         
   3  -2   2         18.08         18.48         0.38 o                         
   4  -2   2        868.82        831.83         7.77 o                         
   5  -2   2        642.72        627.75         6.88 o                         
   6  -2   2        178.04        175.53         2.85 o                         
   7  -2   2          1.00          0.99         0.41 o                         
  -7  -1   2         24.30         22.36         0.85 o                         
  -6  -1   2        187.24        173.78         3.02 o                         
  -5  -1   2         21.13         23.02         0.63 o                         
  -4  -1   2        238.78        263.15         2.78 o                         
  -3  -1   2        308.11        336.90         3.51 o                         
  -2  -1   2        193.16        206.44         2.00 o                         
  -1  -1   2        244.49        225.36         2.03 o                         
   0  -1   2        914.53        896.89        22.23 o                         
   1  -1   2        123.00        143.90         1.32 o                         
   2  -1   2         47.34         53.01         0.62 o                         
   3  -1   2          1.98          2.00         0.16 o                         
   4  -1   2       1233.23       1231.99        13.36 o                         
   5  -1   2        688.82        676.38         6.97 o                         
   6  -1   2        312.02        311.94         4.21 o                         
   7  -1   2         94.18        100.43         2.16 o                         
  -7   0   2         13.38         13.48         0.87 o                         
  -6   0   2          3.91          4.07         0.40 o                         
  -5   0   2         27.94         29.39         0.62 o                         
  -4   0   2        220.94        217.44         2.21 o                         
  -3   0   2        338.83        375.01         4.04 o                         
  -2   0   2        486.90        481.42         5.01 o                         
   0   0   2          0.74          0.77         0.03 o                         
   1   0   2         71.72         77.55         0.79 o                         
   2   0   2         40.91         34.29         0.43 o                         
   3   0   2         61.22         58.28         0.73 o                         
   4   0   2        408.25        406.51         3.93 o                         
   5   0   2        259.81        257.47         3.03 o                         
   6   0   2         16.65         16.97         0.56 o                         
   7   0   2         17.37         18.20         0.76 o                         
  -7   1   2         31.76         33.22         1.34 o                         
  -6   1   2         72.34         68.87         1.61 o                         
  -5   1   2          1.45          2.89         0.25 o                         
  -4   1   2         28.94         39.69         0.65 o                         
  -3   1   2        131.52        161.98         1.67 o                         
  -2   1   2       1649.23       1716.67        60.05 o                         
  -1   1   2        628.57        594.71        21.24 o                         
   0   1   2          6.72         13.22         0.20 o                         
   2   1   2         56.72         42.61         0.54 o                         
   3   1   2        379.58        423.00         4.29 o                         
   4   1   2        274.50        281.44         2.80 o                         
   5   1   2          0.23          0.67         0.15 o                         
   6   1   2         53.82         52.44         1.05 o                         
   7   1   2         62.59         64.89         1.36 o                         
  -7   2   2         47.03         48.31         1.41 o                         
  -6   2   2          0.10          0.24         0.27 o                         
  -5   2   2         10.38          9.51         0.44 o                         
  -4   2   2          2.47          3.33         0.22 o                         
  -3   2   2        200.97        192.30         2.06 o                         
  -2   2   2        248.29        268.75         2.45 o                         
   1   2   2          0.36          0.87         0.07 o                         
   2   2   2        319.97        328.36         3.41 o                         
   3   2   2        158.23        146.10         1.56 o                         
   4   2   2        398.07        421.38         4.02 o                         
   5   2   2         83.54         85.82         1.27 o                         
   6   2   2        120.64        115.82         1.74 o                         
   7   2   2         37.26         38.87         1.04 o                         
  -7   3   2          3.31          3.00         0.51 o                         
  -6   3   2         29.41         31.91         1.07 o                         
  -5   3   2          5.17          5.40         0.42 o                         
  -4   3   2          2.91          2.46         0.22 o                         
  -3   3   2          1.40          3.18         0.22 o                         
  -2   3   2       2885.31       3166.11       187.53 o                         
  -1   3   2       2498.99       2563.38        88.80 o                         
   0   3   2          3.18          4.79         0.19 o                         
   1   3   2         53.28         60.31         0.78 o                         
   2   3   2        904.43        911.40        23.27 o                         
   3   3   2          0.76          0.24         0.08 o                         
   4   3   2        206.22        196.52         2.20 o                         
   5   3   2          8.97          9.21         0.37 o                         
   6   3   2         10.77         10.91         0.56 o                         
   7   3   2         10.22         14.51         0.69 o                         
  -6   4   2        125.15        126.09         3.02 o                         
  -5   4   2          2.47          2.99         0.41 o                         
  -4   4   2         86.53         84.97         1.34 o                         
  -3   4   2         82.54         70.38         0.96 o                         
  -2   4   2       1652.55       1566.58        21.65 o                         
  -1   4   2        922.25        936.10         8.27 o                         
   0   4   2         66.48         54.30         0.77 o                         
   1   4   2        249.22        254.74         2.68 o                         
   2   4   2         12.74          7.32         0.22 o                         
   3   4   2        212.41        220.86         2.29 o                         
   4   4   2         81.20         71.09         0.92 o                         
   5   4   2         28.21         27.06         0.63 o                         
   6   4   2          1.69          2.27         0.27 o                         
   7   4   2          0.34          1.50         0.41 o                         
  -6   5   2          0.56          1.22         0.43 o                         
  -5   5   2         21.23         24.51         0.85 o                         
  -4   5   2        325.23        317.15         4.77 o                         
  -3   5   2       2746.33       2713.94        58.21 o                         
  -2   5   2        339.91        347.80         3.42 o                         
  -1   5   2         13.46         14.33         0.40 o                         
   0   5   2         83.86         90.58         1.12 o                         
   1   5   2        152.60        158.04         1.70 o                         
   2   5   2         50.16         55.45         0.80 o                         
   3   5   2          0.00          0.21         0.10 o                         
   4   5   2          9.42         12.45         0.37 o                         
   5   5   2         98.62        100.42         2.06 o                         
   6   5   2          2.38          3.38         0.40 o                         
   7   5   2         34.60         29.09         1.38 o                         
  -5   6   2         15.44         16.13         0.80 o                         
  -4   6   2        377.86        367.40         4.90 o                         
  -3   6   2          1.40          0.88         0.31 o                         
  -2   6   2         39.43         39.78         0.89 o                         
  -1   6   2        213.16        202.57         2.43 o                         
   0   6   2         85.13         97.50         1.26 o                         
   1   6   2         61.25         72.05         0.99 o                         
   2   6   2        224.56        225.56         2.65 o                         
   3   6   2        126.41        124.45         1.89 o                         
   4   6   2         51.88         51.30         1.14 o                         
   5   6   2         34.88         33.17         0.94 o                         
   6   6   2          0.53          0.37         0.30 o                         
  -4   7   2         52.26         50.73         1.76 o                         
  -3   7   2          7.29          6.54         0.48 o                         
  -2   7   2         18.27         15.93         0.59 o                         
  -1   7   2          4.93          5.49         0.36 o                         
   0   7   2         21.63         27.03         0.78 o                         
   1   7   2         21.22         21.18         0.73 o                         
   2   7   2         34.13         31.21         0.73 o                         
   3   7   2         25.92         30.14         0.89 o                         
   4   7   2          3.43          5.12         0.48 o                         
   5   7   2          4.51          5.21         0.47 o                         
  -3   8   2         60.90         60.38         1.77 o                         
  -2   8   2         15.68         14.93         0.69 o                         
  -1   8   2         96.97         96.23         1.78 o                         
   0   8   2         15.94         15.60         0.61 o                         
   1   8   2        193.16        183.95         2.72 o                         
   2   8   2         14.17         14.91         0.69 o                         
   3   8   2         71.40         68.29         1.51 o                         
   4   8   2          8.39          7.33         0.55 o                         
  -1   9   2         23.90         23.23         1.03 o                         
   0   9   2        224.72        213.25         3.24 o                         
   1   9   2         10.17         10.49         0.67 o                         
   2   9   2         16.97         18.51         1.22 o                         
   3   9   2          0.04          0.14         0.47 o                         
  -2  -9   3        214.87        204.40         3.70 o                         
  -1  -9   3         26.30         21.04         1.76 o                         
   0  -9   3         10.47         12.07         0.92 o                         
  -4  -8   3         56.97         56.99         1.86 o                         
  -3  -8   3          0.05          0.32         0.34 o                         
  -2  -8   3        437.26        448.68         6.66 o                         
  -1  -8   3        126.47        122.01         2.17 o                         
   0  -8   3          1.34          1.05         0.36 o                         
   1  -8   3         99.87         95.95         2.38 o                         
   2  -8   3          8.11          9.97         0.67 o                         
   3  -8   3         94.56         86.39         3.04 o                         
  -5  -7   3          2.95          3.91         0.55 o                         
  -4  -7   3         39.96         43.26         1.09 o                         
  -3  -7   3         23.08         23.09         0.73 o                         
  -2  -7   3        260.92        268.19         3.51 o                         
  -1  -7   3         44.99         47.35         1.13 o                         
   0  -7   3         47.09         49.83         1.27 o                         
   1  -7   3         33.90         31.46         0.91 o                         
   2  -7   3         12.24         13.15         0.70 o                         
   3  -7   3         65.30         59.60         1.48 o                         
   4  -7   3         11.82         12.57         0.76 o                         
  -6  -6   3         15.92         19.82         0.99 o                         
  -5  -6   3         67.37         63.40         1.35 o                         
  -4  -6   3          0.88          0.53         0.23 o                         
  -3  -6   3        153.88        153.87         2.86 o                         
  -2  -6   3         26.24         25.95         0.74 o                         
  -1  -6   3          9.03          8.76         0.42 o                         
   0  -6   3          1.91          1.97         0.26 o                         
   1  -6   3         11.74         12.96         0.52 o                         
   2  -6   3        219.33        206.63         2.88 o                         
   3  -6   3        102.37        100.67         1.84 o                         
   4  -6   3          0.29          0.05         0.36 o                         
   5  -6   3         77.98         81.52         2.05 o                         
  -6  -5   3         75.22         82.18         1.62 o                         
  -5  -5   3         16.49         13.60         0.55 o                         
  -4  -5   3        136.44        137.93         2.23 o                         
  -3  -5   3          4.86          6.19         0.33 o                         
  -2  -5   3        793.81        775.91         7.02 o                         
  -1  -5   3        210.51        208.36         2.45 o                         
   0  -5   3         85.57         81.83         1.27 o                         
   1  -5   3          1.18          1.29         0.18 o                         
   2  -5   3          5.04          4.65         0.32 o                         
   3  -5   3          0.53          0.59         0.21 o                         
   4  -5   3        157.35        153.25         2.64 o                         
   5  -5   3          0.62          0.85         0.34 o                         
   6  -5   3          6.03          4.96         1.12 o                         
  -7  -4   3        204.84        225.76         4.10 o                         
  -6  -4   3        205.77        184.29         2.75 o                         
  -5  -4   3         25.92         18.19         0.63 o                         
  -4  -4   3         10.80         10.52         0.47 o                         
  -3  -4   3        150.82        158.15         1.77 o                         
  -2  -4   3       2215.52       2243.10        56.29 o                         
  -1  -4   3          1.54          4.43         0.21 o                         
   0  -4   3          0.37          0.88         0.13 o                         
   1  -4   3          0.02          0.93         0.15 o                         
   2  -4   3         73.59         70.01         0.98 o                         
   3  -4   3        179.45        177.47         2.63 o                         
   4  -4   3        239.48        252.14         3.51 o                         
   5  -4   3          0.35          0.43         0.25 o                         
   6  -4   3          0.40          0.54         0.35 o                         
  -7  -3   3          2.16          0.81         0.35 o                         
  -6  -3   3        279.13        253.43         3.50 o                         
  -5  -3   3         98.94         93.40         1.41 o                         
  -4  -3   3         11.01         13.33         0.38 o                         
  -3  -3   3        143.79        149.57         1.63 o                         
  -2  -3   3         12.54         21.00         0.42 o                         
  -1  -3   3         85.51         77.86         0.93 o                         
   0  -3   3        155.74        179.63         1.86 o                         
   1  -3   3        159.16        194.96         2.05 o                         
   2  -3   3         23.68         32.53         0.57 o                         
   3  -3   3        394.49        428.91         4.08 o                         
   4  -3   3         32.08         29.09         0.63 o                         
   5  -3   3         40.90         42.35         1.04 o                         
   6  -3   3         34.02         35.49         1.09 o                         
   7  -3   3         17.15         17.56         1.01 o                         
  -7  -2   3        335.67        312.77         5.51 o                         
  -6  -2   3         10.29         13.91         0.58 o                         
  -5  -2   3          0.86          1.12         0.20 o                         
  -4  -2   3          3.52          4.50         0.25 o                         
  -3  -2   3         22.77         15.46         0.34 o                         
  -2  -2   3       1900.78       2151.30        74.48 o                         
  -1  -2   3        358.22        373.52         3.36 o                         
   0  -2   3          1.70          1.08         0.11 o                         
   1  -2   3       1614.91       1802.61        45.07 o                         
   2  -2   3        302.66        314.71         3.92 o                         
   3  -2   3        349.87        352.66         3.35 o                         
   4  -2   3         38.86         37.57         0.65 o                         
   5  -2   3         31.83         31.49         0.82 o                         
   6  -2   3        231.35        233.37         3.54 o                         
   7  -2   3        497.26        488.14         7.42 o                         
  -7  -1   3          3.26          3.44         0.43 o                         
  -6  -1   3          6.24          4.88         0.44 o                         
  -5  -1   3         34.82         32.87         0.66 o                         
  -4  -1   3         27.74         30.27         0.55 o                         
  -3  -1   3        123.83        151.25         1.68 o                         
  -2  -1   3         45.84         51.15         0.71 o                         
   0  -1   3        284.21        291.52         3.58 o                         
   1  -1   3       1252.77       1428.92        49.96 o                         
   2  -1   3        473.04        487.52         4.67 o                         
   3  -1   3          0.12          0.46         0.09 o                         
   4  -1   3        975.04        967.28         8.61 o                         
   5  -1   3        198.04        188.69         2.31 o                         
   6  -1   3        113.10        119.72         1.88 o                         
   7  -1   3         61.56         61.53         1.80 o                         
  -7   0   3          5.01          2.87         0.54 o                         
  -6   0   3          0.00          0.57         0.29 o                         
  -5   0   3         44.22         44.01         0.88 o                         
  -4   0   3        139.29        149.84         1.84 o                         
  -3   0   3       2183.58       2412.34        61.75 o                         
  -2   0   3        394.79        397.02         3.69 o                         
  -1   0   3        146.56        148.70         1.42 o                         
   0   0   3        116.95        116.60         1.03 o                         
   1   0   3         41.44         31.18         0.40 o                         
   3   0   3         10.30         10.02         0.25 o                         
   4   0   3          0.77          0.80         0.13 o                         
   5   0   3          0.66          0.34         0.15 o                         
   6   0   3        438.97        431.96         4.90 o                         
   7   0   3          2.50          2.34         0.35 o                         
  -7   1   3          4.76          4.36         0.53 o                         
  -6   1   3         27.73         27.62         0.88 o                         
  -5   1   3        242.93        229.58         2.93 o                         
  -4   1   3        325.55        348.09         3.35 o                         
  -3   1   3          0.38          1.03         0.12 o                         
  -1   1   3          7.92         10.96         0.19 o                         
   0   1   3         39.00         53.01         0.56 o                         
   2   1   3        328.43        336.52         3.34 o                         
   3   1   3        351.97        372.11         3.63 o                         
   4   1   3         70.56         72.74         0.92 o                         
   5   1   3        266.08        261.19         2.80 o                         
   6   1   3         88.40         86.42         1.35 o                         
   7   1   3          2.00          2.65         0.34 o                         
  -7   2   3          4.84          4.47         0.54 o                         
  -6   2   3         18.37         19.39         0.80 o                         
  -5   2   3        290.56        306.77         3.69 o                         
  -4   2   3        274.35        297.19         2.95 o                         
  -3   2   3        424.43        443.03         4.55 o                         
  -2   2   3          2.57          6.46         0.20 o                         
  -1   2   3         21.06         15.91         0.27 o                         
   2   2   3        598.87        586.38         8.86 o                         
   3   2   3        274.78        269.73         2.78 o                         
   4   2   3        134.63        128.09         1.47 o                         
   5   2   3        368.73        367.68         4.08 o                         
   6   2   3         82.06         82.20         1.55 o                         
   7   2   3         38.51         39.70         0.97 o                         
  -7   3   3         55.79         66.50         1.95 o                         
  -6   3   3          5.27          4.56         0.53 o                         
  -5   3   3          0.33          0.04         0.24 o                         
  -4   3   3         18.46         19.33         0.46 o                         
  -3   3   3        251.95        248.18         2.42 o                         
  -2   3   3        364.01        374.68         3.38 o                         
  -1   3   3          1.17          1.28         0.11 o                         
   0   3   3         27.08         19.54         0.32 o                         
   2   3   3          4.30          6.06         0.21 o                         
   3   3   3         58.38         60.92         0.86 o                         
   4   3   3          0.04          0.15         0.09 o                         
   5   3   3         29.92         27.26         0.57 o                         
   6   3   3          3.12          2.71         0.27 o                         
   7   3   3         40.31         42.43         1.17 o                         
  -6   4   3         37.56         40.53         1.48 o                         
  -5   4   3         80.79         83.83         1.78 o                         
  -4   4   3        242.94        240.45         3.01 o                         
  -3   4   3        386.21        399.41         3.86 o                         
  -2   4   3         94.95         91.88         1.12 o                         
  -1   4   3       2238.83       1061.72        40.59 o                         
   0   4   3         34.80         52.71         0.69 o                         
   1   4   3        329.62        319.82         3.62 o                         
   2   4   3         10.74         13.32         0.32 o                         
   3   4   3          5.03          6.00         0.25 o                         
   4   4   3          9.89          6.78         0.30 o                         
   5   4   3         74.12         75.49         1.31 o                         
   6   4   3          0.26          0.14         0.23 o                         
   7   4   3         15.29         14.79         1.36 o                         
  -6   5   3         23.58         24.78         1.21 o                         
  -5   5   3         33.52         31.47         1.01 o                         
  -4   5   3          0.26          0.03         0.25 o                         
  -3   5   3         16.57         16.80         0.65 o                         
  -2   5   3         58.72         64.36         0.92 o                         
  -1   5   3        594.47        592.51         5.43 o                         
   0   5   3        155.97        161.00         1.69 o                         
   1   5   3        377.32        403.71         3.98 o                         
   2   5   3          1.90          1.50         0.17 o                         
   3   5   3        383.05        362.41         4.16 o                         
   4   5   3          7.37          7.27         0.45 o                         
   5   5   3        141.86        133.12         2.31 o                         
   6   5   3          5.10          6.19         0.46 o                         
   7   5   3          6.97          8.43         1.05 o                         
  -5   6   3         18.90         21.79         0.89 o                         
  -4   6   3        158.92        158.27         2.53 o                         
  -3   6   3         26.31         26.74         0.78 o                         
  -2   6   3        658.82        644.87         7.01 o                         
  -1   6   3         43.26         49.90         0.93 o                         
   0   6   3        104.89        116.51         1.53 o                         
   1   6   3        258.59        254.66         2.60 o                         
   2   6   3         15.71         15.60         0.52 o                         
   3   6   3          2.50          1.67         0.26 o                         
   4   6   3         50.46         46.21         1.16 o                         
   5   6   3         11.06         10.95         0.60 o                         
   6   6   3          2.86          1.79         0.39 o                         
  -4   7   3          1.02          0.94         0.35 o                         
  -3   7   3        157.89        143.25         2.43 o                         
  -2   7   3         80.69         80.33         1.39 o                         
  -1   7   3          5.46          5.59         0.36 o                         
   0   7   3         36.81         33.69         0.73 o                         
   1   7   3         47.46         47.80         0.93 o                         
   2   7   3         82.30         86.81         1.61 o                         
   3   7   3         27.76         27.44         0.86 o                         
   4   7   3          7.61          7.01         0.48 o                         
   5   7   3         56.85         54.60         1.41 o                         
  -3   8   3         29.26         25.13         1.24 o                         
  -2   8   3         50.32         45.72         1.03 o                         
  -1   8   3          0.62          0.87         0.25 o                         
   0   8   3          0.17          0.41         0.25 o                         
   1   8   3         21.09         20.54         0.74 o                         
   2   8   3          1.58          1.53         0.35 o                         
   3   8   3         10.02         12.03         0.67 o                         
   4   8   3         17.38         17.54         0.83 o                         
   5   8   3         46.23         48.68         2.21 o                         
  -1   9   3         64.03         63.17         2.15 o                         
   0   9   3         56.72         51.28         1.32 o                         
   1   9   3          0.00         -0.29         0.29 o                         
   2   9   3         21.69         23.07         1.21 o                         
   3   9   3         15.16         15.81         1.04 o                         
  -1  -9   4        154.56        157.49         3.63 o                         
   0  -9   4         41.46         38.83         3.43 o                         
  -4  -8   4          0.12          0.07         0.56 o                         
  -3  -8   4          4.41          5.73         0.55 o                         
  -2  -8   4         51.36         53.35         1.41 o                         
  -1  -8   4         58.00         56.96         1.60 o                         
   0  -8   4          6.00          4.98         0.48 o                         
   1  -8   4         39.12         36.61         1.13 o                         
   2  -8   4         18.13         19.77         1.06 o                         
  -5  -7   4         29.83         27.92         1.19 o                         
  -4  -7   4         65.36         69.29         1.59 o                         
  -3  -7   4         19.48         19.18         0.77 o                         
  -2  -7   4          5.55          6.12         0.49 o                         
  -1  -7   4          6.00          5.04         0.45 o                         
   0  -7   4        121.43        122.71         2.38 o                         
   1  -7   4          0.71          1.43         0.35 o                         
   2  -7   4        577.12        541.07         6.93 o                         
   3  -7   4          0.97          0.24         0.33 o                         
   4  -7   4          0.00         -0.26         0.35 o                         
  -6  -6   4         75.98         70.39         2.30 o                         
  -5  -6   4          8.46         10.44         0.63 o                         
  -4  -6   4          5.92          5.72         0.46 o                         
  -3  -6   4          3.12          4.09         0.53 o                         
  -2  -6   4        132.64        125.35         2.74 o                         
  -1  -6   4         92.49         88.08         1.42 o                         
   0  -6   4          7.35          8.70         0.44 o                         
   1  -6   4        141.98        127.54         2.01 o                         
   2  -6   4          1.41          2.86         0.39 o                         
   3  -6   4         48.27         52.01         1.30 o                         
   4  -6   4         52.22         54.34         1.44 o                         
   5  -6   4          0.19         -0.33         0.44 o                         
  -6  -5   4         43.16         42.28         1.16 o                         
  -5  -5   4        188.07        180.04         2.84 o                         
  -4  -5   4         13.86         11.41         0.48 o                         
  -3  -5   4         51.06         56.15         1.29 o                         
  -2  -5   4        151.42        140.54         1.61 o                         
  -1  -5   4          1.44          1.41         0.18 o                         
   0  -5   4         50.77         43.76         0.80 o                         
   1  -5   4         60.53         69.70         1.00 o                         
   2  -5   4        111.18        118.29         1.69 o                         
   3  -5   4          0.47          1.09         0.28 o                         
   4  -5   4         23.57         24.28         0.84 o                         
   5  -5   4        154.35        163.54         2.80 o                         
  -7  -4   4         33.45         33.97         1.33 o                         
  -6  -4   4        273.82        265.68         4.82 o                         
  -5  -4   4         84.21         93.71         1.85 o                         
  -4  -4   4        374.58        353.90         4.73 o                         
  -3  -4   4         11.60         10.85         0.35 o                         
  -2  -4   4         26.07         24.62         0.47 o                         
  -1  -4   4         14.48         16.06         0.38 o                         
   0  -4   4        120.66        118.98         1.46 o                         
   1  -4   4         25.27         28.39         0.53 o                         
   2  -4   4        308.84        311.23         3.23 o                         
   3  -4   4         54.07         53.25         0.94 o                         
   4  -4   4          0.11          0.18         0.21 o                         
   5  -4   4         10.60         11.50         0.60 o                         
   6  -4   4          0.21          0.25         0.47 o                         
  -7  -3   4         11.41         13.17         0.73 o                         
  -6  -3   4        195.41        216.70         2.94 o                         
  -5  -3   4        167.54        147.68         2.36 o                         
  -4  -3   4          5.39          9.98         0.34 o                         
  -3  -3   4         21.57         17.33         0.40 o                         
  -2  -3   4        305.65        305.18         3.11 o                         
  -1  -3   4          2.63          3.88         0.17 o                         
   0  -3   4        275.21        265.47         2.75 o                         
   1  -3   4       2027.77       2099.12        53.13 o                         
   2  -3   4        783.78        866.19         8.32 o                         
   3  -3   4         45.97         53.91         1.01 o                         
   4  -3   4        141.76        147.45         1.84 o                         
   5  -3   4         23.41         24.63         0.85 o                         
   6  -3   4        124.28        127.90         2.32 o                         
  -7  -2   4        107.24        115.31         2.30 o                         
  -6  -2   4         26.26         19.98         0.69 o                         
  -5  -2   4        557.84        501.14         5.82 o                         
  -4  -2   4        157.75        169.40         2.31 o                         
  -3  -2   4         70.67         67.06         0.88 o                         
  -2  -2   4        128.24        140.16         1.50 o                         
  -1  -2   4       1892.98       1640.58        59.69 o                         
   0  -2   4         22.21         18.65         0.33 o                         
   1  -2   4        415.62        429.22         4.19 o                         
   2  -2   4        458.12        522.90         5.08 o                         
   3  -2   4         51.06         47.48         0.67 o                         
   4  -2   4        100.17        107.10         1.41 o                         
   5  -2   4          8.38          7.32         0.41 o                         
   6  -2   4        108.34        112.59         1.84 o                         
   7  -2   4         19.18         19.24         0.95 o                         
  -7  -1   4          8.12          8.41         0.58 o                         
  -6  -1   4        629.77        584.65         8.15 o                         
  -5  -1   4        137.29        142.98         1.95 o                         
  -4  -1   4         27.45         24.95         0.50 o                         
  -3  -1   4        127.46        130.89         1.51 o                         
  -2  -1   4         26.97         23.33         0.38 o                         
  -1  -1   4        103.89        107.09         1.05 o                         
   0  -1   4          7.01          4.25         0.14 o                         
   1  -1   4         10.07         14.59         0.24 o                         
   2  -1   4         33.99         29.80         0.41 o                         
   3  -1   4         24.10         33.49         0.51 o                         
   4  -1   4          0.78          0.84         0.14 o                         
   5  -1   4       1973.94       1983.60        21.21 o                         
   6  -1   4         55.64         53.21         1.11 o                         
   7  -1   4          1.73          2.33         0.44 o                         
  -7   0   4        163.38        144.91         2.70 o                         
  -6   0   4        146.64        133.34         2.46 o                         
  -5   0   4         10.09         14.32         0.48 o                         
  -4   0   4        483.66        489.47         4.88 o                         
  -3   0   4         17.68         20.84         0.40 o                         
  -2   0   4        158.51        193.61         2.33 o                         
  -1   0   4       1047.50        911.23        36.34 o                         
   0   0   4         61.10         60.64         0.57 o                         
   1   0   4          0.42          0.87         0.06 o                         
   2   0   4        466.92        473.87         4.18 o                         
   3   0   4        224.27        218.82         2.10 o                         
   4   0   4        207.63        194.98         1.98 o                         
   5   0   4        134.65        130.84         1.67 o                         
   6   0   4         26.41         27.24         0.70 o                         
   7   0   4         69.16         70.11         1.55 o                         
  -7   1   4          4.16          3.50         0.47 o                         
  -6   1   4         55.69         45.46         1.25 o                         
  -5   1   4        219.48        219.29         3.58 o                         
  -4   1   4          0.12          0.08         0.10 o                         
  -3   1   4       1902.28       1940.58        86.92 o                         
  -2   1   4        416.13        462.04         4.45 o                         
  -1   1   4          3.54          6.03         0.13 o                         
   0   1   4          0.23          0.28         0.04 o                         
   1   1   4        898.73        880.47        29.63 o                         
   2   1   4        351.51        345.91         3.59 o                         
   3   1   4        180.24        201.30         2.05 o                         
   4   1   4         76.49         71.50         0.91 o                         
   5   1   4         66.39         68.34         1.05 o                         
   6   1   4          1.15          1.04         0.21 o                         
   7   1   4         17.49         18.13         0.69 o                         
  -7   2   4          7.28          7.84         0.70 o                         
  -6   2   4          7.36          8.47         0.59 o                         
  -5   2   4          0.06          0.21         0.20 o                         
  -4   2   4          0.55          0.98         0.17 o                         
  -3   2   4         79.67         95.05         1.08 o                         
  -2   2   4         99.28         89.97         1.00 o                         
  -1   2   4         50.56         49.86         0.56 o                         
   0   2   4         75.54         66.65         0.81 o                         
   1   2   4        205.56        200.15         2.28 o                         
   2   2   4        682.64        697.87        16.57 o                         
   3   2   4          1.51          0.90         0.10 o                         
   4   2   4        307.87        284.13         2.88 o                         
   5   2   4         71.71         71.43         1.08 o                         
   6   2   4        120.63        124.90         2.15 o                         
   7   2   4         10.33         10.75         0.50 o                         
  -7   3   4          9.40          9.17         0.94 o                         
  -6   3   4         22.99         26.38         1.05 o                         
  -5   3   4          3.12          4.18         0.38 o                         
  -4   3   4        307.54        309.44         3.12 o                         
  -3   3   4         34.89         34.83         0.57 o                         
  -2   3   4        836.70        840.33         7.44 o                         
  -1   3   4         20.45         28.07         0.41 o                         
   0   3   4         16.51         16.84         0.31 o                         
   1   3   4        956.73       1018.60        25.17 o                         
   2   3   4        642.80        717.02         9.14 o                         
   3   3   4         78.28         78.96         1.02 o                         
   4   3   4        165.50        162.72         2.06 o                         
   5   3   4        244.16        241.12         3.14 o                         
   6   3   4         19.03         21.63         0.77 o                         
   7   3   4         78.58         80.26         1.91 o                         
  -6   4   4        131.43        154.60         2.89 o                         
  -5   4   4          7.91          8.90         0.53 o                         
  -4   4   4        176.63        177.59         2.36 o                         
  -3   4   4        239.88        234.98         2.51 o                         
  -2   4   4        386.89        386.17         3.53 o                         
  -1   4   4        636.30        674.62         6.03 o                         
   0   4   4        218.21        211.31         2.25 o                         
   1   4   4       1196.41       1241.54        31.26 o                         
   2   4   4          2.32          1.24         0.12 o                         
   3   4   4        277.82        266.35         2.95 o                         
   4   4   4        161.14        157.78         1.86 o                         
   5   4   4         24.70         26.10         0.72 o                         
   6   4   4         21.83         19.58         0.83 o                         
   7   4   4         86.87         95.63         2.48 o                         
  -6   5   4        166.25        182.50         3.94 o                         
  -5   5   4        122.62        127.37         2.19 o                         
  -4   5   4          5.49          5.89         0.44 o                         
  -3   5   4        232.81        243.95         3.05 o                         
  -2   5   4        254.83        277.92         2.80 o                         
  -1   5   4          0.01          0.05         0.11 o                         
   0   5   4         95.68         90.53         1.08 o                         
   1   5   4          1.94          2.35         0.18 o                         
   2   5   4         64.69         67.19         1.02 o                         
   3   5   4         12.74         13.55         0.37 o                         
   4   5   4          1.27          2.08         0.23 o                         
   5   5   4        135.11        132.70         2.14 o                         
   6   5   4         17.47         19.48         0.77 o                         
   7   5   4        108.27        125.14         2.86 o                         
  -5   6   4         75.80         79.63         2.02 o                         
  -4   6   4          4.34          5.09         0.44 o                         
  -3   6   4          2.46          2.90         0.31 o                         
  -2   6   4        656.16        645.46         7.01 o                         
  -1   6   4         28.08         33.82         0.66 o                         
   0   6   4        114.15        114.04         1.31 o                         
   1   6   4          1.39          2.29         0.24 o                         
   2   6   4         22.15         27.21         0.62 o                         
   3   6   4          0.76          1.51         0.21 o                         
   4   6   4        114.15        105.15         1.67 o                         
   5   6   4         23.11         24.83         0.78 o                         
   6   6   4         66.64         78.66         1.78 o                         
  -4   7   4         43.74         45.55         1.29 o                         
  -3   7   4        788.61        753.34         9.19 o                         
  -2   7   4         14.78         14.23         0.54 o                         
  -1   7   4          8.96          9.96         0.44 o                         
   0   7   4          7.12          7.13         0.30 o                         
   1   7   4        307.96        321.14         4.41 o                         
   2   7   4          5.73          6.49         0.43 o                         
   3   7   4         30.41         34.55         0.90 o                         
   4   7   4         93.13         94.09         1.73 o                         
   5   7   4        160.00        154.03         2.54 o                         
  -3   8   4        107.90         98.64         2.49 o                         
  -2   8   4         29.85         30.19         0.88 o                         
  -1   8   4         32.93         30.80         0.75 o                         
   0   8   4        255.65        247.77         3.51 o                         
   1   8   4          2.00          2.38         0.33 o                         
   2   8   4         18.37         19.83         0.80 o                         
   3   8   4         14.21         12.65         0.63 o                         
   4   8   4        103.85         96.36         1.98 o                         
   5   8   4        219.54        227.43         5.91 o                         
  -1   9   4          2.78          2.60         0.59 o                         
   0   9   4         15.95         15.87         0.81 o                         
   1   9   4          5.83          5.28         0.48 o                         
   2   9   4          3.14          2.37         0.53 o                         
   3   9   4          0.20          0.19         0.42 o                         
  -4  -8   5         35.45         41.00         3.47 o                         
  -3  -8   5         14.41         15.11         1.00 o                         
  -2  -8   5         21.50         23.27         1.00 o                         
  -1  -8   5        268.75        270.20         4.20 o                         
   0  -8   5          0.04         -0.28         0.33 o                         
   1  -8   5         78.45         77.21         1.78 o                         
   2  -8   5        107.73        114.53         2.32 o                         
  -5  -7   5         14.59         12.67         1.02 o                         
  -4  -7   5          2.03          2.17         0.39 o                         
  -3  -7   5          1.22          1.37         0.33 o                         
  -2  -7   5        446.26        446.46         8.25 o                         
  -1  -7   5         12.49         13.27         0.65 o                         
   0  -7   5          0.03         -0.19         0.31 o                         
   1  -7   5         13.99         14.30         0.74 o                         
   2  -7   5         68.05         61.48         1.50 o                         
   3  -7   5         55.44         53.75         1.72 o                         
   4  -7   5          0.30          0.52         0.50 o                         
  -6  -6   5         12.43         14.46         1.07 o                         
  -5  -6   5          5.83          5.34         0.49 o                         
  -4  -6   5          6.94          5.27         0.42 o                         
  -3  -6   5         15.69         15.69         0.72 o                         
  -2  -6   5        306.08        306.84         4.35 o                         
  -1  -6   5         31.15         31.96         0.86 o                         
   0  -6   5         76.73         79.68         1.48 o                         
   1  -6   5          0.29          0.45         0.23 o                         
   2  -6   5        194.31        191.55         3.05 o                         
   3  -6   5        339.08        330.85         4.77 o                         
   4  -6   5         16.23         16.21         0.76 o                         
   5  -6   5         19.81         22.46         1.15 o                         
  -6  -5   5         37.87         35.23         1.08 o                         
  -5  -5   5        327.63        325.76         4.36 o                         
  -4  -5   5         12.91         12.49         0.69 o                         
  -3  -5   5         16.73         17.30         0.53 o                         
  -2  -5   5         25.42         23.90         0.51 o                         
  -1  -5   5         19.65         22.61         0.52 o                         
   0  -5   5        155.44        155.56         1.84 o                         
   1  -5   5        147.19        154.65         1.96 o                         
   2  -5   5        304.19        285.72         3.35 o                         
   3  -5   5         29.73         32.74         1.01 o                         
   4  -5   5         12.42         11.65         0.63 o                         
   5  -5   5          0.13          1.42         0.36 o                         
  -7  -4   5         13.08         16.34         0.82 o                         
  -6  -4   5        287.60        295.92         4.61 o                         
  -5  -4   5        342.56        345.11         4.58 o                         
  -4  -4   5          0.01         -0.16         0.17 o                         
  -3  -4   5         60.94         61.29         0.93 o                         
  -2  -4   5        195.76        203.34         2.73 o                         
  -1  -4   5         46.43         51.44         0.74 o                         
   0  -4   5         38.56         37.22         0.64 o                         
   1  -4   5         24.28         26.81         0.55 o                         
   2  -4   5         65.67         70.28         0.99 o                         
   3  -4   5         46.83         45.56         0.95 o                         
   4  -4   5         10.98         11.44         0.53 o                         
   5  -4   5         11.73         15.41         0.73 o                         
   6  -4   5         47.90         56.27         1.79 o                         
  -7  -3   5          0.09          0.33         0.32 o                         
  -6  -3   5         28.79         27.47         0.82 o                         
  -5  -3   5        137.03        136.17         2.09 o                         
  -4  -3   5         36.51         31.65         0.60 o                         
  -3  -3   5         22.48         27.21         0.53 o                         
  -2  -3   5        370.22        412.56         4.12 o                         
  -1  -3   5         40.78         43.31         0.61 o                         
   0  -3   5        410.45        441.44         4.22 o                         
   1  -3   5         17.72         19.23         0.44 o                         
   2  -3   5         35.56         32.78         0.59 o                         
   3  -3   5         20.22         25.30         0.53 o                         
   4  -3   5         48.80         46.00         0.86 o                         
   5  -3   5        117.72        119.90         1.90 o                         
   6  -3   5          0.08          0.25         0.28 o                         
  -7  -2   5         93.40        105.06         2.04 o                         
  -6  -2   5          0.13          0.25         0.25 o                         
  -5  -2   5          8.77          9.08         0.45 o                         
  -4  -2   5         77.08         67.29         0.99 o                         
  -3  -2   5         19.82         15.56         0.37 o                         
  -2  -2   5       1197.67       1177.40        30.37 o                         
  -1  -2   5         81.61         74.22         0.84 o                         
   0  -2   5        101.77        112.00         1.27 o                         
   1  -2   5         66.66         70.28         1.11 o                         
   2  -2   5        125.85        141.77         1.54 o                         
   3  -2   5         58.89         72.51         0.90 o                         
   4  -2   5          0.87          0.98         0.15 o                         
   5  -2   5          1.16          1.17         0.22 o                         
   6  -2   5         66.74         66.29         1.29 o                         
   7  -2   5         69.24         68.14         1.77 o                         
  -7  -1   5         17.71         15.51         0.78 o                         
  -6  -1   5         67.21         65.81         1.54 o                         
  -5  -1   5          0.25          1.07         0.21 o                         
  -4  -1   5        227.90        216.91         2.52 o                         
  -3  -1   5          0.46          1.02         0.16 o                         
  -2  -1   5         62.62         72.13         0.88 o                         
  -1  -1   5        882.95        938.86        23.83 o                         
   0  -1   5         19.54         23.27         0.32 o                         
   1  -1   5        175.09        157.26         1.51 o                         
   2  -1   5        850.29        885.03        17.88 o                         
   3  -1   5         20.22         18.55         0.36 o                         
   4  -1   5         84.33         86.51         1.10 o                         
   5  -1   5        139.65        148.69         1.98 o                         
   6  -1   5          4.90          3.77         0.36 o                         
   7  -1   5         31.51         32.57         1.02 o                         
  -7   0   5         56.41         60.17         1.54 o                         
  -6   0   5         58.31         53.10         1.80 o                         
  -5   0   5        241.33        208.87         3.03 o                         
  -4   0   5          0.02          0.15         0.13 o                         
  -3   0   5        256.98        230.79         2.45 o                         
  -2   0   5         57.13         70.80         0.92 o                         
  -1   0   5         54.79         54.35         0.61 o                         
   2   0   5        427.25        462.20         4.22 o                         
   3   0   5          0.06          0.40         0.09 o                         
   4   0   5         39.32         37.71         0.59 o                         
   5   0   5         69.32         69.96         1.05 o                         
   6   0   5       1337.29       1328.57        15.27 o                         
   7   0   5         79.98         80.70         1.62 o                         
  -7   1   5          7.22          6.69         0.58 o                         
  -6   1   5        249.13        223.10         3.66 o                         
  -5   1   5        404.91        358.97         4.17 o                         
  -4   1   5          0.42          0.44         0.13 o                         
  -3   1   5          8.00         11.02         0.31 o                         
  -2   1   5        595.25        659.76         7.96 o                         
  -1   1   5         43.05         56.54         0.58 o                         
   0   1   5         21.17         24.19         0.31 o                         
   2   1   5         64.92         74.37         1.10 o                         
   3   1   5        112.59        118.23         1.33 o                         
   4   1   5        105.25        107.42         1.22 o                         
   5   1   5       2220.37       2247.05        34.11 o                         
   6   1   5         49.01         49.97         0.96 o                         
   7   1   5         14.42         14.41         0.69 o                         
  -7   2   5          4.77          4.06         0.50 o                         
  -6   2   5         48.51         45.89         1.38 o                         
  -5   2   5          0.40          0.30         0.21 o                         
  -4   2   5         65.60         71.40         0.98 o                         
  -3   2   5        581.62        644.59         5.62 o                         
  -2   2   5       1119.17       1209.30        43.79 o                         
  -1   2   5        219.40        231.44         2.12 o                         
   1   2   5        496.35        481.65         7.13 o                         
   2   2   5        976.41        937.25        23.12 o                         
   3   2   5        235.01        227.86         2.49 o                         
   4   2   5        279.36        252.06         3.14 o                         
   5   2   5        195.00        200.17         2.47 o                         
   6   2   5         79.62         80.89         1.26 o                         
   7   2   5          1.13          0.77         0.31 o                         
  -7   3   5          3.78          4.49         0.71 o                         
  -6   3   5         40.56         36.59         1.15 o                         
  -5   3   5        244.83        227.69         3.64 o                         
  -4   3   5         66.36         67.52         0.97 o                         
  -3   3   5        114.87        132.68         1.48 o                         
  -2   3   5        228.29        248.72         2.33 o                         
  -1   3   5        542.06        555.40         5.31 o                         
   0   3   5          0.36          1.59         0.11 o                         
   1   3   5          0.82          0.27         0.06 o                         
   2   3   5        441.29        473.34         4.85 o                         
   3   3   5         33.71         33.74         0.57 o                         
   4   3   5       1185.66       1208.65        12.91 o                         
   5   3   5        149.22        138.35         2.26 o                         
   6   3   5          9.90          9.99         0.66 o                         
   7   3   5         10.74          9.74         0.83 o                         
  -6   4   5        121.26        117.03         2.69 o                         
  -5   4   5         64.01         66.29         1.38 o                         
  -4   4   5        109.76        114.48         1.78 o                         
  -3   4   5        105.63        108.30         1.28 o                         
  -2   4   5        221.99        231.96         2.25 o                         
  -1   4   5          2.96          1.66         0.16 o                         
   0   4   5         27.12         33.85         0.53 o                         
   1   4   5       2142.43       2172.74        52.68 o                         
   2   4   5          1.93          1.63         0.13 o                         
   3   4   5        243.51        224.88         2.66 o                         
   4   4   5        185.72        179.74         2.15 o                         
   5   4   5        455.44        441.18         5.68 o                         
   6   4   5         64.00         68.22         1.72 o                         
   7   4   5          4.65          3.09         0.60 o                         
  -6   5   5         33.03         33.19         1.28 o                         
  -5   5   5          7.25          6.23         0.51 o                         
  -4   5   5          3.87          4.43         0.39 o                         
  -3   5   5         26.91         28.60         0.70 o                         
  -2   5   5         21.54         22.32         0.56 o                         
  -1   5   5          0.00          0.13         0.10 o                         
   0   5   5         19.57         23.03         0.51 o                         
   1   5   5         13.44         14.34         0.36 o                         
   2   5   5        149.39        159.94         2.23 o                         
   3   5   5        840.82        833.73         9.02 o                         
   4   5   5        107.33         98.22         1.51 o                         
   5   5   5        180.42        175.28         2.63 o                         
   6   5   5          3.58          2.62         0.33 o                         
   7   5   5          3.82          4.57         0.77 o                         
  -5   6   5        271.39        268.91         4.15 o                         
  -4   6   5         16.22         16.70         0.67 o                         
  -3   6   5        249.78        255.83         3.20 o                         
  -2   6   5        940.41        957.34        10.55 o                         
  -1   6   5        223.28        245.19         2.70 o                         
   0   6   5         12.11         12.14         0.42 o                         
   1   6   5         14.01         17.77         0.48 o                         
   2   6   5        106.84        109.54         1.54 o                         
   3   6   5          2.05          0.79         0.18 o                         
   4   6   5          0.52          0.48         0.19 o                         
   5   6   5         18.04         16.44         0.63 o                         
   6   6   5          0.43          0.91         0.34 o                         
  -4   7   5         53.67         51.67         1.38 o                         
  -3   7   5        721.40        711.75         8.86 o                         
  -2   7   5          5.96          8.40         0.43 o                         
  -1   7   5         20.35         22.14         0.64 o                         
   0   7   5         28.03         29.64         0.79 o                         
   1   7   5          7.74         10.04         0.45 o                         
   2   7   5          2.59          4.71         0.36 o                         
   3   7   5         11.95         12.43         0.50 o                         
   4   7   5          0.52          1.65         0.29 o                         
   5   7   5         22.29         19.69         0.76 o                         
  -3   8   5         35.57         30.15         1.05 o                         
  -2   8   5        341.05        322.47         4.15 o                         
  -1   8   5         10.40         10.93         0.45 o                         
   0   8   5         65.27         64.03         1.43 o                         
   1   8   5         71.97         71.65         1.41 o                         
   2   8   5         26.01         28.42         0.91 o                         
   3   8   5         55.65         50.93         1.33 o                         
   4   8   5          0.54          0.52         0.29 o                         
   5   8   5          6.26          3.51         1.52 o                         
  -1   9   5          2.22          1.82         0.51 o                         
   0   9   5          6.62          7.18         0.55 o                         
   1   9   5         57.69         62.06         1.49 o                         
   2   9   5          0.13          0.28         0.38 o                         
   3   9   5         19.32         20.09         1.19 o                         
  -3  -8   6          6.91          7.24         0.79 o                         
  -2  -8   6        241.87        238.12         4.10 o                         
  -1  -8   6         94.48         86.75         2.48 o                         
   0  -8   6         72.97         74.87         1.75 o                         
   1  -8   6          0.02          0.19         0.39 o                         
   2  -8   6         71.01         77.57         2.11 o                         
  -5  -7   6          0.53          0.30         0.45 o                         
  -4  -7   6          3.60          3.03         0.62 o                         
  -3  -7   6         14.45         14.28         0.73 o                         
  -2  -7   6          9.39         10.84         0.70 o                         
  -1  -7   6        297.67        297.13         4.43 o                         
   0  -7   6        157.56        155.21         3.12 o                         
   1  -7   6         29.03         28.09         1.07 o                         
   2  -7   6        304.99        306.32         4.62 o                         
   3  -7   6          1.79          2.24         0.54 o                         
  -5  -6   6          1.89          1.58         0.38 o                         
  -4  -6   6         38.14         40.86         1.47 o                         
  -3  -6   6        394.95        397.35         5.17 o                         
  -2  -6   6          4.25          5.05         0.44 o                         
  -1  -6   6       1026.75       1034.23        11.55 o                         
   0  -6   6        219.08        219.30         3.02 o                         
   1  -6   6        224.76        223.07         3.87 o                         
   2  -6   6          7.21          7.52         0.54 o                         
   3  -6   6          0.12         -0.29         0.29 o                         
   4  -6   6         24.40         26.93         0.97 o                         
  -6  -5   6         15.57         18.30         1.41 o                         
  -5  -5   6         21.81         21.28         0.83 o                         
  -4  -5   6          0.87          1.06         0.26 o                         
  -3  -5   6        122.55        121.73         1.87 o                         
  -2  -5   6        119.12        119.92         1.50 o                         
  -1  -5   6        287.30        291.49         4.16 o                         
   0  -5   6         45.58         49.07         0.84 o                         
   1  -5   6        201.00        203.54         2.41 o                         
   2  -5   6        322.33        297.32         4.08 o                         
   3  -5   6          2.76          2.86         0.35 o                         
   4  -5   6          7.33          5.91         0.49 o                         
   5  -5   6          1.52          1.80         0.37 o                         
  -7  -4   6          0.41          2.14         1.09 o                         
  -6  -4   6         16.17         14.81         0.73 o                         
  -5  -4   6        169.88        165.19         2.53 o                         
  -4  -4   6        278.42        267.43         3.41 o                         
  -3  -4   6         76.67         74.72         1.08 o                         
  -2  -4   6        309.66        298.92         2.93 o                         
  -1  -4   6        230.70        226.84         2.30 o                         
   0  -4   6        406.97        407.33         4.03 o                         
   1  -4   6        198.29        199.89         2.40 o                         
   2  -4   6          8.09         11.06         0.39 o                         
   3  -4   6         11.96          9.89         0.43 o                         
   4  -4   6        123.42        118.09         1.88 o                         
   5  -4   6         65.16         65.76         1.40 o                         
   6  -4   6         34.52         41.66         1.98 o                         
  -7  -3   6         19.99         23.73         0.96 o                         
  -6  -3   6          4.37          4.07         0.42 o                         
  -5  -3   6          2.29          2.22         0.30 o                         
  -4  -3   6        117.82        111.11         1.51 o                         
  -3  -3   6        146.23        143.38         1.70 o                         
  -2  -3   6        197.24        207.37         2.35 o                         
  -1  -3   6       1274.59       1279.11        30.53 o                         
   0  -3   6        835.78        891.11         8.63 o                         
   1  -3   6        394.47        380.01         3.87 o                         
   2  -3   6        415.91        427.03         4.16 o                         
   3  -3   6         27.25         26.06         0.54 o                         
   4  -3   6        103.47        111.36         1.99 o                         
   5  -3   6          0.76          0.58         0.24 o                         
   6  -3   6        132.28        136.09         2.25 o                         
  -7  -2   6         57.77         57.33         1.49 o                         
  -6  -2   6        187.02        182.34         2.90 o                         
  -5  -2   6         14.20         16.75         0.65 o                         
  -4  -2   6        174.41        169.33         1.91 o                         
  -3  -2   6        105.72        106.12         1.30 o                         
  -2  -2   6       1030.58       1062.88        31.67 o                         
   0  -2   6         50.18         52.58         0.66 o                         
   1  -2   6        354.17        327.53         3.29 o                         
   2  -2   6        126.80        141.76         1.50 o                         
   3  -2   6         80.33         76.17         1.03 o                         
   4  -2   6        129.50        140.86         1.61 o                         
   5  -2   6          9.74          9.38         0.44 o                         
   6  -2   6          1.55          1.30         0.29 o                         
   7  -2   6          5.38          6.56         0.62 o                         
  -7  -1   6          5.83          7.07         0.60 o                         
  -6  -1   6         24.13         22.91         0.79 o                         
  -5  -1   6         47.66         44.13         0.87 o                         
  -4  -1   6        121.15        119.13         1.43 o                         
  -3  -1   6        109.31        100.11         1.23 o                         
  -2  -1   6        167.41        180.63         2.07 o                         
  -1  -1   6         57.61         58.58         0.64 o                         
   0  -1   6        984.55       1004.36        25.54 o                         
   1  -1   6        976.37       1056.67        38.43 o                         
   2  -1   6       1145.68       1224.13        44.77 o                         
   3  -1   6        916.74       1009.59         9.55 o                         
   4  -1   6          1.34          2.32         0.18 o                         
   5  -1   6        149.97        143.65         2.56 o                         
   6  -1   6        159.57        163.55         2.21 o                         
   7  -1   6          0.00         -0.31         0.35 o                         
  -7   0   6         31.04         26.72         1.07 o                         
  -6   0   6          0.40         -0.05         0.28 o                         
  -5   0   6         82.77         72.89         1.17 o                         
  -4   0   6         63.85         63.19         0.91 o                         
  -3   0   6         65.93         53.03         0.81 o                         
  -2   0   6         70.86         72.01         0.82 o                         
   0   0   6         14.64         12.98         0.19 o                         
   1   0   6        613.92        556.41         8.44 o                         
   3   0   6       1154.30       1279.05        20.94 o                         
   4   0   6         38.22         33.48         0.56 o                         
   5   0   6          0.65          0.52         0.15 o                         
   6   0   6         20.93         22.06         0.61 o                         
   7   0   6          0.51          0.39         0.29 o                         
  -7   1   6        194.88        206.65         3.56 o                         
  -6   1   6        102.48         85.44         1.82 o                         
  -5   1   6         42.08         46.19         1.17 o                         
  -4   1   6          4.08          4.37         0.24 o                         
  -3   1   6        307.82        331.07         3.13 o                         
  -2   1   6         62.40         52.47         0.64 o                         
  -1   1   6        148.39        150.84         1.57 o                         
   0   1   6        463.73        488.72        16.52 o                         
   1   1   6       1078.60       1097.05        26.15 o                         
   2   1   6        628.67        708.40        11.93 o                         
   3   1   6        122.80        118.32         1.42 o                         
   4   1   6          6.39          5.14         0.20 o                         
   5   1   6        342.90        340.61         3.80 o                         
   6   1   6         11.61         12.09         0.51 o                         
   7   1   6         41.95         40.69         1.04 o                         
  -7   2   6          0.11         -0.02         0.36 o                         
  -6   2   6          6.35          4.88         0.49 o                         
  -5   2   6         43.15         46.03         1.00 o                         
  -4   2   6          0.00          0.32         0.13 o                         
  -3   2   6          1.14          0.89         0.13 o                         
  -2   2   6        948.50        922.92        14.93 o                         
  -1   2   6        685.87        690.72        10.47 o                         
   0   2   6          9.40         10.89         0.19 o                         
   2   2   6          9.70         12.00         0.24 o                         
   3   2   6        284.48        276.95         3.29 o                         
   4   2   6          3.78          2.59         0.19 o                         
   5   2   6          0.03          0.31         0.20 o                         
   6   2   6        403.49        392.92         5.28 o                         
   7   2   6         15.27         14.04         0.74 o                         
  -7   3   6          5.04          2.78         1.17 o                         
  -6   3   6          3.07          4.84         0.55 o                         
  -5   3   6          0.10         -0.12         0.22 o                         
  -4   3   6          6.09          4.05         0.26 o                         
  -3   3   6          0.98          3.36         0.19 o                         
  -2   3   6        411.95        465.06         4.41 o                         
  -1   3   6        705.10        725.35         6.58 o                         
   0   3   6         38.22         43.78         0.57 o                         
   1   3   6        629.14        617.40         7.80 o                         
   2   3   6       1378.91       1425.67        34.38 o                         
   3   3   6          4.96          8.79         0.30 o                         
   4   3   6        240.93        238.24         2.69 o                         
   5   3   6        219.30        204.26         2.91 o                         
   6   3   6         45.03         45.73         1.22 o                         
   7   3   6          9.18          9.62         0.62 o                         
  -6   4   6         53.64         54.15         1.91 o                         
  -5   4   6          8.61         11.16         0.62 o                         
  -4   4   6         27.35         28.73         0.75 o                         
  -3   4   6          1.18          1.56         0.18 o                         
  -2   4   6        102.40        117.12         1.28 o                         
  -1   4   6        135.45        138.13         1.58 o                         
   0   4   6          5.34          5.06         0.19 o                         
   1   4   6       1057.42       1081.52        14.75 o                         
   2   4   6       2267.49       2373.82       114.87 o                         
   3   4   6          5.21          2.63         0.19 o                         
   4   4   6         21.71         19.13         0.50 o                         
   5   4   6        131.14        133.54         1.86 o                         
   6   4   6         28.02         28.95         0.87 o                         
   7   4   6          0.00          0.01         0.73 o                         
  -6   5   6         44.31         47.98         2.16 o                         
  -5   5   6          7.40          8.42         0.70 o                         
  -4   5   6        121.98        115.65         1.87 o                         
  -3   5   6        137.23        139.69         1.84 o                         
  -2   5   6         39.47         41.99         0.73 o                         
  -1   5   6        208.24        200.46         2.20 o                         
   0   5   6        279.33        271.54         2.94 o                         
   1   5   6         87.42         96.90         1.37 o                         
   2   5   6        323.88        336.86         4.03 o                         
   3   5   6        104.88        101.17         1.31 o                         
   4   5   6         36.14         37.71         0.83 o                         
   5   5   6         85.91         85.48         1.42 o                         
   6   5   6          4.27          3.34         0.36 o                         
  -5   6   6          9.30          8.44         0.67 o                         
  -4   6   6         85.54         88.07         1.82 o                         
  -3   6   6         96.85         97.84         1.62 o                         
  -2   6   6        299.65        308.73         4.00 o                         
  -1   6   6         22.54         23.14         0.75 o                         
   0   6   6        160.15        169.11         2.09 o                         
   1   6   6          0.10          1.40         0.20 o                         
   2   6   6         11.52         10.82         0.51 o                         
   3   6   6          8.00          6.48         0.37 o                         
   4   6   6         88.42         90.84         1.67 o                         
   5   6   6          2.94          2.68         0.33 o                         
   6   6   6         27.11         26.72         1.08 o                         
  -4   7   6          6.48          7.06         0.61 o                         
  -3   7   6         21.56         19.84         0.73 o                         
  -2   7   6         41.98         44.81         0.90 o                         
  -1   7   6         61.38         63.99         1.38 o                         
   0   7   6          0.68          0.84         0.21 o                         
   1   7   6         18.38         18.92         0.64 o                         
   2   7   6         95.73        107.49         1.79 o                         
   3   7   6         42.60         46.88         1.03 o                         
   4   7   6         82.84         83.72         1.69 o                         
   5   7   6        106.53        111.17         2.10 o                         
  -3   8   6          1.45          0.34         0.41 o                         
  -2   8   6         28.97         26.99         0.91 o                         
  -1   8   6         10.17         10.25         0.58 o                         
   0   8   6          1.75          1.68         0.32 o                         
   1   8   6         70.48         69.44         1.37 o                         
   2   8   6        162.49        170.31         2.84 o                         
   3   8   6         18.98         17.24         0.68 o                         
   4   8   6         55.95         56.85         1.47 o                         
  -1   9   6          0.22          0.93         0.44 o                         
   0   9   6          3.35          4.71         0.55 o                         
   1   9   6         94.67         90.52         2.11 o                         
   2   9   6         50.97         46.65         1.67 o                         
   3   9   6          1.34          0.32         0.51 o                         
  -3  -8   7         21.91         23.37         1.30 o                         
  -2  -8   7          0.41          0.28         0.41 o                         
  -1  -8   7        296.30        301.87         5.03 o                         
   0  -8   7        226.00        229.30         4.04 o                         
   1  -8   7         59.65         60.40         1.93 o                         
  -4  -7   7         19.84         22.02         0.99 o                         
  -3  -7   7          4.51          4.54         0.50 o                         
  -2  -7   7        264.19        272.52         4.46 o                         
  -1  -7   7       1077.03       1076.69        13.59 o                         
   0  -7   7        132.04        126.97         3.44 o                         
   1  -7   7          4.09          3.12         0.50 o                         
   2  -7   7         52.38         55.48         1.69 o                         
   3  -7   7          0.18          0.61         0.39 o                         
  -5  -6   7         12.22         12.95         0.76 o                         
  -4  -6   7          5.30          4.77         0.47 o                         
  -3  -6   7         19.74         20.49         0.85 o                         
  -2  -6   7        939.50        927.07        12.51 o                         
  -1  -6   7          7.78          7.02         0.50 o                         
   0  -6   7         66.55         68.10         1.52 o                         
   1  -6   7          3.93          3.10         0.36 o                         
   2  -6   7         16.91         20.42         0.87 o                         
   3  -6   7        194.81        178.12         3.01 o                         
   4  -6   7         23.66         20.52         0.87 o                         
  -6  -5   7          5.73          5.64         0.53 o                         
  -5  -5   7         12.08         12.70         0.70 o                         
  -4  -5   7         76.28         76.36         1.57 o                         
  -3  -5   7        494.83        497.64         5.88 o                         
  -2  -5   7        469.77        461.15         4.96 o                         
  -1  -5   7          0.48          0.45         0.16 o                         
   0  -5   7         56.36         56.42         1.01 o                         
   1  -5   7         29.28         25.85         0.65 o                         
   2  -5   7        246.73        229.36         3.10 o                         
   3  -5   7        265.86        233.81         3.53 o                         
   4  -5   7         15.33         11.87         0.64 o                         
   5  -5   7          2.32          1.84         0.41 o                         
  -6  -4   7         17.50         20.48         1.04 o                         
  -5  -4   7        139.24        129.84         2.25 o                         
  -4  -4   7         18.03         19.12         0.75 o                         
  -3  -4   7        204.19        196.78         2.65 o                         
  -2  -4   7          1.76          1.84         0.18 o                         
  -1  -4   7        109.84        110.84         1.41 o                         
   0  -4   7        113.05        107.15         1.34 o                         
   1  -4   7         48.16         55.25         0.94 o                         
   2  -4   7          0.00          1.43         0.20 o                         
   3  -4   7         15.35          9.97         0.52 o                         
   4  -4   7         26.72         29.29         0.81 o                         
   5  -4   7         56.50         57.51         1.44 o                         
   6  -4   7         43.45         48.95         1.39 o                         
  -7  -3   7          8.01          6.64         0.58 o                         
  -6  -3   7          4.13          3.98         0.49 o                         
  -5  -3   7        374.18        356.42         4.66 o                         
  -4  -3   7        249.45        244.85         3.10 o                         
  -3  -3   7          0.11          0.38         0.13 o                         
  -2  -3   7        223.68        219.84         2.49 o                         
  -1  -3   7        167.45        169.52         1.81 o                         
   0  -3   7         18.61         15.17         0.35 o                         
   1  -3   7        899.85        870.38         8.34 o                         
   2  -3   7         31.63         29.26         0.56 o                         
   3  -3   7        117.66        125.29         1.55 o                         
   4  -3   7         12.37         13.53         0.51 o                         
   5  -3   7          0.39          0.75         0.26 o                         
   6  -3   7         29.90         33.60         1.07 o                         
  -7  -2   7         30.18         31.92         1.91 o                         
  -6  -2   7          8.91          9.42         0.57 o                         
  -5  -2   7        232.15        233.79         3.38 o                         
  -4  -2   7         92.92         92.00         1.20 o                         
  -3  -2   7         57.85         51.81         0.75 o                         
  -2  -2   7          1.19          1.40         0.13 o                         
  -1  -2   7         38.83         36.46         0.54 o                         
   0  -2   7        216.21        205.65         2.00 o                         
   1  -2   7        158.01        179.23         2.01 o                         
   2  -2   7        112.81        110.68         1.24 o                         
   3  -2   7        105.96        104.05         1.27 o                         
   4  -2   7         48.82         50.91         0.86 o                         
   5  -2   7         70.95         71.71         1.22 o                         
   6  -2   7          2.04          2.01         0.31 o                         
   7  -2   7         62.93         64.13         3.00 o                         
  -7  -1   7          0.86          1.18         0.40 o                         
  -6  -1   7          0.34          0.09         0.28 o                         
  -5  -1   7        177.98        171.24         2.61 o                         
  -4  -1   7         85.16         84.83         1.13 o                         
  -3  -1   7         35.61         36.79         0.60 o                         
  -2  -1   7         14.10         11.64         0.28 o                         
  -1  -1   7        954.01       1088.62        46.93 o                         
   0  -1   7        589.11        652.72         9.88 o                         
   1  -1   7         47.51         50.35         0.76 o                         
   2  -1   7        460.32        498.39         4.48 o                         
   3  -1   7        483.44        513.48         4.66 o                         
   4  -1   7         67.46         63.05         0.88 o                         
   5  -1   7          0.00         -0.07         0.17 o                         
   6  -1   7         18.82         21.60         0.68 o                         
   7  -1   7         83.53         85.73         2.12 o                         
  -7   0   7          0.02          0.06         0.33 o                         
  -6   0   7        141.94        138.20         2.52 o                         
  -5   0   7        105.45         98.41         1.85 o                         
  -4   0   7        148.76        154.23         1.75 o                         
  -3   0   7        114.13        118.09         1.30 o                         
  -2   0   7          5.19         11.14         0.25 o                         
  -1   0   7       1242.34       1348.42        33.33 o                         
   0   0   7        990.53       1038.28        25.69 o                         
   1   0   7        579.00        520.53         5.57 o                         
   2   0   7        176.39        178.45         2.33 o                         
   3   0   7        376.44        426.20         4.31 o                         
   4   0   7         99.01        104.74         1.18 o                         
   5   0   7          2.41          2.83         0.24 o                         
   6   0   7         20.04         20.33         0.59 o                         
   7   0   7         14.28         14.27         0.74 o                         
  -7   1   7          0.47          0.19         0.33 o                         
  -6   1   7         26.89         23.30         0.89 o                         
  -5   1   7         60.56         45.73         1.05 o                         
  -4   1   7         41.37         37.62         0.67 o                         
  -3   1   7          0.91          0.80         0.15 o                         
  -2   1   7        638.40        622.22         5.71 o                         
  -1   1   7         17.19         29.09         0.41 o                         
   0   1   7         26.96         23.45         0.29 o                         
   1   1   7         29.54         31.75         0.44 o                         
   2   1   7        664.66        691.89         8.20 o                         
   3   1   7        421.35        466.78         4.89 o                         
   4   1   7          2.75          3.67         0.25 o                         
   5   1   7         33.69         39.53         0.85 o                         
   6   1   7        207.65        202.08         3.04 o                         
   7   1   7         68.61         71.51         1.70 o                         
  -7   2   7         53.42         48.68         1.60 o                         
  -6   2   7          6.63          2.16         0.37 o                         
  -5   2   7        129.36         95.07         1.71 o                         
  -4   2   7          0.88          0.26         0.13 o                         
  -3   2   7        457.66        481.17         4.29 o                         
  -2   2   7        125.93        136.19         1.35 o                         
  -1   2   7        300.47        309.02         3.00 o                         
   0   2   7        383.52        364.02         3.57 o                         
   1   2   7        477.78        446.76        10.82 o                         
   2   2   7        269.85        284.29         3.43 o                         
   3   2   7        498.57        541.33         5.85 o                         
   4   2   7          0.15          0.52         0.15 o                         
   5   2   7         14.40         14.12         0.51 o                         
   6   2   7        444.44        439.47         6.19 o                         
   7   2   7          8.32          8.80         0.61 o                         
  -6   3   7         60.60         51.50         1.34 o                         
  -5   3   7        110.53        104.17         1.82 o                         
  -4   3   7         28.63         27.69         0.73 o                         
  -3   3   7          7.98          8.40         0.27 o                         
  -2   3   7       1644.40       1772.11        70.47 o                         
  -1   3   7        253.92        252.92         2.45 o                         
   0   3   7        189.63        183.74         1.83 o                         
   1   3   7         11.48         16.84         0.26 o                         
   2   3   7       1257.94       1313.40        31.51 o                         
   3   3   7        612.12        623.43         6.38 o                         
   4   3   7        374.90        383.60         4.32 o                         
   5   3   7        445.40        424.76         5.45 o                         
   6   3   7         20.46         18.18         0.71 o                         
   7   3   7         13.81         12.63         0.83 o                         
  -6   4   7         27.22         30.86         1.10 o                         
  -5   4   7         14.01         15.15         0.78 o                         
  -4   4   7         16.97         16.02         0.62 o                         
  -3   4   7          0.25          1.07         0.16 o                         
  -2   4   7        129.06        138.09         1.52 o                         
  -1   4   7         72.97         77.83         1.00 o                         
   0   4   7          0.76          1.37         0.19 o                         
   1   4   7        190.66        205.36         2.05 o                         
   2   4   7        833.33        843.94         8.53 o                         
   3   4   7          3.15          5.73         0.22 o                         
   4   4   7        424.77        400.33         4.31 o                         
   5   4   7        144.40        147.81         2.09 o                         
   6   4   7         57.54         55.36         1.25 o                         
   7   4   7         58.27         56.42         2.00 o                         
  -6   5   7          0.35          0.86         0.45 o                         
  -5   5   7          0.06          0.66         0.32 o                         
  -4   5   7         19.47         24.66         0.78 o                         
  -3   5   7         89.26         88.61         1.39 o                         
  -2   5   7         71.30         71.24         1.10 o                         
  -1   5   7        448.96        445.82         4.64 o                         
   0   5   7          0.32          0.50         0.12 o                         
   1   5   7         84.20         79.51         0.97 o                         
   2   5   7         95.20         96.02         1.25 o                         
   3   5   7        510.30        531.07         6.16 o                         
   4   5   7        636.07        633.53         7.84 o                         
   5   5   7          6.64          6.39         0.40 o                         
   6   5   7         70.82         69.87         1.62 o                         
  -5   6   7        133.63        137.14         2.82 o                         
  -4   6   7          0.42          0.12         0.26 o                         
  -3   6   7         20.45         20.21         0.64 o                         
  -2   6   7        210.88        211.88         3.00 o                         
  -1   6   7          6.89          5.87         0.35 o                         
   0   6   7        328.73        315.79         3.59 o                         
   1   6   7          6.44          8.39         0.45 o                         
   2   6   7        499.88        530.62         5.92 o                         
   3   6   7        617.96        630.23         7.77 o                         
   4   6   7         37.75         35.86         0.78 o                         
   5   6   7         57.72         52.18         1.13 o                         
   6   6   7          0.02         -0.16         0.35 o                         
  -4   7   7         37.93         38.08         1.34 o                         
  -3   7   7          1.81          2.14         0.35 o                         
  -2   7   7          0.01          0.40         0.19 o                         
  -1   7   7         65.93         65.00         1.36 o                         
   0   7   7          2.83          7.03         0.43 o                         
   1   7   7         16.17         18.64         0.59 o                         
   2   7   7        205.63        196.22         2.80 o                         
   3   7   7        273.30        257.00         3.38 o                         
   4   7   7         24.33         24.41         0.75 o                         
   5   7   7          1.04          1.10         0.43 o                         
  -3   8   7         25.14         21.50         1.28 o                         
  -2   8   7        147.56        141.32         2.68 o                         
  -1   8   7         31.40         32.16         1.02 o                         
   0   8   7         32.33         35.49         0.93 o                         
   1   8   7        170.30        167.54         2.65 o                         
   2   8   7        123.87        118.61         2.35 o                         
   3   8   7          4.82          7.19         0.49 o                         
   4   8   7          0.34          0.09         0.28 o                         
  -1   9   7          0.35          0.41         0.42 o                         
   0   9   7          9.45         11.28         0.79 o                         
   1   9   7          1.06          1.25         0.33 o                         
   2   9   7         55.08         59.25         1.90 o                         
   3   9   7          0.33          0.21         0.49 o                         
  -2  -8   8          2.03          2.48         0.55 o                         
  -1  -8   8          5.53          6.60         0.71 o                         
   0  -8   8          0.02          0.25         0.44 o                         
   1  -8   8         28.53         29.36         1.15 o                         
  -4  -7   8          5.27          4.37         0.62 o                         
  -3  -7   8         74.09         77.31         1.90 o                         
  -2  -7   8         39.38         39.07         1.21 o                         
  -1  -7   8          6.72          9.08         0.68 o                         
   0  -7   8        134.58        134.57         2.88 o                         
   1  -7   8          5.44          6.18         0.58 o                         
   2  -7   8         70.94         73.54         1.88 o                         
   3  -7   8        126.68        143.75         2.92 o                         
  -5  -6   8          6.84          5.67         0.79 o                         
  -4  -6   8        152.08        150.16         2.66 o                         
  -3  -6   8         48.71         46.63         1.32 o                         
  -2  -6   8          0.71          1.16         0.34 o                         
  -1  -6   8        346.54        359.81         5.87 o                         
   0  -6   8         95.89         93.08         1.74 o                         
   1  -6   8          1.56          1.86         0.31 o                         
   2  -6   8         18.56         18.78         0.78 o                         
   3  -6   8        168.98        175.01         2.94 o                         
   4  -6   8          0.06          0.37         0.72 o                         
  -6  -5   8          0.95          1.56         0.44 o                         
  -5  -5   8        164.74        169.57         3.02 o                         
  -4  -5   8         40.34         39.94         1.33 o                         
  -3  -5   8        106.52        106.79         1.83 o                         
  -2  -5   8        151.21        146.93         2.54 o                         
  -1  -5   8         47.43         45.24         0.84 o                         
   0  -5   8          0.33          0.48         0.19 o                         
   1  -5   8         33.33         38.48         0.91 o                         
   2  -5   8          5.59          6.19         0.40 o                         
   3  -5   8        136.51        123.65         2.13 o                         
   4  -5   8         92.97         82.22         1.71 o                         
   5  -5   8          4.96          4.92         0.58 o                         
  -6  -4   8         27.84         28.74         1.04 o                         
  -5  -4   8          1.56          1.08         0.35 o                         
  -4  -4   8        172.44        169.62         2.41 o                         
  -3  -4   8          1.45          1.70         0.24 o                         
  -2  -4   8        482.27        460.64         4.82 o                         
  -1  -4   8        396.87        382.10         3.66 o                         
   0  -4   8        102.95        101.64         1.25 o                         
   1  -4   8         28.43         29.42         0.62 o                         
   2  -4   8         54.50         47.81         0.89 o                         
   3  -4   8        526.91        476.14         5.96 o                         
   4  -4   8        257.31        239.43         3.98 o                         
   5  -4   8         18.07         19.51         0.78 o                         
   6  -4   8          0.65         -0.40         0.87 o                         
  -7  -3   8          0.94          1.52         0.39 o                         
  -6  -3   8         39.08         39.57         1.07 o                         
  -5  -3   8        379.62        383.99         6.14 o                         
  -4  -3   8        430.97        418.73         4.72 o                         
  -3  -3   8        423.07        403.65         3.84 o                         
  -2  -3   8        245.26        235.77         2.56 o                         
  -1  -3   8        352.44        363.74         3.43 o                         
   0  -3   8        191.63        206.41         2.17 o                         
   1  -3   8          2.51          2.34         0.20 o                         
   2  -3   8         91.44         88.10         1.29 o                         
   3  -3   8        231.53        197.14         2.31 o                         
   4  -3   8         53.58         54.96         1.02 o                         
   5  -3   8         47.28         45.88         1.13 o                         
   6  -3   8         13.16         17.33         0.87 o                         
  -7  -2   8          9.82          9.71         0.77 o                         
  -6  -2   8         16.21         14.60         0.73 o                         
  -5  -2   8        705.03        702.95         7.99 o                         
  -4  -2   8        526.80        521.31         5.46 o                         
  -3  -2   8         23.08         19.41         0.44 o                         
  -2  -2   8         70.34         71.52         0.88 o                         
  -1  -2   8        511.53        576.32         5.34 o                         
   0  -2   8        768.76        811.67         7.43 o                         
   1  -2   8        431.98        409.60         3.82 o                         
   2  -2   8          8.31         12.19         0.30 o                         
   3  -2   8         42.52         39.57         0.64 o                         
   4  -2   8         43.92         39.61         0.88 o                         
   5  -2   8         15.04         16.80         0.55 o                         
   6  -2   8        118.49        128.91         1.99 o                         
  -7  -1   8         46.30         46.02         1.37 o                         
  -6  -1   8         17.77         18.53         0.78 o                         
  -5  -1   8         87.58         86.32         1.63 o                         
  -4  -1   8        158.13        148.34         1.73 o                         
  -3  -1   8         32.64         32.69         0.61 o                         
  -2  -1   8        353.57        399.25         5.42 o                         
  -1  -1   8          9.40         15.11         0.27 o                         
   0  -1   8        623.20        635.35         5.85 o                         
   1  -1   8         53.26         65.22         0.79 o                         
   2  -1   8          9.98         14.67         0.33 o                         
   3  -1   8         60.72         67.20         0.99 o                         
   4  -1   8         65.13         68.25         0.89 o                         
   5  -1   8         27.55         25.44         0.61 o                         
   6  -1   8        111.20        117.81         1.70 o                         
   7  -1   8          4.14          4.02         0.59 o                         
  -7   0   8          4.16          4.10         0.53 o                         
  -6   0   8        194.96        201.20         3.35 o                         
  -5   0   8         12.83         12.44         0.55 o                         
  -4   0   8          0.77          1.22         0.16 o                         
  -3   0   8          8.05          4.91         0.25 o                         
  -2   0   8        107.73        112.02         1.18 o                         
   0   0   8         46.78         34.06         0.44 o                         
   1   0   8         55.37         43.85         0.61 o                         
   2   0   8        166.77        205.30         2.29 o                         
   3   0   8         27.99         35.05         0.55 o                         
   4   0   8         45.21         47.52         0.77 o                         
   5   0   8          7.58          8.34         0.33 o                         
   6   0   8         44.94         44.97         0.97 o                         
   7   0   8        268.92        265.92         6.98 o                         
  -7   1   8         16.30         17.46         1.02 o                         
  -6   1   8         16.36         17.78         0.79 o                         
  -5   1   8          0.87          0.84         0.27 o                         
  -4   1   8         38.16         32.75         0.59 o                         
  -3   1   8        542.70        504.93         4.62 o                         
  -2   1   8        368.46        387.16         3.65 o                         
  -1   1   8         85.14         73.16         0.79 o                         
   0   1   8          1.01          0.49         0.05 o                         
   1   1   8        187.41        148.62         1.75 o                         
   2   1   8        400.57        426.31         4.86 o                         
   3   1   8          0.50          0.54         0.11 o                         
   4   1   8          0.38          1.00         0.14 o                         
   5   1   8        141.52        143.42         2.34 o                         
   6   1   8        262.21        275.24         4.16 o                         
   7   1   8          0.00          0.28         0.33 o                         
  -7   2   8        114.20        120.77         2.48 o                         
  -6   2   8          1.56          1.47         0.33 o                         
  -5   2   8        272.59        250.89         3.28 o                         
  -4   2   8         52.19         35.94         0.67 o                         
  -3   2   8         17.66         21.01         0.43 o                         
  -2   2   8        300.26        291.18         2.72 o                         
  -1   2   8        204.85        186.18         1.96 o                         
   0   2   8         33.75         32.85         0.46 o                         
   2   2   8         92.78        126.92         1.58 o                         
   3   2   8       1137.35       1222.44        18.28 o                         
   4   2   8          0.16          0.20         0.14 o                         
   5   2   8         14.90         15.93         0.53 o                         
   6   2   8        116.81        118.87         2.01 o                         
   7   2   8         87.16         86.16         2.22 o                         
  -6   3   8         22.20         19.86         0.83 o                         
  -5   3   8        129.71        104.95         2.05 o                         
  -4   3   8        166.36        133.19         1.83 o                         
  -3   3   8          2.18          3.40         0.20 o                         
  -2   3   8        227.70        220.18         2.08 o                         
  -1   3   8        242.71        258.51         2.50 o                         
   0   3   8         36.56         40.40         0.51 o                         
   2   3   8         66.22         83.83         1.26 o                         
   3   3   8          4.07          3.43         0.19 o                         
   4   3   8         22.60         22.93         0.52 o                         
   5   3   8          3.06          2.79         0.24 o                         
   6   3   8        230.51        228.94         3.51 o                         
   7   3   8          7.78          6.58         0.68 o                         
  -6   4   8         13.10         12.94         0.83 o                         
  -5   4   8          3.78          0.74         0.28 o                         
  -4   4   8          0.16          0.14         0.18 o                         
  -3   4   8         74.50         69.43         1.09 o                         
  -2   4   8        429.78        448.06         4.02 o                         
  -1   4   8        395.01        429.00         4.07 o                         
   0   4   8        670.75        680.94         6.43 o                         
   1   4   8          1.54          0.50         0.12 o                         
   2   4   8        438.92        444.40         4.76 o                         
   3   4   8        352.51        356.94         3.75 o                         
   4   4   8          2.95          2.72         0.19 o                         
   5   4   8         81.46         83.46         1.34 o                         
   6   4   8         94.51         91.43         1.72 o                         
   7   4   8         23.80         23.71         1.54 o                         
  -6   5   8          0.24          0.30         0.93 o                         
  -5   5   8         13.21         11.03         0.65 o                         
  -4   5   8         22.41         16.25         0.58 o                         
  -3   5   8         42.18         40.46         0.83 o                         
  -2   5   8        388.83        404.88         4.10 o                         
  -1   5   8        285.82        293.44         3.05 o                         
   0   5   8        568.16        567.79         5.96 o                         
   1   5   8         48.86         55.23         0.72 o                         
   2   5   8          0.31          0.27         0.09 o                         
   3   5   8          0.78          0.35         0.12 o                         
   4   5   8        320.20        318.20         4.16 o                         
   5   5   8          5.34          4.57         0.33 o                         
   6   5   8          3.80          3.97         0.42 o                         
  -5   6   8          2.39          0.61         0.46 o                         
  -4   6   8          8.23          8.82         0.50 o                         
  -3   6   8          3.52          3.76         0.35 o                         
  -2   6   8         71.87         72.01         1.07 o                         
  -1   6   8        324.25        313.12         3.61 o                         
   0   6   8         16.36         13.51         0.42 o                         
   1   6   8        110.82        112.67         1.35 o                         
   2   6   8        196.64        210.54         2.65 o                         
   3   6   8          0.07          0.08         0.15 o                         
   4   6   8        175.77        173.42         2.34 o                         
   5   6   8        106.57        102.78         1.85 o                         
   6   6   8        105.03        103.58         2.40 o                         
  -4   7   8          7.96          6.66         0.71 o                         
  -3   7   8         48.40         47.88         0.96 o                         
  -2   7   8        119.98        122.75         2.02 o                         
  -1   7   8        228.08        229.38         3.18 o                         
   0   7   8          0.34          0.32         0.19 o                         
   1   7   8          2.11          2.78         0.27 o                         
   2   7   8          1.54          1.22         0.21 o                         
   3   7   8        291.18        298.82         3.76 o                         
   4   7   8         21.99         21.27         0.63 o                         
   5   7   8         16.14         12.95         0.61 o                         
  -3   8   8         33.76         30.44         1.22 o                         
  -2   8   8        403.02        410.23         5.70 o                         
  -1   8   8        129.79        134.87         2.33 o                         
   0   8   8        107.36        110.67         2.08 o                         
   1   8   8         30.81         33.04         0.91 o                         
   2   8   8          3.72          6.12         0.42 o                         
   3   8   8        142.47        142.18         2.88 o                         
   4   8   8         70.23         67.01         1.59 o                         
  -1   9   8         20.50         20.54         1.16 o                         
   0   9   8         13.02         16.62         0.94 o                         
   1   9   8          4.01          4.58         0.50 o                         
   2   9   8         89.14         89.02         3.28 o                         
   3   9   8         76.99         68.72         1.91 o                         
  -2  -8   9         36.25         34.92         1.67 o                         
  -1  -8   9         13.68         11.57         0.86 o                         
   0  -8   9         25.05         27.80         1.25 o                         
  -4  -7   9          4.88          6.44         0.67 o                         
  -3  -7   9          2.44          3.10         0.50 o                         
  -2  -7   9         23.17         23.11         1.01 o                         
  -1  -7   9         25.39         26.16         1.30 o                         
   0  -7   9         32.36         31.90         1.91 o                         
   1  -7   9          3.14          2.75         0.46 o                         
   2  -7   9         19.28         18.64         0.89 o                         
   3  -7   9          2.89          2.03         1.05 o                         
  -5  -6   9          7.27          7.79         0.67 o                         
  -4  -6   9          9.22          9.11         0.69 o                         
  -3  -6   9        111.26        107.19         2.22 o                         
  -2  -6   9         84.32         86.76         2.08 o                         
  -1  -6   9          7.44          8.46         0.77 o                         
   0  -6   9        482.09        451.58         6.36 o                         
   1  -6   9         26.70         26.56         0.91 o                         
   2  -6   9          1.47          0.82         0.32 o                         
   3  -6   9        177.88        188.69         3.13 o                         
   4  -6   9          0.00          0.11         0.36 o                         
  -6  -5   9          2.89          1.77         0.49 o                         
  -5  -5   9         21.51         17.07         0.83 o                         
  -4  -5   9          1.26          1.39         0.36 o                         
  -3  -5   9         11.37         12.63         0.87 o                         
  -2  -5   9        609.71        588.65         7.71 o                         
  -1  -5   9       1068.63       1042.96        10.11 o                         
   0  -5   9       1108.58       1083.04        11.42 o                         
   1  -5   9        147.73        142.73         2.16 o                         
   2  -5   9         35.64         34.87         0.92 o                         
   3  -5   9         91.40         93.10         1.74 o                         
   4  -5   9          0.30          0.35         0.28 o                         
   5  -5   9         20.16         20.67         0.85 o                         
  -6  -4   9          0.04          0.65         0.35 o                         
  -5  -4   9          0.72          0.31         0.35 o                         
  -4  -4   9          0.45          0.76         0.37 o                         
  -3  -4   9       1305.25       1296.79        18.56 o                         
  -2  -4   9         55.83         54.80         0.87 o                         
  -1  -4   9        142.99        138.50         1.58 o                         
   0  -4   9        911.99        894.24         8.05 o                         
   1  -4   9          5.06          4.93         0.28 o                         
   2  -4   9         82.72         76.88         1.17 o                         
   3  -4   9        190.40        175.50         2.63 o                         
   4  -4   9          0.23          0.09         0.23 o                         
   5  -4   9         29.59         31.05         0.97 o                         
  -6  -3   9         49.59         51.82         1.28 o                         
  -5  -3   9         20.76         20.75         0.70 o                         
  -4  -3   9        309.58        302.18         3.76 o                         
  -3  -3   9       1130.79       1107.19         9.83 o                         
  -2  -3   9        593.27        572.70         6.15 o                         
  -1  -3   9         22.98         25.05         0.47 o                         
   0  -3   9         10.72         13.75         0.35 o                         
   1  -3   9          7.46          7.56         0.27 o                         
   2  -3   9         89.97         89.72         1.18 o                         
   3  -3   9        185.32        174.89         2.38 o                         
   4  -3   9          7.69          5.02         0.33 o                         
   5  -3   9          0.01         -0.01         0.26 o                         
   6  -3   9          3.02          2.45         0.43 o                         
  -7  -2   9          0.56          0.86         0.35 o                         
  -6  -2   9          1.59          1.08         0.34 o                         
  -5  -2   9         64.58         61.95         1.19 o                         
  -4  -2   9       2130.00       2077.89        28.69 o                         
  -3  -2   9         91.24         91.92         1.19 o                         
  -2  -2   9         21.46         22.42         0.42 o                         
  -1  -2   9         52.11         44.77         0.72 o                         
   0  -2   9          0.47          0.19         0.09 o                         
   1  -2   9          0.74          0.15         0.09 o                         
   2  -2   9         22.22         20.66         0.56 o                         
   3  -2   9         46.73         49.26         0.76 o                         
   4  -2   9          5.75          4.09         0.28 o                         
   5  -2   9         47.50         48.04         1.08 o                         
   6  -2   9          3.72          4.10         0.47 o                         
  -7  -1   9          4.45          4.94         0.60 o                         
  -6  -1   9         32.95         35.30         1.09 o                         
  -5  -1   9        203.78        198.06         3.06 o                         
  -4  -1   9          1.01          0.76         0.25 o                         
  -3  -1   9        127.39        119.65         1.35 o                         
  -2  -1   9         83.81         73.03         1.03 o                         
  -1  -1   9         53.35         57.32         0.72 o                         
   0  -1   9       3077.49       3172.34       108.88 o                         
   1  -1   9        137.86        143.80         1.44 o                         
   2  -1   9        361.85        354.07         3.54 o                         
   3  -1   9        508.71        519.96         5.34 o                         
   4  -1   9          6.95          5.98         0.28 o                         
   5  -1   9          1.78          3.28         0.24 o                         
   6  -1   9          8.95          9.72         0.54 o                         
   7  -1   9        190.64        202.15         4.77 o                         
  -7   0   9          0.10          0.10         0.36 o                         
  -6   0   9        118.79        120.19         2.49 o                         
  -5   0   9        174.12        163.41         3.19 o                         
  -4   0   9         36.29         37.80         0.83 o                         
  -3   0   9        359.39        343.54         3.46 o                         
  -2   0   9         25.78         27.34         0.42 o                         
   0   0   9        572.06        578.57         5.43 o                         
   1   0   9        115.94        121.88         1.53 o                         
   2   0   9        317.89        325.63         3.50 o                         
   3   0   9        118.00        118.96         2.11 o                         
   4   0   9          0.02          0.49         0.13 o                         
   5   0   9         25.77         26.25         0.85 o                         
   6   0   9          1.78          2.65         0.53 o                         
   7   0   9         24.58         25.45         1.21 o                         
  -7   1   9         17.02         21.13         0.95 o                         
  -6   1   9          5.65          5.40         0.49 o                         
  -5   1   9         22.85         20.68         0.70 o                         
  -4   1   9         77.15         73.99         1.21 o                         
  -3   1   9        118.99        117.63         1.31 o                         
  -2   1   9        134.18        113.65         1.20 o                         
  -1   1   9        484.57        473.86         4.68 o                         
   0   1   9        255.18        270.18         2.69 o                         
   1   1   9         45.45         54.39         0.73 o                         
   2   1   9        518.10        538.28         6.07 o                         
   3   1   9       1085.90       1163.27        12.37 o                         
   4   1   9         13.34         13.43         0.37 o                         
   5   1   9         26.38         30.13         0.77 o                         
   6   1   9         19.21         17.79         0.72 o                         
   7   1   9        191.87        181.51         5.26 o                         
  -7   2   9          0.36         -0.43         0.43 o                         
  -6   2   9         24.41         25.82         0.92 o                         
  -5   2   9         18.83         16.26         0.58 o                         
  -4   2   9          0.06          0.24         0.14 o                         
  -3   2   9        138.45        135.12         1.68 o                         
  -2   2   9        312.10        284.00         2.57 o                         
  -1   2   9        212.83        238.02         2.28 o                         
   0   2   9        368.95        371.75         3.81 o                         
   1   2   9         13.15          8.75         0.53 o                         
   2   2   9        625.22        658.95         8.27 o                         
   3   2   9        246.95        242.33         2.60 o                         
   4   2   9        130.34        129.37         1.67 o                         
   5   2   9         58.24         58.43         1.13 o                         
   6   2   9         41.85         44.80         1.11 o                         
   7   2   9        230.02        224.97         6.56 o                         
  -6   3   9          0.48          1.86         0.38 o                         
  -5   3   9          1.15          0.02         0.23 o                         
  -4   3   9         57.08         59.07         1.05 o                         
  -3   3   9         36.90         37.40         0.62 o                         
  -2   3   9       1100.25       1151.15        10.05 o                         
  -1   3   9        190.48        185.26         1.93 o                         
   0   3   9          5.28          8.53         0.18 o                         
   1   3   9        144.50        158.70         4.31 o                         
   3   3   9          1.99          7.94         0.25 o                         
   4   3   9        214.81        213.48         2.41 o                         
   5   3   9          1.63          1.65         0.28 o                         
   6   3   9          6.34          4.73         0.54 o                         
   7   3   9         15.50         16.40         1.03 o                         
  -6   4   9         43.26         44.90         1.54 o                         
  -5   4   9          7.33          5.92         0.46 o                         
  -4   4   9        117.55        131.46         1.85 o                         
  -3   4   9         61.64         58.21         0.89 o                         
  -2   4   9         18.83         18.63         0.35 o                         
  -1   4   9        191.49        203.00         2.07 o                         
   0   4   9         18.53         16.04         0.31 o                         
   1   4   9        283.93        292.81         3.58 o                         
   2   4   9          4.89          8.39         0.60 o                         
   3   4   9        354.20        358.74         3.74 o                         
   4   4   9         54.03         50.57         0.80 o                         
   5   4   9         27.31         28.51         0.69 o                         
   6   4   9          1.21          0.99         0.35 o                         
   7   4   9         33.80         31.33         1.50 o                         
  -5   5   9          6.15          8.45         0.55 o                         
  -4   5   9          1.65          0.29         0.22 o                         
  -3   5   9          6.71          5.89         0.34 o                         
  -2   5   9         75.62         73.15         1.34 o                         
  -1   5   9         79.11         79.96         1.06 o                         
   0   5   9        122.87        128.56         1.45 o                         
   1   5   9         95.07         96.38         1.08 o                         
   2   5   9        761.73        761.57         8.52 o                         
   3   5   9        302.97        306.43         3.43 o                         
   4   5   9        325.59        314.03         3.62 o                         
   5   5   9          0.20          0.43         0.19 o                         
   6   5   9          0.06          0.19         0.24 o                         
  -5   6   9         20.15         20.58         1.14 o                         
  -4   6   9         17.39         22.62         0.71 o                         
  -3   6   9         10.06         12.47         0.47 o                         
  -2   6   9          8.64          9.00         0.43 o                         
  -1   6   9        270.29        266.30         3.12 o                         
   0   6   9        340.01        349.49         3.71 o                         
   1   6   9         17.76         19.34         0.40 o                         
   2   6   9        256.79        243.35         3.01 o                         
   3   6   9         17.94         27.22         0.81 o                         
   4   6   9         64.99         69.14         1.53 o                         
   5   6   9          1.92          2.05         0.26 o                         
   6   6   9         12.28         11.66         0.77 o                         
  -4   7   9         15.14         18.88         0.96 o                         
  -3   7   9         10.64          9.59         0.42 o                         
  -2   7   9         17.29         18.83         0.68 o                         
  -1   7   9          0.40          0.23         0.20 o                         
   0   7   9        126.52        128.73         2.20 o                         
   1   7   9         59.78         63.39         1.08 o                         
   2   7   9          2.04          2.12         0.22 o                         
   3   7   9        479.40        492.91         5.85 o                         
   4   7   9          0.03          0.09         0.20 o                         
   5   7   9          5.71          5.43         0.46 o                         
  -3   8   9         42.12         40.43         2.94 o                         
  -2   8   9         43.10         43.43         1.19 o                         
  -1   8   9        339.60        356.63         4.67 o                         
   0   8   9         68.00         68.88         1.37 o                         
   1   8   9         62.86         68.07         1.29 o                         
   2   8   9        153.79        170.99         2.30 o                         
   3   8   9         92.87         93.58         1.90 o                         
   4   8   9          0.09          0.20         0.28 o                         
  -1   9   9        151.59        158.06         3.44 o                         
   0   9   9         20.86         20.79         0.88 o                         
   1   9   9         42.82         41.86         1.37 o                         
   2   9   9        378.98        370.18         8.15 o                         
   3   9   9          0.60          1.91         0.99 o                         
  -3  -7  10          0.13          0.79         0.46 o                         
  -2  -7  10         23.75         24.96         1.06 o                         
  -1  -7  10         30.16         31.81         1.18 o                         
   0  -7  10          5.21          5.40         0.64 o                         
   1  -7  10         54.47         58.32         1.91 o                         
   2  -7  10         12.93         12.25         1.25 o                         
  -5  -6  10         40.24         48.97         1.63 o                         
  -4  -6  10         66.10         67.91         1.73 o                         
  -3  -6  10         27.24         30.81         1.09 o                         
  -2  -6  10          7.85          8.46         0.65 o                         
  -1  -6  10         82.38         83.92         2.11 o                         
   0  -6  10          0.19         -0.03         0.32 o                         
   1  -6  10         57.81         56.53         1.23 o                         
   2  -6  10         45.00         47.60         1.38 o                         
   3  -6  10          6.12          5.62         0.75 o                         
  -5  -5  10         17.35         20.73         0.91 o                         
  -4  -5  10         25.46         23.76         0.91 o                         
  -3  -5  10         96.54         96.51         1.87 o                         
  -2  -5  10         18.79         21.24         0.77 o                         
  -1  -5  10         85.37         83.55         1.41 o                         
   0  -5  10        459.89        452.85         6.48 o                         
   1  -5  10        535.91        515.37         7.14 o                         
   2  -5  10          9.74         10.26         0.58 o                         
   3  -5  10          0.31         -0.06         0.24 o                         
   4  -5  10         34.20         40.58         1.15 o                         
  -6  -4  10          0.19          0.15         0.45 o                         
  -5  -4  10        114.54        124.13         2.39 o                         
  -4  -4  10         22.35         20.04         0.76 o                         
  -3  -4  10          0.06          0.21         0.23 o                         
  -2  -4  10        272.87        258.67         2.87 o                         
  -1  -4  10          0.40          0.68         0.16 o                         
   0  -4  10        856.57        812.88         7.92 o                         
   1  -4  10         18.81         16.28         0.48 o                         
   2  -4  10          4.08          5.81         0.43 o                         
   3  -4  10        116.43        127.28         2.02 o                         
   4  -4  10         31.52         22.25         0.81 o                         
   5  -4  10         26.34         25.17         0.86 o                         
  -6  -3  10         12.01         14.58         0.73 o                         
  -5  -3  10         53.91         53.18         1.23 o                         
  -4  -3  10          0.67          0.63         0.22 o                         
  -3  -3  10          4.36          4.23         0.29 o                         
  -2  -3  10        371.09        342.17         3.71 o                         
  -1  -3  10         99.71         99.10         1.35 o                         
   0  -3  10          0.69          1.15         0.16 o                         
   1  -3  10         96.60        100.91         1.22 o                         
   2  -3  10         12.83         12.56         0.35 o                         
   3  -3  10        103.88         85.74         1.39 o                         
   4  -3  10        342.87        287.72         3.63 o                         
   5  -3  10         35.42         32.23         0.87 o                         
   6  -3  10          0.38          0.19         0.32 o                         
  -6  -2  10        211.59        213.20         4.15 o                         
  -5  -2  10         95.46         99.29         1.81 o                         
  -4  -2  10        301.84        285.37         4.15 o                         
  -3  -2  10       1483.63       1448.43        12.71 o                         
  -2  -2  10        396.48        384.54         3.73 o                         
  -1  -2  10         28.03         29.33         0.46 o                         
   0  -2  10         38.55         36.55         0.55 o                         
   1  -2  10        187.81        196.45         1.98 o                         
   2  -2  10          6.12          6.62         0.18 o                         
   3  -2  10         96.31         73.64         1.13 o                         
   4  -2  10         41.39         36.81         0.77 o                         
   5  -2  10          8.94          8.80         0.48 o                         
   6  -2  10         32.69         32.87         1.11 o                         
  -7  -1  10         46.15         52.52         1.64 o                         
  -6  -1  10         21.57         21.96         0.88 o                         
  -5  -1  10         95.99         96.56         2.08 o                         
  -4  -1  10       2063.53       1963.97        35.83 o                         
  -3  -1  10        328.70        315.17         3.39 o                         
  -2  -1  10        177.73        166.05         1.87 o                         
  -1  -1  10         60.22         50.30         0.64 o                         
   0  -1  10         29.02         25.37         0.37 o                         
   1  -1  10        101.78         99.49         1.10 o                         
   2  -1  10         68.38         56.33         0.78 o                         
   3  -1  10        127.35        129.57         1.54 o                         
   4  -1  10         36.54         33.09         0.78 o                         
   5  -1  10         42.42         40.41         0.87 o                         
   6  -1  10          0.00         -0.26         0.26 o                         
  -7   0  10          3.30          3.06         0.49 o                         
  -6   0  10          0.16          0.59         0.29 o                         
  -5   0  10        125.71        125.44         1.91 o                         
  -4   0  10         65.25         63.00         0.97 o                         
  -3   0  10         28.81         24.18         0.47 o                         
  -2   0  10         67.29         69.59         0.78 o                         
  -1   0  10         14.79         17.42         0.31 o                         
   0   0  10        336.92        351.07         3.39 o                         
   1   0  10         30.91         27.48         0.41 o                         
   2   0  10        228.48        235.92         2.63 o                         
   3   0  10         39.67         34.65         0.67 o                         
   4   0  10         11.85         17.11         0.56 o                         
   5   0  10         79.66         84.71         1.52 o                         
   6   0  10          0.17          0.32         0.25 o                         
   7   0  10         17.91         22.56         1.83 o                         
  -7   1  10         34.70         39.20         1.28 o                         
  -6   1  10         17.29         16.39         0.74 o                         
  -5   1  10         99.42         96.77         1.71 o                         
  -4   1  10         33.72         36.44         0.71 o                         
  -3   1  10        215.83        204.17         2.22 o                         
  -2   1  10         59.11         57.64         0.73 o                         
  -1   1  10        743.31        743.21         7.97 o                         
   0   1  10        250.57        267.76         2.49 o                         
   1   1  10          2.14          4.02         0.12 o                         
   2   1  10        143.44        132.67         1.43 o                         
   3   1  10         29.93         31.55         0.63 o                         
   4   1  10        110.96        119.86         1.54 o                         
   5   1  10         16.14         18.69         0.69 o                         
   6   1  10          0.40          0.87         0.25 o                         
   7   1  10          1.10          0.53         0.50 o                         
  -6   2  10         23.08         20.78         0.84 o                         
  -5   2  10        122.82        119.43         1.86 o                         
  -4   2  10         80.80         77.86         1.30 o                         
  -3   2  10        161.70        169.10         1.80 o                         
  -2   2  10        210.94        211.92         1.98 o                         
  -1   2  10         14.31         12.69         0.36 o                         
   0   2  10         33.78         31.70         0.41 o                         
   1   2  10        416.53        384.50         6.49 o                         
   2   2  10        390.55        410.58         5.65 o                         
   3   2  10        183.12        205.89         2.24 o                         
   4   2  10        200.36        203.90         2.44 o                         
   5   2  10         44.04         45.32         0.96 o                         
   6   2  10          8.32         10.25         0.55 o                         
   7   2  10        143.42        146.41         4.43 o                         
  -6   3  10          5.21          5.62         0.52 o                         
  -5   3  10          0.98          1.04         0.28 o                         
  -4   3  10         22.01         15.87         0.56 o                         
  -3   3  10        180.17        175.91         1.85 o                         
  -2   3  10        119.29        111.85         1.21 o                         
  -1   3  10         23.68         23.58         0.40 o                         
   0   3  10          2.90          2.16         0.11 o                         
   1   3  10          5.02          2.17         0.37 o                         
   2   3  10        132.56        144.90         4.05 o                         
   3   3  10        430.67        439.05         4.49 o                         
   4   3  10        228.17        230.63         2.67 o                         
   5   3  10         14.28         13.67         0.48 o                         
   6   3  10        138.76        146.56         2.82 o                         
   7   3  10          2.50          2.42         0.53 o                         
  -6   4  10          9.31          6.81         0.62 o                         
  -5   4  10         48.03         36.08         0.99 o                         
  -4   4  10          6.37         13.18         0.49 o                         
  -3   4  10        103.62         92.27         1.23 o                         
  -2   4  10         45.31         47.46         0.75 o                         
  -1   4  10         17.44         13.87         0.35 o                         
   0   4  10          3.33          3.49         0.15 o                         
   1   4  10        679.25        683.17         9.35 o                         
   2   4  10         12.13          9.19         0.74 o                         
   3   4  10         93.36         90.61         1.17 o                         
   4   4  10        214.60        219.89         2.57 o                         
   5   4  10         26.94         30.14         0.66 o                         
   6   4  10          0.56          0.75         0.26 o                         
  -5   5  10          2.34          1.23         0.37 o                         
  -4   5  10        187.95        171.02         2.45 o                         
  -3   5  10          1.35          0.62         0.17 o                         
  -2   5  10         15.98         15.31         0.49 o                         
  -1   5  10        268.80        270.52         2.94 o                         
   0   5  10         49.16         55.91         0.75 o                         
   1   5  10        146.43        166.25         1.75 o                         
   2   5  10         25.48         26.46         0.57 o                         
   3   5  10        670.26        681.42         6.92 o                         
   4   5  10        445.02        456.52         5.34 o                         
   5   5  10         16.74         17.68         0.52 o                         
   6   5  10         29.78         26.51         1.00 o                         
  -5   6  10         62.19         60.30         1.59 o                         
  -4   6  10         44.10         51.61         1.04 o                         
  -3   6  10         47.65         43.68         0.81 o                         
  -2   6  10          0.10          0.01         0.19 o                         
  -1   6  10          6.40          6.18         0.35 o                         
   0   6  10         98.96        105.20         1.34 o                         
   1   6  10          3.43          3.47         0.21 o                         
   2   6  10        154.57        149.64         1.83 o                         
   3   6  10        548.66        533.78         6.15 o                         
   4   6  10         77.78         76.29         1.35 o                         
   5   6  10         12.95         14.63         0.54 o                         
   6   6  10         26.92         27.93         1.05 o                         
  -4   7  10          4.83          6.27         0.62 o                         
  -3   7  10         38.39         38.90         1.04 o                         
  -2   7  10         19.62         21.09         0.75 o                         
  -1   7  10         16.33         17.68         0.58 o                         
   0   7  10        464.68        471.62         5.70 o                         
   1   7  10          6.09          7.02         0.33 o                         
   2   7  10         69.75         65.10         1.09 o                         
   3   7  10        196.10        183.88         2.96 o                         
   4   7  10         77.75         82.97         1.42 o                         
   5   7  10         30.92         33.82         1.04 o                         
  -3   8  10          7.99          8.67         0.88 o                         
  -2   8  10         65.39         67.28         1.88 o                         
  -1   8  10        315.63        310.43         4.39 o                         
   0   8  10          1.31          1.16         0.29 o                         
   1   8  10         41.49         44.15         0.90 o                         
   2   8  10         26.62         26.95         0.71 o                         
   3   8  10         57.33         55.67         1.03 o                         
   4   8  10          4.82          2.21         0.39 o                         
  -1   9  10          0.62          0.20         0.39 o                         
   0   9  10         13.22         14.26         0.80 o                         
   1   9  10          2.02          2.07         0.46 o                         
   2   9  10        102.01         95.01         2.41 o                         
  -3  -7  11          0.51         -0.07         0.40 o                         
  -2  -7  11          6.34          7.44         0.69 o                         
  -1  -7  11          6.06          5.48         0.61 o                         
   0  -7  11          2.81          4.09         0.84 o                         
   1  -7  11         38.78         40.60         1.34 o                         
   2  -7  11          4.50          4.73         0.65 o                         
  -4  -6  11         27.77         24.65         1.06 o                         
  -3  -6  11         13.79         18.94         0.91 o                         
  -2  -6  11         38.54         40.01         1.26 o                         
  -1  -6  11          2.80          3.63         0.49 o                         
   0  -6  11          3.89          4.56         0.52 o                         
   1  -6  11         32.11         30.79         0.92 o                         
   2  -6  11          6.09          6.76         0.49 o                         
   3  -6  11         50.40         50.44         1.42 o                         
  -5  -5  11         86.53         95.07         2.12 o                         
  -4  -5  11          0.06          0.06         0.39 o                         
  -3  -5  11        108.59        103.20         2.12 o                         
  -2  -5  11         31.09         31.94         0.95 o                         
  -1  -5  11         24.40         23.02         0.68 o                         
   0  -5  11          1.93          1.13         0.28 o                         
   1  -5  11         31.68         30.85         0.81 o                         
   2  -5  11         86.49         88.85         1.53 o                         
   3  -5  11         11.05         11.45         0.58 o                         
   4  -5  11        114.35        118.32         2.76 o                         
  -6  -4  11          4.23          4.51         0.63 o                         
  -5  -4  11         32.57         32.59         1.09 o                         
  -4  -4  11        110.09        108.20         2.13 o                         
  -3  -4  11         51.56         46.61         1.26 o                         
  -2  -4  11         47.64         46.52         0.89 o                         
  -1  -4  11         11.21         12.84         0.43 o                         
   0  -4  11        116.10        111.43         1.48 o                         
   1  -4  11         86.06         79.51         1.23 o                         
   2  -4  11         61.88         59.33         1.12 o                         
   3  -4  11         15.65         15.56         0.56 o                         
   4  -4  11          0.05          0.24         0.22 o                         
   5  -4  11          8.70          7.02         0.53 o                         
  -6  -3  11         68.03         79.06         1.91 o                         
  -5  -3  11         30.14         34.32         0.98 o                         
  -4  -3  11         85.10         80.66         1.41 o                         
  -3  -3  11         86.69         87.47         1.36 o                         
  -2  -3  11          0.05         -0.09         0.14 o                         
  -1  -3  11         24.61         25.07         0.54 o                         
   0  -3  11         20.15         20.78         0.56 o                         
   1  -3  11        278.43        263.91         2.67 o                         
   2  -3  11        160.16        161.59         1.84 o                         
   3  -3  11         27.79         27.66         0.58 o                         
   4  -3  11        171.20        166.30         2.54 o                         
   5  -3  11         27.32         32.65         1.17 o                         
   6  -3  11         30.44         27.48         3.19 o                         
  -6  -2  11         40.75         44.60         1.20 o                         
  -5  -2  11          0.57          0.90         0.25 o                         
  -4  -2  11         44.84         47.07         0.94 o                         
  -3  -2  11        172.81        159.84         1.83 o                         
  -2  -2  11         94.72         86.97         1.06 o                         
  -1  -2  11        159.85        153.82         1.56 o                         
   0  -2  11         16.88         14.37         0.35 o                         
   1  -2  11         17.27         13.29         0.32 o                         
   2  -2  11          0.02          0.37         0.12 o                         
   3  -2  11         12.16         11.08         0.41 o                         
   4  -2  11         88.37         69.23         1.88 o                         
   5  -2  11        251.72        228.46         3.22 o                         
   6  -2  11         47.74         44.32         1.57 o                         
  -6  -1  11          2.30          2.60         0.42 o                         
  -5  -1  11        104.47        106.08         1.97 o                         
  -4  -1  11          3.95          3.63         0.27 o                         
  -3  -1  11       1360.85       1323.69        12.46 o                         
  -2  -1  11        121.08        115.74         1.28 o                         
  -1  -1  11        270.47        275.54         2.60 o                         
   0  -1  11        187.02        173.76         1.65 o                         
   1  -1  11         38.39         38.29         0.55 o                         
   2  -1  11         65.96         66.78         0.89 o                         
   3  -1  11        221.18        228.26         2.72 o                         
   4  -1  11        134.09         99.42         1.72 o                         
   5  -1  11         38.72         35.56         0.78 o                         
   6  -1  11         22.91         23.92         1.14 o                         
  -6   0  11          5.02          6.42         0.55 o                         
  -5   0  11        154.28        161.69         2.36 o                         
  -4   0  11       3595.64       3495.94       117.02 o                         
  -3   0  11       1224.60       1179.72        11.13 o                         
  -2   0  11          4.95          4.40         0.17 o                         
  -1   0  11         25.41         21.07         0.38 o                         
   0   0  11        211.89        203.31         2.06 o                         
   1   0  11        115.20        120.98         1.30 o                         
   2   0  11        314.29        301.37         3.46 o                         
   3   0  11         10.99         11.04         0.35 o                         
   4   0  11          1.44          3.64         0.33 o                         
   5   0  11          6.11          8.56         0.47 o                         
   6   0  11         33.63         34.90         0.99 o                         
  -6   1  11        253.78        252.17         3.81 o                         
  -5   1  11        208.81        205.62         3.16 o                         
  -4   1  11        282.29        266.83         3.15 o                         
  -3   1  11         18.05         15.21         0.38 o                         
  -2   1  11        227.73        251.30         2.39 o                         
  -1   1  11          0.14          0.40         0.13 o                         
   0   1  11        462.07        496.76         4.68 o                         
   1   1  11        121.67        117.09         1.31 o                         
   2   1  11         50.44         59.19         0.73 o                         
   3   1  11        165.16        184.41         2.08 o                         
   4   1  11         13.26         12.68         0.38 o                         
   5   1  11         50.69         57.51         1.33 o                         
   6   1  11          2.86          1.64         0.29 o                         
   7   1  11        106.23        117.27         3.57 o                         
  -6   2  11         91.11         92.02         2.00 o                         
  -5   2  11        252.82        243.10         3.19 o                         
  -4   2  11          3.29          4.28         0.38 o                         
  -3   2  11        122.90        120.85         1.43 o                         
  -2   2  11         94.51         97.84         1.11 o                         
  -1   2  11        710.39        715.01         6.72 o                         
   0   2  11        646.37        636.30         5.93 o                         
   1   2  11         99.46        103.78         1.68 o                         
   2   2  11        310.95        325.98         4.96 o                         
   3   2  11         13.33         18.70         0.37 o                         
   4   2  11          5.44          9.50         0.32 o                         
   5   2  11        111.09        118.70         1.86 o                         
   6   2  11         24.97         27.20         0.83 o                         
   7   2  11        153.34        161.15         4.35 o                         
  -6   3  11          2.29          3.57         0.46 o                         
  -5   3  11          2.09          0.64         0.26 o                         
  -4   3  11         90.45         84.79         1.34 o                         
  -3   3  11         13.42          9.66         0.31 o                         
  -2   3  11          2.05          4.76         0.25 o                         
  -1   3  11        195.31        187.88         2.03 o                         
   0   3  11        134.54        138.94         1.40 o                         
   1   3  11         66.83         69.03         2.20 o                         
   2   3  11         46.30         44.25         1.63 o                         
   3   3  11          2.45          3.41         0.13 o                         
   4   3  11          0.20          0.29         0.12 o                         
   5   3  11         29.16         31.16         0.72 o                         
   6   3  11         94.65        100.55         1.70 o                         
   7   3  11         52.79         51.10         3.70 o                         
  -6   4  11         41.31         45.83         1.39 o                         
  -5   4  11         16.99         15.41         0.68 o                         
  -4   4  11        339.70        326.99         3.65 o                         
  -3   4  11        156.21        146.08         1.82 o                         
  -2   4  11        417.24        415.82         4.20 o                         
  -1   4  11          4.57          4.10         0.21 o                         
   0   4  11         25.47         23.11         0.37 o                         
   1   4  11          0.18         -0.04         0.30 o                         
   2   4  11          4.02          3.85         0.58 o                         
   3   4  11          0.69          1.17         0.10 o                         
   4   4  11        358.31        356.65         5.16 o                         
   5   4  11         29.84         29.89         0.64 o                         
   6   4  11          2.76          3.06         0.33 o                         
  -5   5  11         40.05         40.39         1.28 o                         
  -4   5  11        100.77         85.82         1.42 o                         
  -3   5  11         63.21         69.47         1.06 o                         
  -2   5  11         29.79         26.35         0.61 o                         
  -1   5  11         18.61         17.78         0.45 o                         
   0   5  11         96.55        100.15         1.16 o                         
   1   5  11          3.41          4.52         0.20 o                         
   2   5  11        128.48        115.63         2.27 o                         
   3   5  11         10.62         10.60         0.32 o                         
   4   5  11         97.05         91.26         1.22 o                         
   5   5  11          0.10          0.18         0.17 o                         
   6   5  11         58.91         62.51         1.44 o                         
  -5   6  11          7.31          9.29         3.18 o                         
  -4   6  11        113.64        123.09         1.81 o                         
  -3   6  11         39.60         35.71         0.92 o                         
  -2   6  11          6.61          6.38         0.38 o                         
  -1   6  11        178.63        181.53         2.36 o                         
   0   6  11        100.45        104.55         1.38 o                         
   1   6  11          7.01          9.61         0.25 o                         
   2   6  11        168.97        170.35         2.28 o                         
   3   6  11          8.10          8.26         0.96 o                         
   4   6  11        165.61        171.15         2.19 o                         
   5   6  11          9.21         10.60         0.67 o                         
   6   6  11         16.32         15.27         0.98 o                         
  -4   7  11         12.31         10.28         0.77 o                         
  -3   7  11         10.00         11.98         0.62 o                         
  -2   7  11         33.83         35.82         0.92 o                         
  -1   7  11        202.48        210.58         2.95 o                         
   0   7  11          0.31          0.19         0.19 o                         
   1   7  11         10.25          8.99         0.35 o                         
   2   7  11          8.25          7.95         0.27 o                         
   3   7  11         27.43         27.14         0.62 o                         
   4   7  11        116.42        118.20         1.93 o                         
   5   7  11         28.05         28.28         0.91 o                         
  -2   8  11         20.01         16.49         0.85 o                         
  -1   8  11          2.38          2.56         0.34 o                         
   0   8  11          1.75          1.46         0.28 o                         
   1   8  11        116.79        121.74         1.84 o                         
   2   8  11         32.93         35.04         0.77 o                         
   3   8  11         32.43         29.60         0.69 o                         
   4   8  11         45.20         41.07         1.37 o                         
   0   9  11        332.04        351.86         6.25 o                         
   1   9  11          0.03          0.13         0.31 o                         
   2   9  11         35.14         33.07         1.14 o                         
  -2  -7  12          0.55         -0.06         0.45 o                         
  -1  -7  12         19.43         19.49         0.98 o                         
   0  -7  12         15.90         13.49         0.93 o                         
   1  -7  12        179.47        196.05         3.84 o                         
  -4  -6  12         21.08         23.83         1.30 o                         
  -3  -6  12         83.06         83.36         1.98 o                         
  -2  -6  12        145.34        154.38         3.24 o                         
  -1  -6  12        149.13        144.69         2.80 o                         
   0  -6  12        140.90        146.66         2.83 o                         
   1  -6  12         34.28         34.09         0.98 o                         
   2  -6  12         11.12         12.86         0.71 o                         
   3  -6  12        193.44        198.77         3.72 o                         
  -5  -5  12         97.29        102.63         3.34 o                         
  -4  -5  12         55.58         53.54         1.50 o                         
  -3  -5  12          1.53          0.40         0.31 o                         
  -2  -5  12          0.20          0.36         0.25 o                         
  -1  -5  12         61.33         59.20         1.44 o                         
   0  -5  12          4.95          4.68         0.45 o                         
   1  -5  12         81.12         83.28         1.56 o                         
   2  -5  12          1.47          1.41         0.26 o                         
   3  -5  12        327.10        321.41         4.35 o                         
   4  -5  12        144.32        141.13         2.53 o                         
  -5  -4  12         19.46         22.99         0.94 o                         
  -4  -4  12          9.51         11.40         0.66 o                         
  -3  -4  12         55.28         38.86         1.04 o                         
  -2  -4  12        127.40        112.01         1.89 o                         
  -1  -4  12          0.00         -0.17         0.17 o                         
   0  -4  12         12.20         12.41         0.45 o                         
   1  -4  12        756.04        717.91         8.09 o                         
   2  -4  12        120.68        120.17         1.74 o                         
   3  -4  12        371.66        373.13         4.59 o                         
   4  -4  12         16.09         15.48         0.75 o                         
   5  -4  12          1.68          1.55         0.83 o                         
  -6  -3  12         28.15         34.86         1.49 o                         
  -5  -3  12         15.49         15.92         0.70 o                         
  -4  -3  12          0.63          0.05         0.20 o                         
  -3  -3  12          2.19          1.29         0.23 o                         
  -2  -3  12        147.36        146.10         2.63 o                         
  -1  -3  12         37.19         36.11         0.65 o                         
   0  -3  12       1896.87       1837.47        16.59 o                         
   1  -3  12       1811.15       1743.67        18.30 o                         
   2  -3  12        440.29        443.08         4.50 o                         
   3  -3  12        104.32        113.19         1.90 o                         
   4  -3  12          2.63          2.92         0.35 o                         
   5  -3  12         88.69         84.15         1.81 o                         
  -6  -2  12          0.56          1.23         0.33 o                         
  -5  -2  12         64.59         66.35         1.80 o                         
  -4  -2  12         22.16         19.75         0.63 o                         
  -3  -2  12        105.94        107.40         1.41 o                         
  -2  -2  12         33.30         35.52         0.59 o                         
  -1  -2  12         27.64         22.07         0.41 o                         
   0  -2  12        889.93        886.03         8.46 o                         
   1  -2  12        412.66        386.50         3.63 o                         
   2  -2  12        419.47        411.98         4.07 o                         
   3  -2  12         20.41         17.79         0.67 o                         
   4  -2  12          8.75          5.67         0.37 o                         
   5  -2  12          9.05          7.82         0.47 o                         
   6  -2  12         14.35         10.35         0.91 o                         
  -6  -1  12         57.48         59.39         1.37 o                         
  -5  -1  12         19.29         18.33         0.62 o                         
  -4  -1  12         31.02         30.23         0.74 o                         
  -3  -1  12        499.63        474.24         4.58 o                         
  -2  -1  12          0.04          0.20         0.12 o                         
  -1  -1  12        177.62        159.93         1.69 o                         
   0  -1  12         86.66         89.76         0.96 o                         
   1  -1  12        512.43        496.84         4.65 o                         
   2  -1  12          0.57          0.42         0.13 o                         
   3  -1  12          0.04         -0.04         0.15 o                         
   4  -1  12         85.42         74.68         1.47 o                         
   5  -1  12         34.84         41.20         1.18 o                         
   6  -1  12         54.97         52.68         1.59 o                         
  -6   0  12          3.93          3.37         0.45 o                         
  -5   0  12          0.72          1.27         0.27 o                         
  -4   0  12        283.47        282.91         3.34 o                         
  -3   0  12         75.07         70.08         0.87 o                         
  -2   0  12        713.46        713.53         6.60 o                         
  -1   0  12        161.63        169.28         1.73 o                         
   0   0  12         20.19         22.11         0.38 o                         
   1   0  12         83.19        100.59         1.13 o                         
   2   0  12        247.63        244.33         2.77 o                         
   3   0  12         28.31         29.27         0.60 o                         
   4   0  12          0.13          0.19         0.27 o                         
   5   0  12         14.83          9.12         0.62 o                         
   6   0  12         53.20         50.22         1.35 o                         
  -6   1  12         36.60         38.42         1.11 o                         
  -5   1  12        286.84        286.61         3.65 o                         
  -4   1  12        475.56        475.53         5.29 o                         
  -3   1  12       1175.22       1124.67         9.90 o                         
  -2   1  12          0.01          0.08         0.08 o                         
  -1   1  12        115.08        111.06         1.31 o                         
   0   1  12        557.01        615.29         5.77 o                         
   1   1  12         94.79         89.87         1.10 o                         
   2   1  12         25.70         24.44         0.39 o                         
   3   1  12         62.71         60.57         0.89 o                         
   4   1  12         83.74         67.94         1.05 o                         
   5   1  12         18.94         12.41         0.46 o                         
   6   1  12          0.04         -0.21         0.34 o                         
  -6   2  12         45.09         45.34         1.26 o                         
  -5   2  12        154.29        159.01         2.45 o                         
  -4   2  12        292.32        293.51         3.61 o                         
  -3   2  12         83.03         84.70         1.08 o                         
  -2   2  12         16.95         17.80         0.37 o                         
  -1   2  12         49.67         57.85         0.76 o                         
   0   2  12         77.74         82.98         0.90 o                         
   1   2  12        247.48        250.23         4.26 o                         
   2   2  12        152.98        163.01         2.57 o                         
   3   2  12         16.72         18.50         0.33 o                         
   4   2  12         29.17         24.39         0.55 o                         
   5   2  12         41.50         46.37         0.94 o                         
   6   2  12          6.58          8.02         0.56 o                         
  -6   3  12        145.53        149.07         3.72 o                         
  -5   3  12        302.81        303.56         4.08 o                         
  -4   3  12        127.99        124.25         1.74 o                         
  -3   3  12         26.81         26.68         0.57 o                         
  -2   3  12         18.14         17.21         0.38 o                         
  -1   3  12        316.36        316.72         3.02 o                         
   0   3  12          5.97          5.48         0.15 o                         
   1   3  12         91.47         98.00         3.01 o                         
   2   3  12          0.05          0.69         0.28 o                         
   3   3  12         78.21         76.84         1.13 o                         
   4   3  12         59.95         66.36         1.05 o                         
   5   3  12         13.09         10.84         0.39 o                         
   6   3  12         10.85          8.17         0.49 o                         
  -6   4  12         64.12         62.12         4.32 o                         
  -5   4  12        141.07        136.62         2.30 o                         
  -4   4  12          6.08          6.67         0.38 o                         
  -3   4  12          0.04          0.07         0.12 o                         
  -2   4  12         34.31         35.46         0.65 o                         
  -1   4  12          8.56         12.64         0.32 o                         
   0   4  12         54.78         61.70         0.71 o                         
   1   4  12         30.70         28.55         1.31 o                         
   2   4  12         27.02         30.62         1.42 o                         
   3   4  12        147.45        148.00         2.77 o                         
   4   4  12         53.05         53.55         0.78 o                         
   5   4  12         14.06         16.68         0.53 o                         
   6   4  12         25.00         27.91         0.84 o                         
  -5   5  12          4.14          3.81         0.51 o                         
  -4   5  12          0.92          0.25         0.21 o                         
  -3   5  12          3.04          4.03         0.34 o                         
  -2   5  12         21.88         24.11         0.61 o                         
  -1   5  12        312.29        307.34         3.29 o                         
   0   5  12        137.61        140.41         1.50 o                         
   1   5  12          0.03          0.18         0.09 o                         
   2   5  12         74.83         78.77         2.83 o                         
   3   5  12         42.55         40.14         1.03 o                         
   4   5  12          1.77          2.14         0.19 o                         
   5   5  12          0.01         -0.08         0.16 o                         
   6   5  12         17.89         19.65         0.79 o                         
  -4   6  12         40.15         41.47         0.95 o                         
  -3   6  12         41.44         46.77         1.13 o                         
  -2   6  12          0.04          0.13         0.18 o                         
  -1   6  12          9.75         10.17         0.38 o                         
   0   6  12         52.94         55.49         0.81 o                         
   1   6  12          0.81          1.02         0.12 o                         
   2   6  12        116.44        116.40         2.11 o                         
   3   6  12          0.48          0.23         0.27 o                         
   4   6  12         90.35         88.28         1.53 o                         
   5   6  12          7.32          7.39         0.47 o                         
  -3   7  12         48.22         45.97         1.19 o                         
  -2   7  12          5.50          5.75         0.41 o                         
  -1   7  12         65.63         61.68         1.76 o                         
   0   7  12        141.24        143.64         1.94 o                         
   1   7  12          4.74          4.91         0.25 o                         
   2   7  12          7.00          8.09         0.32 o                         
   3   7  12        221.37        210.76         3.03 o                         
   4   7  12        171.86        172.89         3.06 o                         
   5   7  12         59.25         55.63         1.45 o                         
  -2   8  12          3.52          4.07         0.47 o                         
  -1   8  12         14.45         12.64         0.75 o                         
   0   8  12         41.23         40.73         0.96 o                         
   1   8  12        104.88        104.12         1.53 o                         
   2   8  12          0.09          0.69         0.21 o                         
   3   8  12        138.95        122.95         2.91 o                         
   4   8  12         14.49         12.11         1.03 o                         
   0   9  12          2.13          2.06         0.45 o                         
   1   9  12          2.88          3.74         0.43 o                         
  -1  -7  13         36.77         38.47         2.09 o                         
   0  -7  13          8.30          8.40         1.02 o                         
  -3  -6  13         37.35         37.64         1.28 o                         
  -2  -6  13         25.15         29.87         1.48 o                         
  -1  -6  13          0.06         -0.05         0.34 o                         
   0  -6  13         19.59         19.95         0.96 o                         
   1  -6  13         14.80         11.81         0.71 o                         
   2  -6  13         34.31         42.39         1.28 o                         
  -4  -5  13          6.55          7.72         0.66 o                         
  -3  -5  13         67.98         76.97         1.80 o                         
  -2  -5  13         67.80         68.24         2.45 o                         
  -1  -5  13         37.94         33.35         0.97 o                         
   0  -5  13         21.26         19.05         0.71 o                         
   1  -5  13         63.89         65.36         1.34 o                         
   2  -5  13         36.09         37.52         0.91 o                         
   3  -5  13          4.03          3.88         0.40 o                         
   4  -5  13        126.89        133.57         4.03 o                         
  -5  -4  13         14.59         13.40         0.76 o                         
  -4  -4  13          0.01          0.24         0.30 o                         
  -3  -4  13          0.73          0.43         0.26 o                         
  -2  -4  13         89.80        101.11         1.90 o                         
  -1  -4  13          0.00          0.18         0.18 o                         
   0  -4  13         60.44         56.09         1.04 o                         
   1  -4  13          3.69          5.07         0.37 o                         
   2  -4  13         69.80         69.20         1.17 o                         
   3  -4  13         60.52         58.71         1.03 o                         
   4  -4  13        163.98        157.34         2.96 o                         
  -6  -3  13          0.04          0.29         0.41 o                         
  -5  -3  13          0.11         -0.11         0.27 o                         
  -4  -3  13         39.57         40.82         1.05 o                         
  -3  -3  13        218.70        217.65         3.31 o                         
  -2  -3  13         45.86         50.07         1.05 o                         
  -1  -3  13          2.23          2.40         0.24 o                         
   0  -3  13         21.51         21.98         0.52 o                         
   1  -3  13        631.55        607.30         6.53 o                         
   2  -3  13        193.35        186.69         2.23 o                         
   3  -3  13        107.37        105.75         1.70 o                         
   4  -3  13        156.03        159.21         2.71 o                         
   5  -3  13          0.33          1.45         0.40 o                         
  -6  -2  13         72.79         75.01         2.09 o                         
  -5  -2  13        149.38        149.19         2.23 o                         
  -4  -2  13          0.01          0.41         0.20 o                         
  -3  -2  13          0.14          0.30         0.19 o                         
  -2  -2  13          0.24          0.52         0.13 o                         
  -1  -2  13          0.53          0.14         0.09 o                         
   0  -2  13          8.12          7.88         0.40 o                         
   1  -2  13        853.11        810.58         7.50 o                         
   2  -2  13        120.25        116.16         1.52 o                         
   3  -2  13        261.25        260.20         3.26 o                         
   4  -2  13          3.20          3.42         0.35 o                         
   5  -2  13         81.04         71.15         1.48 o                         
   6  -2  13         23.96         21.27         2.85 o                         
  -6  -1  13          0.04          0.23         0.29 o                         
  -5  -1  13         75.45         77.02         1.38 o                         
  -4  -1  13         63.70         60.80         1.08 o                         
  -3  -1  13          0.17          0.01         0.12 o                         
  -2  -1  13        100.39        103.34         1.19 o                         
  -1  -1  13         21.11         16.83         0.41 o                         
   0  -1  13        113.56        115.58         1.26 o                         
   1  -1  13        661.91        644.05         6.42 o                         
   2  -1  13          5.23          6.00         0.31 o                         
   3  -1  13        125.43        120.43         2.28 o                         
   4  -1  13        232.07        213.15         3.68 o                         
   5  -1  13          2.24          4.49         0.46 o                         
   6  -1  13         99.34         93.02         2.42 o                         
  -6   0  13        249.94        276.80         4.41 o                         
  -5   0  13         59.24         57.48         1.28 o                         
  -4   0  13         26.03         28.51         0.61 o                         
  -3   0  13        549.64        541.36         5.92 o                         
  -2   0  13        141.53        135.70         1.52 o                         
  -1   0  13         61.59         60.62         0.77 o                         
   0   0  13        326.94        311.21         3.21 o                         
   1   0  13          0.99          0.86         0.10 o                         
   2   0  13        382.79        361.15         4.12 o                         
   3   0  13         47.05         41.42         0.78 o                         
   4   0  13         60.02         64.82         1.34 o                         
   5   0  13        129.16        114.79         2.14 o                         
   6   0  13          7.31          6.81         0.57 o                         
  -6   1  13         31.49         30.48         1.01 o                         
  -5   1  13         43.34         42.47         0.96 o                         
  -4   1  13         66.64         64.44         1.17 o                         
  -3   1  13        728.91        713.18         8.34 o                         
  -2   1  13          0.27          0.46         0.11 o                         
  -1   1  13          7.50          7.39         0.26 o                         
   0   1  13         44.65         49.46         0.77 o                         
   1   1  13        238.67        233.81         2.63 o                         
   2   1  13         12.77         13.78         0.28 o                         
   3   1  13        192.01        173.94         2.15 o                         
   4   1  13        212.38        180.44         2.59 o                         
   5   1  13         33.41         23.01         0.77 o                         
   6   1  13         57.60         56.09         1.71 o                         
  -6   2  13        122.38        117.90         2.63 o                         
  -5   2  13        184.50        182.80         2.57 o                         
  -4   2  13         48.08         48.25         0.89 o                         
  -3   2  13         37.91         37.20         0.66 o                         
  -2   2  13         32.45         32.57         0.59 o                         
  -1   2  13         47.85         44.86         0.73 o                         
   0   2  13        390.46        381.64         3.65 o                         
   1   2  13        458.79        488.18         6.52 o                         
   2   2  13        208.16        189.13         2.47 o                         
   3   2  13        156.79        131.99         1.42 o                         
   4   2  13          4.08          7.87         0.26 o                         
   5   2  13         11.68         16.93         0.69 o                         
   6   2  13          5.58          6.16         0.43 o                         
  -6   3  13         70.33         64.47         1.74 o                         
  -5   3  13         26.04         26.64         0.78 o                         
  -4   3  13         14.54         16.62         0.62 o                         
  -3   3  13         97.49         89.09         1.20 o                         
  -2   3  13        283.60        274.71         2.74 o                         
  -1   3  13         35.58         36.92         0.55 o                         
   0   3  13        351.63        359.04         3.42 o                         
   1   3  13         32.02         35.57         1.37 o                         
   2   3  13         17.69         16.06         0.88 o                         
   3   3  13         66.04         53.48         0.94 o                         
   4   3  13         57.83         58.32         1.07 o                         
   5   3  13         65.96         68.61         1.11 o                         
   6   3  13         22.65         26.33         0.73 o                         
  -5   4  13          1.37          0.88         0.31 o                         
  -4   4  13          0.27          0.72         0.22 o                         
  -3   4  13         99.70        100.60         1.52 o                         
  -2   4  13         22.12         19.82         0.51 o                         
  -1   4  13          0.00          0.19         0.10 o                         
   0   4  13         55.70         55.73         0.67 o                         
   1   4  13          8.45          9.07         1.32 o                         
   2   4  13         47.22         41.63         1.71 o                         
   3   4  13         37.08         38.72         1.70 o                         
   4   4  13        142.64        149.58         2.34 o                         
   5   4  13          5.85          5.56         0.31 o                         
   6   4  13         34.71         39.31         1.04 o                         
  -5   5  13          2.89          1.55         0.44 o                         
  -4   5  13          0.41          0.39         0.22 o                         
  -3   5  13         50.34         50.20         1.05 o                         
  -2   5  13         16.81         17.94         0.52 o                         
  -1   5  13         37.34         38.77         0.65 o                         
   0   5  13          3.24          2.05         0.12 o                         
   1   5  13         49.12         52.62         1.41 o                         
   2   5  13         87.79         79.11         2.82 o                         
   3   5  13         55.35         59.07         1.33 o                         
   4   5  13        125.70        118.77         3.65 o                         
   5   5  13         64.56         69.44         1.26 o                         
   6   5  13         14.58         22.04         0.78 o                         
  -4   6  13          1.44          0.86         0.45 o                         
  -3   6  13         79.82         72.16         1.48 o                         
  -2   6  13          0.72          0.77         0.22 o                         
  -1   6  13          8.32          9.35         0.38 o                         
   0   6  13         14.54         15.97         0.37 o                         
   1   6  13        156.06        155.14         2.06 o                         
   2   6  13        138.09        136.74         2.78 o                         
   3   6  13          2.48          1.64         0.47 o                         
   4   6  13         11.06         11.86         0.90 o                         
   5   6  13        126.59        136.43         2.81 o                         
  -3   7  13          4.00          3.08         0.44 o                         
  -2   7  13          1.56          1.19         0.27 o                         
  -1   7  13         51.26         51.07         1.42 o                         
   0   7  13         11.43         13.02         0.45 o                         
   1   7  13         23.40         18.88         0.44 o                         
   2   7  13        125.46        123.64         2.06 o                         
   3   7  13         71.74         60.33         1.63 o                         
   4   7  13        262.51        270.77         6.02 o                         
  -2   8  13         21.06         21.46         1.02 o                         
  -1   8  13          2.54          1.57         0.30 o                         
   0   8  13         25.01         25.69         0.70 o                         
   1   8  13          9.95         11.86         0.40 o                         
   2   8  13         57.36         59.71         1.06 o                         
   3   8  13         52.74         43.25         1.46 o                         
  -3  -6  14          0.94          0.62         0.43 o                         
  -2  -6  14         66.70         79.65         1.94 o                         
  -1  -6  14         85.85         96.70         2.22 o                         
   0  -6  14          2.87          1.72         0.45 o                         
   1  -6  14          2.77          2.62         0.42 o                         
   2  -6  14          1.13          1.65         0.43 o                         
  -4  -5  14        124.13        129.99         4.22 o                         
  -3  -5  14          6.54          7.79         0.63 o                         
  -2  -5  14         70.20         69.41         1.57 o                         
  -1  -5  14          8.06          7.09         0.57 o                         
   0  -5  14         51.38         51.61         1.21 o                         
   1  -5  14         46.56         47.53         1.10 o                         
   2  -5  14         40.38         41.43         1.05 o                         
   3  -5  14         10.98         11.01         0.60 o                         
  -5  -4  14          0.62          1.45         0.56 o                         
  -4  -4  14          0.92          0.43         0.33 o                         
  -3  -4  14        112.23        100.60         2.14 o                         
  -2  -4  14         11.43          5.32         0.59 o                         
  -1  -4  14         24.87         22.58         0.64 o                         
   0  -4  14          0.90          0.88         0.23 o                         
   1  -4  14          9.70          8.85         0.45 o                         
   2  -4  14          2.84          3.14         0.27 o                         
   3  -4  14        264.26        272.84         4.04 o                         
   4  -4  14        204.95        206.11         4.70 o                         
  -5  -3  14          1.57          0.70         0.32 o                         
  -4  -3  14         77.92         80.50         1.53 o                         
  -3  -3  14         22.17         12.94         0.57 o                         
  -2  -3  14          0.01          0.36         0.20 o                         
  -1  -3  14         28.79         29.93         0.67 o                         
   0  -3  14         97.74         91.18         1.30 o                         
   1  -3  14         63.43         67.23         1.26 o                         
   2  -3  14        220.92        225.03         2.82 o                         
   3  -3  14        188.69        188.71         2.63 o                         
   4  -3  14         24.34         23.62         0.77 o                         
   5  -3  14         21.46         25.55         1.55 o                         
  -6  -2  14         18.25         21.20         0.85 o                         
  -5  -2  14          6.29          7.19         0.45 o                         
  -4  -2  14         10.87          9.95         0.51 o                         
  -3  -2  14         12.75         10.44         0.43 o                         
  -2  -2  14          6.46          4.07         0.30 o                         
  -1  -2  14        110.95        104.58         1.37 o                         
   0  -2  14         14.38         13.93         0.39 o                         
   1  -2  14        426.64        407.44         4.11 o                         
   2  -2  14       1024.47       1003.89        11.02 o                         
   3  -2  14        442.90        426.90         5.31 o                         
   4  -2  14         40.63         38.10         1.22 o                         
   5  -2  14         46.98         40.51         1.26 o                         
  -6  -1  14          0.49          0.60         0.32 o                         
  -5  -1  14         29.00         30.56         0.81 o                         
  -4  -1  14          0.16         -0.08         0.16 o                         
  -3  -1  14         64.55         64.14         0.97 o                         
  -2  -1  14         51.78         51.27         0.81 o                         
  -1  -1  14         65.61         63.49         0.85 o                         
   0  -1  14        182.47        176.99         1.78 o                         
   1  -1  14        368.84        352.74         3.88 o                         
   2  -1  14        105.20        108.04         1.92 o                         
   3  -1  14          2.09          3.04         0.47 o                         
   4  -1  14         43.35         43.84         1.37 o                         
   5  -1  14         65.94         67.71         1.77 o                         
   6  -1  14          0.37         -0.47         0.47 o                         
  -6   0  14          7.09          8.76         0.66 o                         
  -5   0  14         23.73         24.66         0.73 o                         
  -4   0  14          3.78          4.95         0.29 o                         
  -3   0  14         47.41         42.12         0.69 o                         
  -2   0  14        133.11        129.86         1.48 o                         
  -1   0  14         95.44         89.59         1.07 o                         
   0   0  14         82.95         81.32         0.98 o                         
   1   0  14        377.60        348.03         3.44 o                         
   2   0  14        532.64        513.65         6.62 o                         
   3   0  14         29.24         30.41         0.70 o                         
   4   0  14          3.04          4.71         0.41 o                         
   5   0  14        159.62        140.55         2.49 o                         
   6   0  14          4.26          2.97         0.59 o                         
  -6   1  14         84.31         93.14         3.59 o                         
  -5   1  14          3.87          4.84         0.37 o                         
  -4   1  14         21.61         21.53         0.63 o                         
  -3   1  14        290.19        283.01         3.05 o                         
  -2   1  14        606.42        602.23         5.61 o                         
  -1   1  14         19.42         18.31         0.40 o                         
   0   1  14        562.28        549.40         5.46 o                         
   1   1  14        187.83        182.89         2.12 o                         
   2   1  14          0.13          0.29         0.07 o                         
   3   1  14         23.06         26.26         0.54 o                         
   4   1  14          1.49          4.30         0.33 o                         
   5   1  14         42.58         42.86         1.16 o                         
   6   1  14         27.86         25.13         1.10 o                         
  -6   2  14         51.73         54.79         1.49 o                         
  -5   2  14         90.29         93.27         1.66 o                         
  -4   2  14        223.23        222.59         2.73 o                         
  -3   2  14       1925.06       1888.36        20.06 o                         
  -2   2  14       1039.56       1017.95        10.49 o                         
  -1   2  14          9.75          9.49         0.31 o                         
   0   2  14         97.11         96.64         1.06 o                         
   1   2  14         96.16         88.49         1.05 o                         
   2   2  14        137.45        133.29         1.95 o                         
   3   2  14         11.10         13.19         0.26 o                         
   4   2  14         69.70         62.79         0.87 o                         
   5   2  14        145.72        128.10         1.69 o                         
   6   2  14          7.16         12.60         0.79 o                         
  -6   3  14         22.58         22.68         2.56 o                         
  -5   3  14        104.97        107.93         1.77 o                         
  -4   3  14         25.57         28.51         0.76 o                         
  -3   3  14        771.97        722.29         8.46 o                         
  -2   3  14          0.63          0.98         0.13 o                         
  -1   3  14        134.29        134.13         1.53 o                         
   0   3  14        113.48        116.09         1.21 o                         
   1   3  14          0.16          0.65         0.28 o                         
   2   3  14          0.99          2.20         0.39 o                         
   3   3  14          0.01          1.42         0.18 o                         
   4   3  14        282.93        254.21         3.47 o                         
   5   3  14          9.66         14.44         0.52 o                         
   6   3  14         11.89         15.48         0.79 o                         
  -5   4  14        244.60        238.71         3.64 o                         
  -4   4  14          0.05          0.21         0.21 o                         
  -3   4  14         55.34         54.51         1.05 o                         
  -2   4  14         38.60         33.21         0.67 o                         
  -1   4  14         44.69         47.12         0.65 o                         
   0   4  14          3.58          4.54         0.18 o                         
   1   4  14         45.53         45.57         3.30 o                         
   2   4  14         26.09         24.49         1.24 o                         
   3   4  14        244.82        233.54         6.40 o                         
   4   4  14         14.83         10.09         0.42 o                         
   5   4  14         13.82         14.83         0.67 o                         
   6   4  14         76.71         88.14         1.89 o                         
  -5   5  14        132.09        134.66         3.09 o                         
  -4   5  14        101.85         95.29         2.18 o                         
  -3   5  14         99.15         94.18         1.70 o                         
  -2   5  14        149.78        151.84         1.94 o                         
  -1   5  14        264.35        254.60         2.77 o                         
   0   5  14         53.79         53.49         0.66 o                         
   1   5  14        109.27        106.36         3.46 o                         
   2   5  14          2.52          1.73         0.44 o                         
   3   5  14         10.09          8.22         0.91 o                         
   4   5  14          0.21         -0.18         0.21 o                         
   5   5  14          1.36          0.70         0.39 o                         
  -4   6  14         25.96         24.27         1.00 o                         
  -3   6  14        396.89        402.34         6.30 o                         
  -2   6  14         38.38         34.24         0.79 o                         
  -1   6  14         32.61         35.39         0.69 o                         
   0   6  14          6.12          5.77         0.23 o                         
   1   6  14         50.95         49.59         1.42 o                         
   2   6  14          7.40          8.01         0.57 o                         
   3   6  14          2.51          2.55         0.64 o                         
   4   6  14          8.75          7.55         0.66 o                         
   5   6  14        103.49        101.36         5.53 o                         
  -3   7  14          8.46          8.71         0.77 o                         
  -2   7  14          9.49          9.23         0.65 o                         
  -1   7  14          6.86          6.92         0.39 o                         
   0   7  14          4.61          4.06         0.26 o                         
   1   7  14         14.48         14.96         0.43 o                         
   2   7  14         37.35         37.90         1.20 o                         
   3   7  14         23.61         20.83         1.54 o                         
   4   7  14         14.41         18.96         1.09 o                         
  -2   8  14          0.63          0.62         0.36 o                         
  -1   8  14          0.01          0.17         0.28 o                         
   0   8  14         25.52         27.43         0.74 o                         
   1   8  14         11.27         10.92         0.49 o                         
   2   8  14         25.05         26.61         0.93 o                         
   3   8  14         66.50         60.29         2.96 o                         
  -2  -6  15         64.78         75.64         1.92 o                         
  -1  -6  15         24.34         20.51         1.44 o                         
   0  -6  15         50.89         45.11         1.43 o                         
   1  -6  15          6.39          5.56         0.72 o                         
  -4  -5  15         33.28         31.82         1.35 o                         
  -3  -5  15          0.00          0.22         0.42 o                         
  -2  -5  15         40.98         37.13         1.12 o                         
  -1  -5  15         12.20         12.44         0.71 o                         
   0  -5  15        139.31        126.70         2.21 o                         
   1  -5  15         72.35         70.10         1.40 o                         
   2  -5  15         18.67         23.27         0.73 o                         
   3  -5  15          0.35          0.26         0.46 o                         
  -4  -4  15         19.52         21.74         0.92 o                         
  -3  -4  15          4.31          3.13         0.41 o                         
  -2  -4  15         70.84         74.41         1.57 o                         
  -1  -4  15        127.11        117.78         1.74 o                         
   0  -4  15         12.29         11.48         0.52 o                         
   1  -4  15          3.52          4.42         0.38 o                         
   2  -4  15         42.41         43.36         0.86 o                         
   3  -4  15          7.42          6.97         0.54 o                         
   4  -4  15         39.01         38.79         1.38 o                         
  -5  -3  15          1.03          2.02         0.40 o                         
  -4  -3  15        207.54        210.79         3.10 o                         
  -3  -3  15        113.90        114.62         2.23 o                         
  -2  -3  15        100.07         78.41         1.38 o                         
  -1  -3  15        286.27        223.80         3.22 o                         
   0  -3  15         42.37         34.09         0.81 o                         
   1  -3  15        111.47        108.10         1.53 o                         
   2  -3  15         29.30         29.45         0.71 o                         
   3  -3  15        131.02        129.22         2.12 o                         
   4  -3  15         19.69         18.75         0.78 o                         
  -5  -2  15        233.27        246.46         3.29 o                         
  -4  -2  15         37.16         39.43         1.07 o                         
  -3  -2  15         46.01         38.89         1.25 o                         
  -2  -2  15        370.69        270.03         3.48 o                         
  -1  -2  15          0.88          0.94         0.18 o                         
   0  -2  15         27.06         23.43         0.51 o                         
   1  -2  15         71.70         71.46         0.98 o                         
   2  -2  15        230.12        222.93         2.84 o                         
   3  -2  15         79.25         80.82         1.75 o                         
   4  -2  15         42.37         43.55         1.26 o                         
   5  -2  15          2.69          3.09         0.85 o                         
  -6  -1  15          8.08          9.28         0.89 o                         
  -5  -1  15          0.12         -0.02         0.23 o                         
  -4  -1  15         38.75         38.29         0.81 o                         
  -3  -1  15          3.56          2.68         0.20 o                         
  -2  -1  15          1.90          1.75         0.21 o                         
  -1  -1  15         76.43         70.60         1.01 o                         
   0  -1  15          8.53         10.41         0.26 o                         
   1  -1  15       1590.55       1570.39        17.64 o                         
   2  -1  15       2317.82       2273.64        44.93 o                         
   3  -1  15        161.59        155.90         2.42 o                         
   4  -1  15         28.98         27.66         0.91 o                         
   5  -1  15          5.69          4.43         0.56 o                         
  -6   0  15         23.23         21.94         0.87 o                         
  -5   0  15        104.48        109.83         1.82 o                         
  -4   0  15          3.77          4.69         0.28 o                         
  -3   0  15         93.49         83.32         1.36 o                         
  -2   0  15         13.84         13.32         0.41 o                         
  -1   0  15          1.81          1.15         0.15 o                         
   0   0  15         46.27         45.70         0.71 o                         
   1   0  15       1069.69       1063.91        10.40 o                         
   2   0  15        156.09        150.92         2.06 o                         
   3   0  15         28.99         32.71         0.81 o                         
   4   0  15         12.67         13.91         0.56 o                         
   5   0  15          2.79          4.51         0.44 o                         
   6   0  15         25.47         27.22         1.55 o                         
  -6   1  15         10.88         13.86         0.79 o                         
  -5   1  15         14.61         13.65         0.56 o                         
  -4   1  15          0.01          0.12         0.17 o                         
  -3   1  15        176.53        178.95         2.46 o                         
  -2   1  15        410.01        393.81         4.78 o                         
  -1   1  15         23.30         24.03         0.48 o                         
   0   1  15        209.48        202.96         2.30 o                         
   1   1  15        318.51        310.84         3.47 o                         
   2   1  15         46.85         47.36         0.73 o                         
   3   1  15         18.52         18.79         0.46 o                         
   4   1  15         15.82         13.23         0.49 o                         
   5   1  15          0.09          0.45         0.25 o                         
   6   1  15         26.76         32.24         1.36 o                         
  -6   2  15         24.41         28.73         1.14 o                         
  -5   2  15         68.66         70.78         1.48 o                         
  -4   2  15         63.21         69.51         1.16 o                         
  -3   2  15          1.10          1.97         0.22 o                         
  -2   2  15        155.04        151.85         2.00 o                         
  -1   2  15         23.58         24.87         0.50 o                         
   0   2  15         74.21         76.24         0.84 o                         
   1   2  15         83.84         74.06         0.84 o                         
   2   2  15        220.01        215.18         2.67 o                         
   3   2  15          9.81          8.84         0.20 o                         
   4   2  15        154.74        149.69         1.90 o                         
   5   2  15         17.64         20.40         0.45 o                         
   6   2  15         15.07         15.73         0.68 o                         
  -5   3  15         19.81         20.78         0.71 o                         
  -4   3  15          7.60          6.47         0.35 o                         
  -3   3  15         16.57         17.35         0.54 o                         
  -2   3  15        234.02        233.49         2.82 o                         
  -1   3  15         71.26         73.36         0.91 o                         
   0   3  15        145.54        138.40         1.43 o                         
   1   3  15        605.40        609.02        14.80 o                         
   2   3  15        125.76        129.29         5.25 o                         
   3   3  15        143.13        126.15         2.41 o                         
   4   3  15         14.97         13.10         0.36 o                         
   5   3  15          3.72          3.87         0.34 o                         
   6   3  15          0.74          0.96         0.35 o                         
  -5   4  15          6.95          6.68         0.75 o                         
  -4   4  15         35.14         35.01         0.91 o                         
  -3   4  15         21.02         20.29         0.64 o                         
  -2   4  15         38.82         34.16         0.71 o                         
  -1   4  15         20.95         21.12         0.43 o                         
   0   4  15         60.18         60.31         0.91 o                         
   1   4  15        123.94        124.73         3.71 o                         
   2   4  15          4.89          3.91         1.55 o                         
   3   4  15        209.34        196.64         5.52 o                         
   4   4  15          1.06          1.45         0.29 o                         
   5   4  15         13.84         11.85         0.39 o                         
   6   4  15         80.19         77.49         2.15 o                         
  -4   5  15          2.36          2.25         0.37 o                         
  -3   5  15          0.20          0.10         0.21 o                         
  -2   5  15          2.05          1.31         0.21 o                         
  -1   5  15         22.13         18.36         0.45 o                         
   0   5  15          0.19          0.39         0.11 o                         
   1   5  15        116.26        115.10         3.67 o                         
   2   5  15         70.45         64.11         2.45 o                         
   3   5  15         27.43         25.90         1.50 o                         
   4   5  15          1.16          1.27         0.26 o                         
   5   5  15          7.02          6.58         0.73 o                         
  -4   6  15          6.80          6.76         0.62 o                         
  -3   6  15          2.38          2.61         0.35 o                         
  -2   6  15         42.80         40.82         0.93 o                         
  -1   6  15         27.60         26.44         0.57 o                         
   0   6  15         14.12         15.13         0.43 o                         
   1   6  15         17.71         19.18         0.71 o                         
   2   6  15         11.75         13.75         0.54 o                         
   3   6  15         14.71         15.58         0.86 o                         
   4   6  15         88.46         85.71         2.25 o                         
   5   6  15          0.50          0.15         0.44 o                         
  -3   7  15         58.36         60.25         1.95 o                         
  -2   7  15         21.89         23.41         0.87 o                         
  -1   7  15          0.24          0.05         0.21 o                         
   0   7  15        102.85         99.04         1.35 o                         
   1   7  15         67.41         68.80         1.81 o                         
   2   7  15         27.52         24.69         1.69 o                         
   3   7  15          0.53          0.72         0.30 o                         
   4   7  15         31.70         33.39         2.82 o                         
  -1   8  15          2.43          1.46         0.38 o                         
   0   8  15          5.70          6.01         0.41 o                         
   1   8  15        145.58        146.29         2.41 o                         
   2   8  15          3.54          2.73         0.60 o                         
   3   8  15         45.60         45.96         1.81 o                         
  -1  -6  16        157.53        162.47         3.49 o                         
   0  -6  16         24.98         27.38         1.14 o                         
  -3  -5  16        185.43        209.69         3.70 o                         
  -2  -5  16         11.22         12.21         0.75 o                         
  -1  -5  16          9.62          9.19         0.66 o                         
   0  -5  16        113.82        122.45         2.43 o                         
   1  -5  16         28.97         28.16         0.84 o                         
   2  -5  16         17.40         22.41         1.00 o                         
  -4  -4  16        107.89        116.37         2.96 o                         
  -3  -4  16          0.80          1.06         0.32 o                         
  -2  -4  16          2.86          2.89         0.39 o                         
  -1  -4  16          4.87          5.17         0.36 o                         
   0  -4  16         14.87         14.56         0.56 o                         
   1  -4  16         33.45         28.53         0.79 o                         
   2  -4  16         29.39         33.10         1.06 o                         
   3  -4  16          0.88          0.89         0.36 o                         
  -5  -3  16         97.61        109.44         2.42 o                         
  -4  -3  16        131.35        134.51         2.25 o                         
  -3  -3  16          8.65          6.23         0.60 o                         
  -2  -3  16          0.49          1.26         0.28 o                         
  -1  -3  16         36.72         38.16         0.77 o                         
   0  -3  16          4.58          3.01         0.27 o                         
   1  -3  16         23.05         21.35         0.55 o                         
   2  -3  16          0.25          0.45         0.23 o                         
   3  -3  16          0.89          1.34         0.29 o                         
   4  -3  16         32.52         31.87         1.28 o                         
  -5  -2  16         34.83         32.27         1.01 o                         
  -4  -2  16         42.53         39.32         0.88 o                         
  -3  -2  16         46.89         46.60         1.01 o                         
  -2  -2  16         66.86         50.10         0.86 o                         
  -1  -2  16         61.43         67.12         1.34 o                         
   0  -2  16        108.10         97.36         1.38 o                         
   1  -2  16         18.97         18.69         0.52 o                         
   2  -2  16         88.19         86.95         1.92 o                         
   3  -2  16         11.69         12.28         0.66 o                         
   4  -2  16         17.86         17.80         0.98 o                         
   5  -2  16          2.79          1.50         0.72 o                         
  -5  -1  16          0.45          0.53         0.30 o                         
  -4  -1  16          7.56          8.66         0.38 o                         
  -3  -1  16          0.00          0.32         0.19 o                         
  -2  -1  16         44.20         48.13         0.91 o                         
  -1  -1  16        140.64        106.59         1.46 o                         
   0  -1  16         22.66         17.31         0.43 o                         
   1  -1  16         29.66         32.28         0.71 o                         
   2  -1  16         42.44         42.03         0.93 o                         
   3  -1  16        211.24        206.30         3.06 o                         
   4  -1  16          0.25          0.22         0.29 o                         
   5  -1  16          2.66          2.80         0.50 o                         
  -5   0  16         87.64         86.40         1.69 o                         
  -4   0  16         55.89         54.10         0.89 o                         
  -3   0  16         43.97         40.24         0.84 o                         
  -2   0  16        128.87        116.55         1.58 o                         
  -1   0  16          5.26          6.89         0.33 o                         
   0   0  16          6.72          9.17         0.32 o                         
   1   0  16        142.57        134.82         2.01 o                         
   2   0  16       1848.30       1867.10        22.14 o                         
   3   0  16         64.45         60.81         1.19 o                         
   4   0  16         19.10         19.97         0.79 o                         
   5   0  16         15.79         14.43         0.70 o                         
  -5   1  16         68.55         72.99         1.35 o                         
  -4   1  16          2.41          2.47         0.20 o                         
  -3   1  16         44.62         43.76         0.85 o                         
  -2   1  16          4.13          5.66         0.34 o                         
  -1   1  16         13.79         14.83         0.40 o                         
   0   1  16         80.99         77.32         1.06 o                         
   1   1  16       1471.12       1469.29        17.34 o                         
   2   1  16        155.92        155.57         2.01 o                         
   3   1  16         32.03         30.57         0.68 o                         
   4   1  16         91.45         95.35         1.58 o                         
   5   1  16         37.22         40.34         1.20 o                         
   6   1  16          4.37          5.78         0.72 o                         
  -5   2  16         85.21         89.95         1.55 o                         
  -4   2  16         25.33         25.71         0.67 o                         
  -3   2  16         38.89         37.49         0.92 o                         
  -2   2  16         11.73         12.94         0.44 o                         
  -1   2  16         19.91         19.87         0.45 o                         
   0   2  16        643.48        616.53         6.36 o                         
   1   2  16         55.39         54.38         0.85 o                         
   2   2  16          2.04          1.95         0.14 o                         
   3   2  16        126.92        119.43         1.36 o                         
   4   2  16          0.25          0.27         0.16 o                         
   5   2  16          0.33          2.50         0.27 o                         
   6   2  16          4.06          3.32         0.51 o                         
  -5   3  16         91.48         86.71         2.16 o                         
  -4   3  16          0.73          1.19         0.23 o                         
  -3   3  16          2.70          3.43         0.29 o                         
  -2   3  16        258.36        256.13         3.27 o                         
  -1   3  16         95.86         94.63         1.16 o                         
   0   3  16        848.01        835.54         8.12 o                         
   1   3  16         16.22         16.37         1.41 o                         
   2   3  16        105.80        107.42         4.53 o                         
   3   3  16          2.78          2.12         0.23 o                         
   4   3  16          4.08          1.15         0.17 o                         
   5   3  16         14.23         14.03         0.47 o                         
   6   3  16          1.45          1.16         0.56 o                         
  -5   4  16         26.87         31.19         1.27 o                         
  -4   4  16         52.18         53.74         1.16 o                         
  -3   4  16         90.53         84.16         1.53 o                         
  -2   4  16          0.54          0.66         0.19 o                         
  -1   4  16        169.06        172.78         2.10 o                         
   0   4  16          5.71          6.53         0.23 o                         
   1   4  16        161.60        157.56         4.93 o                         
   2   4  16         99.56        105.59         3.91 o                         
   3   4  16          1.40          1.46         0.49 o                         
   4   4  16         41.10         37.17         1.02 o                         
   5   4  16        126.50        117.11         2.17 o                         
  -4   5  16         33.82         33.92         1.47 o                         
  -3   5  16         10.49         10.71         0.47 o                         
  -2   5  16          4.33          2.86         0.24 o                         
  -1   5  16        307.80        313.27         3.61 o                         
   0   5  16          0.71          0.43         0.11 o                         
   1   5  16        134.78        138.29         4.23 o                         
   2   5  16          4.09          4.08         0.67 o                         
   3   5  16        190.74        175.40         5.21 o                         
   4   5  16         52.95         42.49         1.08 o                         
   5   5  16         89.00         88.09         2.58 o                         
  -3   6  16          7.43          7.21         0.57 o                         
  -2   6  16         71.57         66.99         1.30 o                         
  -1   6  16         14.07         16.73         0.47 o                         
   0   6  16          1.64          1.59         0.18 o                         
   1   6  16          0.10          0.01         0.20 o                         
   2   6  16        142.54        130.37         4.47 o                         
   3   6  16         59.21         48.68         1.19 o                         
   4   6  16         18.04         16.88         3.20 o                         
  -2   7  16         15.16         16.45         0.81 o                         
  -1   7  16          0.08          0.61         0.21 o                         
   0   7  16          0.01          0.25         0.17 o                         
   1   7  16         66.20         64.04         2.04 o                         
   2   7  16        152.31        155.44         3.88 o                         
   3   7  16          1.46          1.04         0.47 o                         
   4   7  16          5.70          6.27         0.80 o                         
  -1   8  16          9.37          9.80         0.61 o                         
   0   8  16          1.20          1.26         0.28 o                         
   1   8  16         38.03         38.08         1.66 o                         
   2   8  16         52.44         51.17         2.25 o                         
  -2  -5  17         13.45         13.96         0.84 o                         
  -1  -5  17          2.41          2.38         0.57 o                         
   0  -5  17          0.23         -0.34         0.37 o                         
   1  -5  17         22.15         20.29         0.82 o                         
   2  -5  17          5.44          4.77         1.07 o                         
  -4  -4  17         25.94         27.78         1.20 o                         
  -3  -4  17         37.17         45.05         1.26 o                         
  -2  -4  17         20.83         27.11         1.03 o                         
  -1  -4  17         11.50         16.14         0.71 o                         
   0  -4  17        144.51        136.99         1.98 o                         
   1  -4  17          8.30          7.83         0.45 o                         
   2  -4  17         22.23         23.17         0.86 o                         
   3  -4  17         42.39         50.45         1.54 o                         
  -4  -3  17        139.81        165.46         3.52 o                         
  -3  -3  17          4.15          3.54         0.40 o                         
  -2  -3  17          2.79          0.96         0.26 o                         
  -1  -3  17        117.16        105.52         1.48 o                         
   0  -3  17         23.15         17.73         0.52 o                         
   1  -3  17         67.18         68.27         1.14 o                         
   2  -3  17        143.17        142.49         2.33 o                         
   3  -3  17         73.06         78.20         1.60 o                         
   4  -3  17         46.59         50.52         2.27 o                         
  -5  -2  17        542.55        615.40        10.13 o                         
  -4  -2  17         97.71        108.15         1.70 o                         
  -3  -2  17         23.27         23.75         0.71 o                         
  -2  -2  17        115.64         97.25         1.37 o                         
  -1  -2  17          2.31          2.33         0.23 o                         
   0  -2  17          3.56          2.64         0.37 o                         
   1  -2  17          9.38          8.04         0.28 o                         
   2  -2  17         43.72         43.08         1.30 o                         
   3  -2  17         35.50         38.93         1.16 o                         
   4  -2  17         42.50         45.43         1.33 o                         
  -5  -1  17         58.20         59.31         1.43 o                         
  -4  -1  17         99.35        105.92         1.86 o                         
  -3  -1  17         28.30         27.47         0.75 o                         
  -2  -1  17          3.03          1.59         0.24 o                         
  -1  -1  17        183.76        128.19         1.66 o                         
   0  -1  17          2.49          2.07         0.19 o                         
   1  -1  17        336.93        328.58         4.32 o                         
   2  -1  17        102.01        101.15         1.64 o                         
   3  -1  17         40.65         40.20         1.07 o                         
   4  -1  17         11.67         12.63         0.67 o                         
   5  -1  17          6.87          6.03         0.74 o                         
  -5   0  17        164.23        175.86         3.86 o                         
  -4   0  17         38.04         39.26         0.92 o                         
  -3   0  17         13.59          9.52         0.51 o                         
  -2   0  17        388.37        313.00         3.54 o                         
  -1   0  17        158.68        141.89         2.05 o                         
   0   0  17         43.06         42.02         0.77 o                         
   1   0  17          0.69          1.07         0.33 o                         
   2   0  17         11.70         12.97         0.49 o                         
   3   0  17          0.60          0.43         0.19 o                         
   4   0  17        104.18        107.15         2.34 o                         
   5   0  17         55.35         49.43         1.56 o                         
  -5   1  17          8.16          7.31         0.45 o                         
  -4   1  17          9.00          8.78         0.45 o                         
  -3   1  17         80.13         72.36         1.17 o                         
  -2   1  17          8.71          6.85         0.37 o                         
  -1   1  17         50.26         50.46         0.88 o                         
   0   1  17          0.40          0.32         0.12 o                         
   1   1  17          0.11          0.06         0.11 o                         
   2   1  17        250.58        241.76         2.82 o                         
   3   1  17        154.32        146.03         2.09 o                         
   4   1  17         25.07         26.02         0.69 o                         
   5   1  17         26.29         27.89         1.56 o                         
  -5   2  17         67.06         74.45         1.69 o                         
  -4   2  17         57.14         59.99         1.18 o                         
  -3   2  17         53.38         50.08         1.11 o                         
  -2   2  17          5.53          5.32         0.33 o                         
  -1   2  17          0.07          0.26         0.13 o                         
   0   2  17        165.47        167.46         2.04 o                         
   1   2  17        614.34        612.47         6.24 o                         
   2   2  17        468.58        468.67         5.34 o                         
   3   2  17         97.60         97.12         1.61 o                         
   4   2  17         82.29         80.95         1.36 o                         
   5   2  17         31.34         30.73         0.81 o                         
  -5   3  17        220.92        245.51         4.90 o                         
  -4   3  17         10.86         13.90         0.64 o                         
  -3   3  17          1.08          1.19         0.17 o                         
  -2   3  17        455.49        459.14         5.86 o                         
  -1   3  17         68.25         69.45         1.00 o                         
   0   3  17        129.14        131.11         1.39 o                         
   1   3  17        299.37        298.58         5.21 o                         
   2   3  17         31.68         31.95         0.74 o                         
   3   3  17         18.04         20.38         0.63 o                         
   4   3  17          0.16          0.32         0.13 o                         
   5   3  17          0.05          0.09         0.15 o                         
  -4   4  17          0.06          0.08         0.25 o                         
  -3   4  17        152.37        161.05         2.46 o                         
  -2   4  17        858.85        854.22         9.83 o                         
  -1   4  17        343.73        354.20         4.44 o                         
   0   4  17        487.66        500.49         6.04 o                         
   1   4  17        227.72        223.92         6.04 o                         
   2   4  17          2.01          3.15         0.55 o                         
   3   4  17         66.74         65.79         2.36 o                         
   4   4  17          0.40          1.08         0.26 o                         
   5   4  17          9.85         13.95         0.89 o                         
  -4   5  17          5.20          4.76         0.59 o                         
  -3   5  17          1.40          0.38         0.23 o                         
  -2   5  17        279.81        268.64         3.11 o                         
  -1   5  17        118.85        122.16         1.79 o                         
   0   5  17        144.72        142.94         2.80 o                         
   1   5  17        170.64        166.59         5.32 o                         
   2   5  17          4.83          5.83         0.79 o                         
   3   5  17         30.44         30.94         2.11 o                         
   4   5  17         22.16         20.84         0.90 o                         
   5   5  17          3.30          2.30         0.54 o                         
  -3   6  17         32.18         28.92         1.00 o                         
  -2   6  17         47.08         46.93         0.96 o                         
  -1   6  17         87.81         88.21         1.30 o                         
   0   6  17        103.44        106.80         1.62 o                         
   1   6  17          0.27          0.13         0.28 o                         
   2   6  17         24.19         24.31         1.52 o                         
   3   6  17          1.31          2.01         0.59 o                         
   4   6  17          9.77         11.27         1.47 o                         
  -2   7  17          5.54          5.70         0.55 o                         
  -1   7  17         84.72         83.43         1.54 o                         
   0   7  17         45.05         47.46         0.86 o                         
   1   7  17        106.88        114.98         3.45 o                         
   2   7  17         86.70         86.51         2.03 o                         
   3   7  17         21.12         24.80         1.23 o                         
   0   8  17         27.36         32.45         1.12 o                         
   1   8  17         37.22         37.95         1.66 o                         
  -1  -5  18        330.98        383.09         6.48 o                         
   0  -5  18        137.08        145.79         2.94 o                         
   1  -5  18          0.59          0.41         1.04 o                         
  -3  -4  18         77.12         87.09         3.61 o                         
  -2  -4  18         31.51         37.33         1.10 o                         
  -1  -4  18         41.44         49.69         1.15 o                         
   0  -4  18         58.02         57.60         1.12 o                         
   1  -4  18          2.25          0.72         0.31 o                         
   2  -4  18         16.25         16.94         0.89 o                         
  -4  -3  18        103.95        124.94         3.06 o                         
  -3  -3  18         84.19        100.22         2.68 o                         
  -2  -3  18          2.83          3.89         0.37 o                         
  -1  -3  18         77.08         71.89         1.22 o                         
   0  -3  18        122.83        115.41         1.58 o                         
   1  -3  18          0.48          0.69         0.25 o                         
   2  -3  18         55.74         57.04         1.30 o                         
   3  -3  18          6.17          6.12         0.74 o                         
  -4  -2  18          3.68          2.98         0.44 o                         
  -3  -2  18         14.68         18.86         0.72 o                         
  -2  -2  18         13.19         13.58         0.57 o                         
  -1  -2  18          6.81          6.24         0.43 o                         
   0  -2  18         13.64         11.73         0.43 o                         
   1  -2  18         15.00         13.56         0.46 o                         
   2  -2  18         33.95         36.32         1.01 o                         
   3  -2  18         59.66         59.82         1.82 o                         
   4  -2  18         37.07         41.15         1.69 o                         
  -5  -1  18         32.20         34.64         1.66 o                         
  -4  -1  18         12.24         17.89         0.72 o                         
  -3  -1  18         24.41         24.30         0.75 o                         
  -2  -1  18         63.11         60.61         1.08 o                         
  -1  -1  18        511.88        433.51         5.44 o                         
   0  -1  18          5.11          5.48         0.29 o                         
   1  -1  18          0.20          0.32         0.21 o                         
   2  -1  18          8.17          8.13         0.47 o                         
   3  -1  18         10.87         10.55         0.66 o                         
   4  -1  18        177.86        189.85         4.67 o                         
  -5   0  18         17.73         19.61         0.98 o                         
  -4   0  18         41.32         43.71         1.38 o                         
  -3   0  18         34.94         42.01         0.92 o                         
  -2   0  18        165.58        148.01         2.34 o                         
  -1   0  18         87.75         74.31         1.21 o                         
   0   0  18        135.08        121.78         2.02 o                         
   1   0  18         47.13         48.12         1.07 o                         
   2   0  18         37.07         36.74         0.80 o                         
   3   0  18          7.45          6.47         0.53 o                         
   4   0  18          3.12          3.60         0.43 o                         
   5   0  18          0.05         -0.10         0.39 o                         
  -5   1  18         10.58         10.93         1.37 o                         
  -4   1  18          0.01          0.36         0.23 o                         
  -3   1  18         32.32         33.86         0.91 o                         
  -2   1  18         30.49         28.64         0.77 o                         
  -1   1  18        380.16        343.96         4.05 o                         
   0   1  18         30.02         27.80         0.62 o                         
   1   1  18          2.52          3.47         0.19 o                         
   2   1  18        495.96        500.74         5.84 o                         
   3   1  18        296.52        291.11         3.61 o                         
   4   1  18          0.25          0.13         0.20 o                         
   5   1  18          0.03          0.09         0.34 o                         
  -5   2  18         46.86         46.39         1.33 o                         
  -4   2  18         44.40         46.59         1.01 o                         
  -3   2  18         44.70         42.80         1.10 o                         
  -2   2  18          7.02          5.74         0.36 o                         
  -1   2  18        321.81        311.15         3.64 o                         
   0   2  18          4.82          4.04         0.22 o                         
   1   2  18        129.06        124.25         1.37 o                         
   2   2  18        300.36        297.63         3.49 o                         
   3   2  18         18.23         19.28         0.49 o                         
   4   2  18          4.43          4.76         0.26 o                         
   5   2  18          4.12          4.40         0.45 o                         
  -4   3  18          6.73          7.32         0.40 o                         
  -3   3  18          1.23          0.92         0.34 o                         
  -2   3  18        551.39        542.88         7.34 o                         
  -1   3  18        401.41        406.76         4.62 o                         
   0   3  18        175.43        180.23         2.06 o                         
   1   3  18         16.52         18.75         0.59 o                         
   2   3  18         16.29         15.81         0.55 o                         
   3   3  18          2.76          2.22         0.25 o                         
   4   3  18          1.19          1.12         0.21 o                         
   5   3  18         13.30         12.36         0.54 o                         
  -4   4  18        116.91        118.98         2.57 o                         
  -3   4  18         51.70         51.86         1.03 o                         
  -2   4  18         12.57         13.04         0.49 o                         
  -1   4  18         11.83         13.95         0.40 o                         
   0   4  18        116.29        116.67         1.60 o                         
   1   4  18          0.18          0.34         0.15 o                         
   2   4  18         43.20         43.73         1.77 o                         
   3   4  18         95.47         95.82         2.28 o                         
   4   4  18          0.65          0.41         0.29 o                         
   5   4  18         42.62         44.23         1.56 o                         
  -4   5  18          0.31         -0.29         0.66 o                         
  -3   5  18          8.25          7.78         0.49 o                         
  -2   5  18         19.49         20.01         0.67 o                         
  -1   5  18        527.35        538.32         6.27 o                         
   0   5  18          1.54          0.79         0.56 o                         
   1   5  18         13.14         12.50         0.47 o                         
   2   5  18        202.17        202.73         5.78 o                         
   3   5  18         26.12         29.12         1.57 o                         
   4   5  18          0.36          0.62         0.37 o                         
  -3   6  18          3.15          2.02         0.43 o                         
  -2   6  18        195.17        187.71         2.59 o                         
  -1   6  18         14.65         16.06         0.46 o                         
   0   6  18          0.03         -0.03         0.38 o                         
   1   6  18          6.58          5.42         0.42 o                         
   2   6  18         16.18         14.27         1.16 o                         
   3   6  18         43.91         39.87         2.03 o                         
   4   6  18          0.05         -0.37         0.54 o                         
  -1   7  18          0.00          0.06         0.23 o                         
   0   7  18          2.62          1.72         0.42 o                         
   1   7  18          0.60          0.95         0.34 o                         
   2   7  18          0.54          0.52         0.37 o                         
   3   7  18         50.14         47.09         1.59 o                         
  -2  -4  19          0.09         -0.09         0.34 o                         
  -1  -4  19         74.18         78.55         2.03 o                         
   0  -4  19        249.33        263.88         5.19 o                         
   1  -4  19          9.81         10.57         0.57 o                         
   2  -4  19         20.94         25.27         1.81 o                         
  -3  -3  19         42.21         45.55         1.37 o                         
  -2  -3  19         14.46         14.15         0.71 o                         
  -1  -3  19         75.31         81.59         1.49 o                         
   0  -3  19          2.00          1.67         0.24 o                         
   1  -3  19         96.97         96.48         1.71 o                         
   2  -3  19          1.45          0.54         0.40 o                         
   3  -3  19         58.84         65.42         2.70 o                         
  -4  -2  19         73.92         93.79         2.30 o                         
  -3  -2  19          1.01          0.21         0.27 o                         
  -2  -2  19          0.59          0.22         0.23 o                         
  -1  -2  19         18.05         16.20         0.57 o                         
   0  -2  19         23.62         24.18         0.99 o                         
   1  -2  19          2.65          2.86         0.38 o                         
   2  -2  19          0.15          0.17         0.29 o                         
   3  -2  19         54.24         60.38         1.83 o                         
   4  -2  19         25.45         21.14         2.99 o                         
  -4  -1  19         12.11         12.78         0.80 o                         
  -3  -1  19         14.28         13.30         0.56 o                         
  -2  -1  19          6.83          4.66         0.36 o                         
  -1  -1  19         39.24         32.61         0.87 o                         
   0  -1  19          0.45          0.02         0.23 o                         
   1  -1  19          2.27          3.56         0.42 o                         
   2  -1  19         17.66         17.61         0.65 o                         
   3  -1  19         13.24         14.67         0.70 o                         
   4  -1  19         77.20         83.53         3.98 o                         
  -4   0  19          2.99          4.48         0.43 o                         
  -3   0  19         23.83         24.29         0.75 o                         
  -2   0  19        104.60         93.67         1.72 o                         
  -1   0  19        106.35        108.25         1.73 o                         
   0   0  19          2.71          3.19         0.24 o                         
   1   0  19         17.54         17.18         0.57 o                         
   2   0  19         10.31          9.72         0.43 o                         
   3   0  19        449.69        465.04         8.03 o                         
   4   0  19          0.50          0.24         0.27 o                         
  -4   1  19          3.43          3.71         0.33 o                         
  -3   1  19          0.25          0.16         0.23 o                         
  -2   1  19          9.47          7.60         0.51 o                         
  -1   1  19          0.43          0.37         0.17 o                         
   0   1  19        201.71        192.30         2.67 o                         
   1   1  19          2.07          2.10         0.16 o                         
   2   1  19        133.93        135.68         1.95 o                         
   3   1  19        111.68        111.95         1.72 o                         
   4   1  19         18.52         17.60         0.62 o                         
   5   1  19          8.32          8.59         0.71 o                         
  -4   2  19         27.53         26.74         0.91 o                         
  -3   2  19        174.77        156.93         2.67 o                         
  -2   2  19          2.49          3.97         0.33 o                         
  -1   2  19        243.15        237.91         2.93 o                         
   0   2  19         51.47         51.82         0.84 o                         
   1   2  19          7.55          6.53         0.23 o                         
   2   2  19         26.12         28.85         0.55 o                         
   3   2  19        363.52        368.16         4.90 o                         
   4   2  19          0.00          0.14         0.20 o                         
   5   2  19         28.74         30.41         0.94 o                         
  -4   3  19          3.59          5.02         0.57 o                         
  -3   3  19         50.53         50.74         1.15 o                         
  -2   3  19          2.55          3.27         0.33 o                         
  -1   3  19         19.54         19.27         0.51 o                         
   0   3  19         49.11         48.14         0.91 o                         
   1   3  19        123.23        118.36         2.06 o                         
   2   3  19        118.05        121.24         2.15 o                         
   3   3  19         88.62         83.73         1.52 o                         
   4   3  19          4.90          5.14         0.35 o                         
   5   3  19        103.45        116.80         3.71 o                         
  -4   4  19        144.04        152.73         4.00 o                         
  -3   4  19          4.85          5.75         0.47 o                         
  -2   4  19         46.88         47.43         1.09 o                         
  -1   4  19         24.19         23.22         0.51 o                         
   0   4  19        284.07        282.03         3.82 o                         
   1   4  19        114.76        117.39         2.60 o                         
   2   4  19         12.16         13.53         1.33 o                         
   3   4  19          5.08          4.82         0.30 o                         
   4   4  19         14.08         16.40         0.71 o                         
  -3   5  19          9.42          8.67         0.65 o                         
  -2   5  19          0.74          1.08         0.22 o                         
  -1   5  19         20.34         21.56         0.52 o                         
   0   5  19        345.97        356.66         7.46 o                         
   1   5  19         22.25         22.18         0.66 o                         
   2   5  19         62.09         57.18         2.27 o                         
   3   5  19          1.70          1.11         0.56 o                         
   4   5  19          0.17          0.22         0.41 o                         
  -2   6  19         15.77         13.91         0.62 o                         
  -1   6  19        227.34        229.61         3.12 o                         
   0   6  19        146.79        148.69         3.10 o                         
   1   6  19         67.83         66.00         1.57 o                         
   2   6  19         16.40         15.48         1.23 o                         
   3   6  19         50.75         51.68         2.34 o                         
  -1   7  19        386.02        379.22         6.14 o                         
   0   7  19          7.28          6.21         0.75 o                         
   1   7  19          8.94         11.01         0.82 o                         
   2   7  19        105.73        106.31         4.11 o                         
  -1  -4  20         31.38         40.76         1.23 o                         
   0  -4  20         27.65         28.76         1.10 o                         
  -3  -3  20         23.47         32.60         1.48 o                         
  -2  -3  20          9.31         12.28         1.06 o                         
  -1  -3  20        100.64        100.50         1.81 o                         
   0  -3  20          2.83          2.36         0.28 o                         
   1  -3  20          0.00         -0.18         0.40 o                         
   2  -3  20         15.69         14.75         1.42 o                         
  -3  -2  20          1.24          1.98         0.36 o                         
  -2  -2  20         24.69         29.69         0.85 o                         
  -1  -2  20         15.93         18.54         0.62 o                         
   0  -2  20          0.77          0.78         0.22 o                         
   1  -2  20         28.88         25.25         0.93 o                         
   2  -2  20         43.39         43.85         1.32 o                         
   3  -2  20         24.20         26.64         1.37 o                         
  -4  -1  20        497.30        606.06        11.15 o                         
  -3  -1  20         36.96         42.74         1.04 o                         
  -2  -1  20          1.91          2.04         0.27 o                         
  -1  -1  20         36.88         35.36         0.95 o                         
   0  -1  20          6.71          6.11         0.43 o                         
   1  -1  20         45.85         45.85         1.37 o                         
   2  -1  20         15.85         17.79         0.71 o                         
   3  -1  20        220.49        240.72         6.23 o                         
   4  -1  20          5.68          5.64         0.79 o                         
  -4   0  20        260.41        291.23         8.16 o                         
  -3   0  20         65.87         73.86         1.58 o                         
  -2   0  20         32.28         34.19         1.05 o                         
  -1   0  20          2.26          2.28         0.29 o                         
   0   0  20         11.09         11.97         0.47 o                         
   1   0  20         11.58         11.18         0.45 o                         
   2   0  20         67.01         63.40         1.18 o                         
   3   0  20         28.46         28.47         0.86 o                         
   4   0  20          4.51          4.97         0.61 o                         
  -4   1  20         26.34         28.75         1.20 o                         
  -3   1  20         44.76         46.11         1.14 o                         
  -2   1  20          1.33          0.98         0.25 o                         
  -1   1  20        171.15        145.67         2.01 o                         
   0   1  20         78.66         75.23         1.31 o                         
   1   1  20         40.82         43.22         0.67 o                         
   2   1  20        171.38        172.95         2.41 o                         
   3   1  20         40.91         36.56         0.82 o                         
   4   1  20        218.49        234.36         4.30 o                         
  -4   2  20         59.15         63.23         2.79 o                         
  -3   2  20         31.34         30.49         0.89 o                         
  -2   2  20         85.27         74.21         1.50 o                         
  -1   2  20        149.52        142.95         2.06 o                         
   0   2  20          8.26          8.47         0.36 o                         
   1   2  20        105.74        107.54         1.28 o                         
   2   2  20          0.29          0.08         0.15 o                         
   3   2  20        130.06        142.85         2.32 o                         
   4   2  20          0.05         -0.18         0.19 o                         
  -4   3  20          2.28          2.43         0.53 o                         
  -3   3  20         18.14         16.02         0.65 o                         
  -2   3  20          5.27          5.13         0.49 o                         
  -1   3  20         49.50         46.92         0.88 o                         
   0   3  20        319.05        329.87         4.46 o                         
   1   3  20          3.18          4.01         0.34 o                         
   2   3  20         11.91         10.90         0.46 o                         
   3   3  20          3.27          2.75         0.27 o                         
   4   3  20         17.55         15.11         1.14 o                         
  -3   4  20         50.53         47.37         1.31 o                         
  -2   4  20         13.83         14.60         0.60 o                         
  -1   4  20        208.49        208.77         2.67 o                         
   0   4  20          8.84          9.70         0.34 o                         
   1   4  20         20.05         19.17         0.65 o                         
   2   4  20         38.05         35.26         1.19 o                         
   3   4  20         91.30         91.72         1.89 o                         
   4   4  20         74.23         74.70         4.50 o                         
  -3   5  20        119.26        121.45         3.99 o                         
  -2   5  20        176.42        167.20         3.01 o                         
  -1   5  20        255.96        257.39         3.76 o                         
   0   5  20          0.62          0.72         0.38 o                         
   1   5  20         55.61         56.82         1.32 o                         
   2   5  20          0.59         -0.20         0.43 o                         
   3   5  20          0.57          0.57         0.67 o                         
  -2   6  20         57.08         58.03         1.43 o                         
  -1   6  20        132.00        137.93         2.18 o                         
   0   6  20         11.25         12.08         0.69 o                         
   1   6  20          0.37          1.20         0.39 o                         
   2   6  20         20.64         24.18         1.57 o                         
   3   6  20         14.08         16.92         1.36 o                         
   1   7  20          0.61         -0.82         0.82 o                         
  -2  -3  21         35.00         26.79         1.23 o                         
  -1  -3  21          6.18         12.79         1.12 o                         
   0  -3  21        320.07        376.31         7.04 o                         
   1  -3  21        179.00        200.33         6.89 o                         
  -3  -2  21         80.16         81.75         2.39 o                         
  -2  -2  21         10.06         10.92         0.83 o                         
  -1  -2  21         11.80         10.63         0.67 o                         
   0  -2  21         53.74         64.33         1.40 o                         
   1  -2  21         69.74         77.86         1.79 o                         
   2  -2  21         12.45         16.21         1.29 o                         
  -3  -1  21          4.85          4.51         0.48 o                         
  -2  -1  21         53.95         62.62         1.56 o                         
  -1  -1  21          2.63          1.65         0.29 o                         
   0  -1  21         39.52         43.72         1.12 o                         
   1  -1  21         26.92         23.44         0.77 o                         
   2  -1  21          5.19          5.13         0.42 o                         
   3  -1  21         53.92         59.57         5.46 o                         
  -4   0  21         30.55         33.95         1.75 o                         
  -3   0  21          1.21          3.74         0.44 o                         
  -2   0  21         19.76         20.06         0.88 o                         
  -1   0  21         52.64         51.30         1.07 o                         
   0   0  21         23.18         22.26         0.63 o                         
   1   0  21          0.34          0.32         0.18 o                         
   2   0  21         18.39         19.69         0.66 o                         
   3   0  21          4.23          3.44         0.43 o                         
  -4   1  21          5.76          7.84         1.20 o                         
  -3   1  21          0.04         -0.24         0.27 o                         
  -2   1  21          0.72          1.12         0.27 o                         
  -1   1  21         37.79         35.26         0.95 o                         
   0   1  21        136.65        126.86         1.81 o                         
   1   1  21         14.70         15.83         0.49 o                         
   2   1  21         15.42         16.22         0.54 o                         
   3   1  21          7.70          7.59         0.46 o                         
   4   1  21          5.54          7.62         0.58 o                         
  -3   2  21          4.25          4.98         0.47 o                         
  -2   2  21         14.20         14.81         0.64 o                         
  -1   2  21         10.62         10.04         0.44 o                         
   0   2  21        106.23        104.28         1.47 o                         
   1   2  21         29.55         28.35         0.58 o                         
   2   2  21          1.56          2.36         0.18 o                         
   3   2  21         43.05         41.02         0.75 o                         
   4   2  21          5.69          5.03         0.39 o                         
  -3   3  21          3.05          4.36         0.48 o                         
  -2   3  21          0.52          0.39         0.26 o                         
  -1   3  21          7.81          6.74         0.40 o                         
   0   3  21        260.11        251.69         3.97 o                         
   1   3  21         27.23         28.23         0.70 o                         
   2   3  21         11.68         12.10         0.67 o                         
   3   3  21        124.51        125.54         2.03 o                         
   4   3  21         14.96         14.82         1.17 o                         
  -3   4  21         39.72         40.31         1.51 o                         
  -2   4  21         15.67         14.70         0.58 o                         
  -1   4  21          0.05          0.06         0.20 o                         
   0   4  21         56.35         56.14         1.13 o                         
   1   4  21         29.42         28.79         0.84 o                         
   2   4  21         11.64         12.08         0.63 o                         
   3   4  21        114.54        108.73         4.08 o                         
  -2   5  21         37.19         35.99         1.09 o                         
  -1   5  21        190.95        187.91         2.59 o                         
   0   5  21        401.09        420.43        10.38 o                         
   1   5  21          0.65          0.36         0.33 o                         
   2   5  21          0.26          1.07         0.51 o                         
   3   5  21          0.06         -0.16         0.58 o                         
  -1   6  21         61.60         65.07         1.31 o                         
   0   6  21        240.99        248.57         5.55 o                         
   1   6  21          0.02          0.05         1.31 o                         
   2   6  21          9.15          9.62         1.04 o                         
  -2  -2  22          6.45          8.00         1.02 o                         
  -1  -2  22         18.17         16.29         1.02 o                         
   0  -2  22          7.76          8.20         0.87 o                         
   1  -2  22        257.61        299.59         7.25 o                         
  -3  -1  22          0.38          0.32         0.46 o                         
  -2  -1  22          6.64          4.78         0.65 o                         
  -1  -1  22         41.94         43.32         1.28 o                         
   0  -1  22        134.65        161.69         2.58 o                         
   1  -1  22          1.70          1.85         0.28 o                         
   2  -1  22        141.04        144.58         3.37 o                         
  -3   0  22          1.98          0.44         0.41 o                         
  -2   0  22         19.96         18.07         0.84 o                         
  -1   0  22          4.58          4.62         0.38 o                         
   0   0  22         10.34          9.17         0.46 o                         
   1   0  22         17.86         18.50         0.76 o                         
   2   0  22          7.88          7.96         0.70 o                         
   3   0  22          7.39          8.12         0.77 o                         
  -3   1  22         35.07         40.05         1.52 o                         
  -2   1  22          0.61          0.59         0.28 o                         
  -1   1  22          2.33          0.84         0.26 o                         
   0   1  22         22.82         23.55         0.71 o                         
   1   1  22         59.21         59.94         1.24 o                         
   2   1  22          0.00          0.05         0.19 o                         
   3   1  22        119.89        136.02         2.60 o                         
  -3   2  22         20.10         19.56         1.05 o                         
  -2   2  22          7.12          7.98         0.83 o                         
  -1   2  22         29.57         27.76         0.82 o                         
   0   2  22          2.79          3.14         0.28 o                         
   1   2  22          1.80          1.33         0.21 o                         
   2   2  22          3.00          4.04         0.28 o                         
   3   2  22        211.25        217.09         4.51 o                         
  -3   3  22          0.04          0.32         0.36 o                         
  -2   3  22         21.90         20.47         0.77 o                         
  -1   3  22          6.97          8.26         0.43 o                         
   0   3  22          2.97          2.69         0.26 o                         
   1   3  22         58.56         58.56         1.66 o                         
   2   3  22         96.54         99.80         2.09 o                         
   3   3  22         24.93         18.95         1.14 o                         
  -2   4  22         63.40         71.58         1.86 o                         
  -1   4  22          0.02          0.08         0.19 o                         
   0   4  22         99.65         98.39         4.47 o                         
   1   4  22         11.37         11.20         0.49 o                         
   2   4  22         15.10         20.24         0.65 o                         
   3   4  22        101.67        102.39         3.18 o                         
  -1   5  22         33.02         35.52         0.88 o                         
   0   5  22         40.17         38.24         1.25 o                         
   1   5  22         11.76          9.50         0.90 o                         
   2   5  22         68.49         70.24         1.85 o                         
  -2  -1  23         15.72         12.14         1.10 o                         
  -1  -1  23          4.24          4.36         0.71 o                         
   0  -1  23         32.00         30.24         1.37 o                         
   1  -1  23        165.09        182.31         4.73 o                         
  -2   0  23         17.53         19.57         1.24 o                         
  -1   0  23         42.60         46.10         1.34 o                         
   0   0  23         85.29         99.05         2.51 o                         
   1   0  23         64.06         78.23         1.96 o                         
   2   0  23          0.10          0.04         0.36 o                         
  -2   1  23          0.14          0.27         0.33 o                         
  -1   1  23          1.28          1.56         0.32 o                         
   0   1  23        105.47        121.93         1.84 o                         
   1   1  23          2.23          2.53         0.29 o                         
   2   1  23          0.95          0.85         0.23 o                         
  -2   2  23         27.95         31.33         1.14 o                         
  -1   2  23         51.40         58.48         1.21 o                         
   0   2  23          3.31          4.14         0.35 o                         
   1   2  23         11.15         12.82         0.50 o                         
   2   2  23          1.05          0.77         0.19 o                         
   3   2  23         94.03         93.79         1.93 o                         
  -2   3  23          8.20          7.96         0.65 o                         
  -1   3  23          3.95          4.28         0.43 o                         
   0   3  23        115.06        120.85         2.25 o                         
   1   3  23          0.94          0.66         0.35 o                         
   2   3  23         44.45         44.88         1.82 o                         
  -1   4  23         61.92         62.05         1.98 o                         
   0   4  23         65.24         68.55         2.53 o                         
   1   4  23         10.75         10.12         0.62 o                         
   2   4  23         39.95         45.48         1.38 o                         
   0   5  23          5.17          5.98         0.86 o                         
   1   5  23        134.82        144.74         4.19 o                         
  -1   0  24          1.45          1.40         0.46 o                         
   0   0  24         67.38         72.63         2.44 o                         
   1   0  24         23.03         26.38         1.23 o                         
  -1   1  24         99.89        123.26         4.34 o                         
   0   1  24         35.35         33.64         1.19 o                         
   1   1  24         13.37         14.69         0.72 o                         
   2   1  24         30.97         30.64         2.42 o                         
  -1   2  24         64.49         61.47         1.85 o                         
   0   2  24         98.13         97.73         1.86 o                         
   1   2  24          0.60         -0.09         0.31 o                         
   2   2  24          2.05          3.04         0.32 o                         
  -1   3  24          2.70          2.65         0.39 o                         
   0   3  24          0.00          0.38         0.20 o                         
   1   3  24         48.01         46.84         2.62 o                         
   0   4  24         11.74         12.03         1.08 o                         
   1   4  24         34.60         37.10         1.62 o                         
                                                                                
