# Supplementary material for: Syntheses and crystal structures of four 4-(4-nitro­phen­yl)piperazinium salts with hydrogen succinate, 4-amino­benzoate, 2-(4-chloro­phen­yl)acetate and 2,3,4,5,6-penta­fluoro­benzoate anions
Source: Acta Crystallogr E Crystallogr Commun. 2023 Feb 9;79(Pt 3):151–6. doi: 10.1107/S2056989023001093 (PMC9993918; doi:10.1107/S2056989023001093)
Supplement: Supplementary file 4 [file e-79-00151-IIIsup4.hkl]

data_III                                                                        
_shelx_title ' m22256 : space group P1bar'                                      
_shelx_refln_list_code          4                                               
_shelx_F_calc_maximum       66.95                                               
_exptl_crystal_F_000       396.00                                               
_reflns_d_resolution_high  0.7691                                               
                                                                                
loop_                                                                           
 _space_group_symop_operation_xyz                                               
 'x, y, z'                                                                      
 '-x, -y, -z'                                                                   
                                                                                
_cell_length_a     6.8051                                                       
_cell_length_b     9.3927                                                       
_cell_length_c    14.3869                                                       
_cell_angle_alpha  83.849                                                       
_cell_angle_beta   81.283                                                       
_cell_angle_gamma  72.492                                                       
                                                                                
_shelx_F_squared_multiplier     1.000                                           
                                                                                
loop_                                                                           
 _refln_index_h                                                                 
 _refln_index_k                                                                 
 _refln_index_l                                                                 
 _refln_F_squared_calc                                                          
 _refln_F_squared_meas                                                          
 _refln_F_squared_sigma                                                         
 _refln_observed_status                                                         
   2   0   0         92.03         87.42         2.41 o                         
   3   0   0        914.87       1039.71        24.60 o                         
   4   0   0       1143.85       1223.93        24.17 o                         
   5   0   0          4.61          3.55         0.80 o                         
   6   0   0          2.63          0.97         0.99 o                         
   7   0   0        350.47        351.02         8.91 o                         
   8   0   0        173.56        167.55         3.50 o                         
  -8   1   0         19.08         21.39         1.45 o                         
  -7   1   0         36.19         34.56         1.24 o                         
  -6   1   0          5.95          6.60         1.48 o                         
  -5   1   0        736.19        710.32        14.80 o                         
  -4   1   0        358.91        373.70         6.66 o                         
  -3   1   0       1081.18       1088.98        15.84 o                         
  -2   1   0       1142.29       1063.76        15.45 o                         
  -1   1   0       1091.34        996.24        16.14 o                         
   0   1   0          2.17          2.55         0.11 o                         
   1   1   0        866.55        814.44        11.92 o                         
   2   1   0        357.95        359.77         4.66 o                         
   3   1   0         22.98         28.12         0.84 o                         
   4   1   0        752.94        837.55        39.79 o                         
   5   1   0        320.19        308.01         7.47 o                         
   6   1   0         18.99         17.35         1.52 o                         
   7   1   0          1.41          2.09         1.00 o                         
   8   1   0          0.44         -1.14         1.14 o                         
  -7   2   0          3.00          3.90         0.81 o                         
  -6   2   0         46.96         42.98         1.31 o                         
  -5   2   0       1923.33       1894.48        23.46 o                         
  -4   2   0         28.57         25.21         0.86 o                         
  -3   2   0        192.83        189.05         2.58 o                         
  -2   2   0         69.67         60.58         1.10 o                         
  -1   2   0        592.74        543.30         5.27 o                         
   1   2   0       2017.32       2038.71        48.59 o                         
   2   2   0       2143.59       2126.18        34.57 o                         
   3   2   0        901.60        963.80        10.65 o                         
   4   2   0         14.35         17.32         0.56 o                         
   5   2   0        175.99        183.56         4.55 o                         
   6   2   0         14.89          8.84         1.62 o                         
   7   2   0          5.61          3.38         1.15 o                         
   8   2   0        115.59        110.84         2.66 o                         
  -7   3   0         77.87         71.74         2.44 o                         
  -6   3   0          0.49         -0.45         0.55 o                         
  -5   3   0          0.04          0.18         0.28 o                         
  -4   3   0        891.93        876.56        10.51 o                         
  -3   3   0        330.92        357.03         4.97 o                         
  -2   3   0        101.24        107.22         1.66 o                         
  -1   3   0          2.88          5.36         0.32 o                         
   0   3   0        216.07        198.48         2.21 o                         
   1   3   0        304.18        287.98         3.16 o                         
   2   3   0          3.12          2.19         0.21 o                         
   3   3   0        750.14        747.15         8.17 o                         
   4   3   0         24.01         39.31         0.89 o                         
   5   3   0         68.32         70.18         1.35 o                         
   6   3   0        258.13        255.27         6.65 o                         
   7   3   0          1.61          3.01         0.75 o                         
   8   3   0        213.42        225.63         5.53 o                         
  -7   4   0         23.45         30.12         2.45 o                         
  -6   4   0        112.25        111.28         2.75 o                         
  -5   4   0         52.86         52.01         1.57 o                         
  -4   4   0         71.69         71.28         1.86 o                         
  -3   4   0         35.46         31.78         1.29 o                         
  -2   4   0        282.35        281.42         3.29 o                         
  -1   4   0        103.34         97.71         1.43 o                         
   0   4   0        149.15        174.60         2.21 o                         
   1   4   0        108.11        119.50         2.11 o                         
   2   4   0         98.28         94.25         1.46 o                         
   3   4   0       1165.07       1125.15        11.56 o                         
   4   4   0        260.46        262.64         3.64 o                         
   5   4   0         17.12         18.82         0.73 o                         
   6   4   0        203.14        208.13         3.05 o                         
   7   4   0        196.30        201.16         3.91 o                         
   8   4   0         20.06         23.59         2.22 o                         
  -6   5   0        160.65        154.90         3.95 o                         
  -5   5   0          0.05          0.34         0.64 o                         
  -4   5   0        349.10        350.09         6.46 o                         
  -3   5   0         19.86         20.10         1.28 o                         
  -2   5   0       1691.40       1739.86        16.77 o                         
  -1   5   0       1076.18       1084.01        11.27 o                         
   0   5   0         22.96         31.15         0.84 o                         
   1   5   0       1707.58       1793.19        17.34 o                         
   2   5   0         43.67         63.21         1.28 o                         
   3   5   0        599.67        573.81         6.44 o                         
   4   5   0        322.34        319.76         4.23 o                         
   5   5   0       2118.44       2080.58        24.60 o                         
   6   5   0         51.87         52.20         1.39 o                         
   7   5   0         25.86         19.93         1.06 o                         
   8   5   0         18.34         24.64         1.82 o                         
  -6   6   0          4.54          3.15         2.12 o                         
  -5   6   0         62.38         65.47         2.50 o                         
  -4   6   0          6.23          7.83         0.88 o                         
  -3   6   0         99.10         97.46         2.81 o                         
  -2   6   0         41.31         35.16         1.02 o                         
  -1   6   0         20.12         25.03         0.83 o                         
   0   6   0       1132.87       1118.55        11.30 o                         
   1   6   0          7.78          3.85         0.39 o                         
   2   6   0        843.01        877.25         9.13 o                         
   3   6   0          1.69          3.28         0.44 o                         
   4   6   0        158.79        151.73         2.40 o                         
   5   6   0         51.27         50.09         1.54 o                         
   6   6   0        316.83        302.37         5.59 o                         
   7   6   0          2.65          2.24         0.96 o                         
   8   6   0        236.87        231.55         4.33 o                         
  -5   7   0         74.67         80.47         7.59 o                         
  -4   7   0        246.38        242.29         6.31 o                         
  -3   7   0         35.91         37.62         4.83 o                         
  -2   7   0          7.79          7.07         0.63 o                         
  -1   7   0         40.96         43.86         1.41 o                         
   0   7   0        873.00        872.98        10.48 o                         
   1   7   0         24.51         25.56         0.89 o                         
   2   7   0          0.00          1.00         0.36 o                         
   3   7   0         93.08         94.60         1.90 o                         
   4   7   0         13.51         13.83         0.82 o                         
   5   7   0          5.41          5.69         0.81 o                         
   6   7   0         50.77         52.51         1.88 o                         
   7   7   0         22.33         24.72         2.17 o                         
   8   7   0          0.36          0.29         1.17 o                         
  -4   8   0         18.02         15.06         1.56 o                         
  -3   8   0         29.48         23.39         1.77 o                         
  -2   8   0        130.43        130.47         2.43 o                         
  -1   8   0        235.40        232.27         3.73 o                         
   0   8   0         38.22         36.61         1.32 o                         
   1   8   0         28.73         27.74         1.22 o                         
   2   8   0         45.40         43.68         1.32 o                         
   3   8   0        322.47        318.25         4.91 o                         
   4   8   0         10.11         12.80         1.15 o                         
   5   8   0         18.40         19.30         1.25 o                         
   6   8   0         36.82         36.33         2.91 o                         
   7   8   0          9.44          7.92         1.22 o                         
  -3   9   0         16.34         14.56         2.70 o                         
  -2   9   0        108.43        109.88         2.59 o                         
  -1   9   0        251.92        250.15         4.60 o                         
   0   9   0         14.49         13.46         1.06 o                         
   1   9   0        216.63        208.52         4.75 o                         
   2   9   0          8.24         10.03         1.23 o                         
   3   9   0          2.10          0.75         0.70 o                         
   4   9   0        122.03        117.17         2.86 o                         
   5   9   0        130.19        130.34         3.40 o                         
   6   9   0          1.25          1.70         0.97 o                         
   7   9   0          9.91          8.28         1.58 o                         
  -2  10   0        128.58        125.24         4.66 o                         
  -1  10   0         75.59         80.65         2.61 o                         
   0  10   0         46.97         47.17         2.28 o                         
   1  10   0        135.63        134.85         5.26 o                         
   2  10   0          0.86          1.65         0.88 o                         
   3  10   0        236.25        222.95         5.21 o                         
   4  10   0         35.71         38.27         1.91 o                         
   5  10   0         28.06         28.03         1.85 o                         
   6  10   0        617.07        646.65        15.57 o                         
  -1  11   0        120.07        136.96         4.68 o                         
   0  11   0        281.38        276.41         8.79 o                         
   1  11   0         81.63         84.50         3.38 o                         
   2  11   0         83.72         82.56         3.40 o                         
   3  11   0          9.12         11.80         1.59 o                         
   4  11   0         42.29         38.28         2.20 o                         
   5  11   0          0.11          3.24         1.51 o                         
   2  12   0          4.63          6.86         1.63 o                         
   3  12   0          5.79          3.86         1.39 o                         
  -3 -12   1         51.78         56.47         4.77 o                         
  -2 -12   1         56.53         60.76         4.06 o                         
  -5 -11   1          2.70          0.16         1.23 o                         
  -4 -11   1         37.22         38.71         3.21 o                         
  -3 -11   1          0.25         -0.78         0.91 o                         
  -2 -11   1         78.58         73.15         3.56 o                         
  -1 -11   1         83.88         87.62         3.45 o                         
   0 -11   1         59.13         62.98         3.27 o                         
   1 -11   1         34.24         34.68         3.05 o                         
  -6 -10   1         32.89         27.44         2.70 o                         
  -5 -10   1         13.01         11.15         1.30 o                         
  -4 -10   1         60.64         55.52         2.29 o                         
  -3 -10   1        171.42        166.38         4.32 o                         
  -2 -10   1        166.26        166.41         4.68 o                         
  -1 -10   1        320.44        326.52         8.29 o                         
   0 -10   1        987.49       1012.70        15.54 o                         
   1 -10   1         66.80         61.92         2.30 o                         
   2 -10   1          7.29          8.32         1.40 o                         
  -7  -9   1          8.52          7.16         1.55 o                         
  -6  -9   1          9.03          4.47         1.27 o                         
  -5  -9   1        311.95        318.23         6.01 o                         
  -4  -9   1          1.13          1.40         0.68 o                         
  -3  -9   1        130.45        120.07         3.27 o                         
  -2  -9   1        146.08        143.75         4.18 o                         
  -1  -9   1          0.02          0.35         0.60 o                         
   0  -9   1          5.49          4.48         0.82 o                         
   1  -9   1         51.04         48.48         1.84 o                         
   2  -9   1         69.51         75.42         2.04 o                         
   3  -9   1         29.16         32.44         2.98 o                         
  -7  -8   1         19.55         20.30         1.65 o                         
  -6  -8   1        176.96        185.63         5.54 o                         
  -5  -8   1        982.31       1000.18        15.14 o                         
  -4  -8   1         10.73         12.22         1.08 o                         
  -3  -8   1          8.60          9.73         0.91 o                         
  -2  -8   1         33.06         39.87         1.41 o                         
  -1  -8   1          1.48          1.03         0.48 o                         
   0  -8   1        515.54        512.13         7.36 o                         
   1  -8   1        154.42        145.97         2.72 o                         
   2  -8   1        310.17        320.21         5.32 o                         
   3  -8   1         21.79         25.09         2.06 o                         
   4  -8   1         52.99         46.81         2.46 o                         
  -8  -7   1          0.02          0.12         1.01 o                         
  -7  -7   1          9.70          9.38         1.15 o                         
  -6  -7   1          9.91          7.43         1.59 o                         
  -5  -7   1         43.09         44.25         1.60 o                         
  -4  -7   1        577.40        561.67         7.97 o                         
  -3  -7   1         97.24         90.78         1.86 o                         
  -2  -7   1        211.30        213.63         3.22 o                         
  -1  -7   1         35.68         43.65         1.13 o                         
   0  -7   1        279.92        273.34         3.63 o                         
   1  -7   1          1.44          1.55         0.41 o                         
   2  -7   1         34.10         34.95         1.75 o                         
   3  -7   1        130.47        138.18         3.23 o                         
   4  -7   1         33.17         32.86         1.90 o                         
   5  -7   1         52.61         53.00         3.73 o                         
  -8  -6   1          2.93          3.73         1.23 o                         
  -7  -6   1         34.79         37.67         1.55 o                         
  -6  -6   1         12.11         11.56         1.75 o                         
  -5  -6   1         24.36         27.04         1.21 o                         
  -4  -6   1        222.46        220.41         3.16 o                         
  -3  -6   1        227.20        227.21         3.20 o                         
  -2  -6   1       1411.79       1438.45        13.74 o                         
  -1  -6   1        114.37        105.21         1.73 o                         
   0  -6   1        107.97        119.63         1.98 o                         
   1  -6   1        177.71        188.38         2.78 o                         
   2  -6   1          0.61          0.31         0.29 o                         
   3  -6   1        537.12        516.86         7.51 o                         
   4  -6   1          4.94          3.82         0.74 o                         
   5  -6   1        162.48        167.68         5.52 o                         
   6  -6   1          3.52          1.73         1.44 o                         
  -8  -5   1          4.63          2.45         0.64 o                         
  -7  -5   1         61.33         63.51         1.96 o                         
  -6  -5   1         10.30         10.09         0.93 o                         
  -5  -5   1        373.48        373.41         5.11 o                         
  -4  -5   1          0.23          0.71         0.25 o                         
  -3  -5   1          6.98         10.61         0.56 o                         
  -2  -5   1       1018.36       1006.04        10.16 o                         
  -1  -5   1         72.38         75.41         1.31 o                         
   0  -5   1         39.55         45.97         1.08 o                         
   1  -5   1        897.76        912.67         9.22 o                         
   2  -5   1         23.18         16.54         0.58 o                         
   3  -5   1        909.56        907.48        10.71 o                         
   4  -5   1        363.37        361.24         6.58 o                         
   5  -5   1        151.49        147.63         3.40 o                         
   6  -5   1          0.53          0.67         0.65 o                         
  -8  -4   1        187.66        185.68         4.39 o                         
  -7  -4   1        162.91        159.93         3.54 o                         
  -6  -4   1        112.58        110.43         2.01 o                         
  -5  -4   1        160.51        161.83         2.64 o                         
  -4  -4   1         21.66         18.96         0.82 o                         
  -3  -4   1         15.51         20.05         0.64 o                         
  -2  -4   1        352.36        335.06         3.79 o                         
  -1  -4   1        573.36        597.58         6.20 o                         
   0  -4   1       2299.17       2248.63        26.99 o                         
   1  -4   1        107.81        115.45         1.62 o                         
   2  -4   1         40.28         42.26         0.82 o                         
   3  -4   1         47.67         52.84         1.06 o                         
   4  -4   1        345.49        353.69         5.53 o                         
   5  -4   1          2.39          4.28         0.60 o                         
   6  -4   1        143.09        143.83         2.93 o                         
   7  -4   1         12.03         10.42         1.79 o                         
  -8  -3   1         47.01         49.63         3.21 o                         
  -7  -3   1        130.99        117.44         4.44 o                         
  -6  -3   1        348.18        327.05         5.75 o                         
  -5  -3   1        416.55        408.19         5.41 o                         
  -4  -3   1        622.97        612.24         7.27 o                         
  -3  -3   1         54.31         53.45         1.16 o                         
  -2  -3   1          3.45          1.23         0.21 o                         
  -1  -3   1         15.35         11.79         0.41 o                         
   0  -3   1        482.10        455.41         4.52 o                         
   1  -3   1         28.72         27.88         0.57 o                         
   2  -3   1        110.30        125.48         1.85 o                         
   3  -3   1        183.82        202.24         2.85 o                         
   4  -3   1        513.61        496.33         6.25 o                         
   5  -3   1        188.38        187.30         2.75 o                         
   6  -3   1         12.29         13.94         0.89 o                         
   7  -3   1         60.80         56.82         2.37 o                         
  -8  -2   1         15.17         16.56         1.48 o                         
  -7  -2   1          4.35          5.21         0.73 o                         
  -6  -2   1         20.14         15.53         0.78 o                         
  -5  -2   1        225.77        237.82         3.71 o                         
  -4  -2   1          2.99          1.72         0.21 o                         
  -3  -2   1         72.25         79.85         1.37 o                         
  -2  -2   1        259.24        283.75         3.09 o                         
  -1  -2   1       2896.68       2851.83        86.59 o                         
   0  -2   1        765.68        760.83         7.05 o                         
   1  -2   1       1134.60       1185.29        12.28 o                         
   2  -2   1       1059.53       1144.79        13.27 o                         
   3  -2   1        373.41        357.13         4.78 o                         
   4  -2   1          0.02          0.71         0.19 o                         
   5  -2   1          6.16          7.26         0.48 o                         
   6  -2   1         14.58         13.94         0.81 o                         
   7  -2   1          0.44          0.54         0.66 o                         
  -8  -1   1          0.03         -0.34         0.68 o                         
  -7  -1   1          4.07          2.29         0.46 o                         
  -6  -1   1         34.34         31.30         2.01 o                         
  -5  -1   1          2.77          2.82         1.07 o                         
  -4  -1   1        154.07        127.81         2.86 o                         
  -3  -1   1        736.01        800.67        10.15 o                         
  -2  -1   1       1475.84       1376.38        27.16 o                         
  -1  -1   1         90.84         84.52         1.03 o                         
   0  -1   1        290.42        275.94         2.53 o                         
   1  -1   1         54.34         54.12         0.81 o                         
   2  -1   1        107.32        108.58         1.76 o                         
   3  -1   1         25.26         19.84         0.57 o                         
   4  -1   1          0.35          2.74         0.34 o                         
   5  -1   1         86.76         91.55         3.11 o                         
   6  -1   1         41.88         44.33         2.61 o                         
   7  -1   1          2.75          1.27         0.42 o                         
   8  -1   1         22.85         23.47         2.43 o                         
  -8   0   1         14.29         12.49         1.52 o                         
  -7   0   1        289.77        280.85         5.12 o                         
  -6   0   1          6.47         10.71         1.38 o                         
  -5   0   1        116.93        105.30         3.47 o                         
  -4   0   1       1037.64       1089.53        25.78 o                         
  -3   0   1         69.17         73.37         1.40 o                         
   1   0   1          0.61          0.51         0.23 o                         
   2   0   1          7.66          8.98         0.31 o                         
   3   0   1       1098.94       1145.67        22.02 o                         
   4   0   1         10.16         16.01         1.07 o                         
   5   0   1        146.76        153.88         5.48 o                         
   6   0   1        520.37        506.58        11.38 o                         
   7   0   1          1.20          1.73         0.98 o                         
   8   0   1         39.14         39.17         3.13 o                         
  -8   1   1          4.08          6.42         1.77 o                         
  -7   1   1         50.83         56.76         1.66 o                         
  -6   1   1        173.89        161.48         3.19 o                         
  -5   1   1          0.11          0.48         0.18 o                         
  -4   1   1         39.58         34.65         0.84 o                         
  -3   1   1        132.46        148.51         2.88 o                         
  -2   1   1       1141.71       1133.34        16.40 o                         
  -1   1   1         36.47         43.73         0.69 o                         
   0   1   1        210.94        176.05         1.96 o                         
   1   1   1        745.55        714.24         8.22 o                         
   2   1   1        292.30        258.76         3.43 o                         
   3   1   1        940.18        901.54        13.35 o                         
   4   1   1        111.24        115.03         3.34 o                         
   5   1   1          2.39          2.54         0.67 o                         
   6   1   1         65.59         62.68         3.29 o                         
   7   1   1         42.04         39.00         2.42 o                         
   8   1   1         93.25        106.69         4.30 o                         
  -7   2   1        121.90        131.67         2.66 o                         
  -6   2   1         72.00         76.47         1.77 o                         
  -5   2   1          6.92          5.22         0.45 o                         
  -4   2   1         30.30         29.13         0.72 o                         
  -3   2   1        217.43        236.80         3.16 o                         
  -2   2   1        291.72        297.64         5.07 o                         
  -1   2   1         22.15         13.91         0.40 o                         
   2   2   1        132.88        148.85         1.96 o                         
   3   2   1         43.37         25.91         0.57 o                         
   4   2   1         12.74         26.38         0.95 o                         
   5   2   1        269.96        273.26         7.65 o                         
   6   2   1        153.88        149.02         4.64 o                         
   7   2   1          7.42          5.12         1.20 o                         
   8   2   1        199.13        190.88        10.46 o                         
  -7   3   1         48.27         49.58         3.23 o                         
  -6   3   1        578.67        582.86         8.79 o                         
  -5   3   1        452.54        449.93         6.81 o                         
  -4   3   1         17.11         17.00         0.75 o                         
  -3   3   1         16.98         15.16         0.72 o                         
  -2   3   1         14.67         15.39         0.48 o                         
  -1   3   1       1289.58       1207.83        12.09 o                         
   0   3   1         43.00         46.32         0.86 o                         
   1   3   1       3300.47       3178.16        75.54 o                         
   2   3   1        813.18        876.53         8.54 o                         
   3   3   1       1065.17       1050.81        11.78 o                         
   4   3   1         92.03         85.18         1.38 o                         
   5   3   1        383.96        377.36         5.14 o                         
   6   3   1        417.25        413.89         6.25 o                         
   7   3   1          0.00          0.16         0.97 o                         
   8   3   1         13.31         12.52         1.07 o                         
  -7   4   1          7.60         10.26         1.72 o                         
  -6   4   1         50.51         48.50         2.03 o                         
  -5   4   1        287.94        290.29         4.91 o                         
  -4   4   1        670.22        662.06         9.06 o                         
  -3   4   1        355.48        360.69         5.35 o                         
  -2   4   1         74.93         87.26         1.83 o                         
  -1   4   1       2296.20       2298.81        26.73 o                         
   0   4   1        634.54        648.19         6.93 o                         
   1   4   1          6.83          2.83         0.29 o                         
   2   4   1        523.63        515.05         5.66 o                         
   3   4   1        255.06        263.98         3.04 o                         
   4   4   1        572.18        598.04         7.22 o                         
   5   4   1         16.23         17.03         0.68 o                         
   6   4   1         32.89         29.43         0.87 o                         
   7   4   1        110.69        108.93         2.52 o                         
   8   4   1          0.15          0.62         0.78 o                         
  -6   5   1        337.91        325.65         9.15 o                         
  -5   5   1        339.82        335.57         5.82 o                         
  -4   5   1        867.96        897.29        14.37 o                         
  -3   5   1        162.66        155.37         3.01 o                         
  -2   5   1       1216.27       1240.66        13.47 o                         
  -1   5   1         44.43         48.54         1.00 o                         
   0   5   1        409.85        401.63         4.98 o                         
   1   5   1       1226.28       1226.52        12.17 o                         
   2   5   1        220.69        232.52         2.93 o                         
   3   5   1         10.59         12.02         0.69 o                         
   4   5   1        451.84        450.14         5.85 o                         
   5   5   1        113.02        102.28         2.00 o                         
   6   5   1         22.36         25.90         0.96 o                         
   7   5   1          2.24          2.44         0.45 o                         
   8   5   1          5.76          6.03         1.09 o                         
  -5   6   1         74.12         82.30         2.84 o                         
  -4   6   1         67.13         60.29         2.05 o                         
  -3   6   1          8.17          8.83         0.94 o                         
  -2   6   1         28.29         26.92         0.93 o                         
  -1   6   1          6.56          4.96         0.44 o                         
   0   6   1        102.65        100.52         1.88 o                         
   1   6   1        149.78        144.24         2.31 o                         
   2   6   1         10.70          4.22         0.44 o                         
   3   6   1        126.69        117.77         2.03 o                         
   4   6   1         11.32         13.18         0.68 o                         
   5   6   1        624.42        618.09         7.90 o                         
   6   6   1          6.28          4.39         0.75 o                         
   7   6   1         13.28         15.51         1.06 o                         
   8   6   1         19.05         19.78         1.28 o                         
  -5   7   1         25.83         23.77         2.82 o                         
  -4   7   1          0.11          0.40         0.82 o                         
  -3   7   1         19.37         22.08         1.73 o                         
  -2   7   1        122.23        119.49         2.42 o                         
  -1   7   1        441.69        449.58         7.40 o                         
   0   7   1        561.05        551.90         6.53 o                         
   1   7   1          5.16          6.54         0.73 o                         
   2   7   1         85.84         99.30         1.86 o                         
   3   7   1          1.24          0.44         0.35 o                         
   4   7   1        218.35        222.21         3.52 o                         
   5   7   1         45.82         41.75         1.60 o                         
   6   7   1        546.61        546.89         8.34 o                         
   7   7   1         78.02         75.80         2.80 o                         
   8   7   1        158.12        159.66         7.55 o                         
  -4   8   1          2.19          2.69         1.14 o                         
  -3   8   1         30.82         31.61         2.08 o                         
  -2   8   1         37.62         37.18         1.05 o                         
  -1   8   1         78.05         80.17         1.89 o                         
   0   8   1        216.78        220.59         3.88 o                         
   1   8   1          7.70          6.59         0.70 o                         
   2   8   1         34.41         32.37         1.32 o                         
   3   8   1         49.17         50.67         1.70 o                         
   4   8   1        342.76        345.73         5.55 o                         
   5   8   1         74.08         76.12         2.53 o                         
   6   8   1         12.12         11.64         1.25 o                         
   7   8   1         10.18          8.47         1.44 o                         
   8   8   1         38.90         41.13         2.48 o                         
  -3   9   1         57.78         51.82         3.13 o                         
  -2   9   1         74.58         71.06         2.30 o                         
  -1   9   1          5.61          7.15         0.84 o                         
   0   9   1         83.61         81.05         2.21 o                         
   1   9   1        155.71        163.29         4.30 o                         
   2   9   1        264.28        248.02         4.88 o                         
   3   9   1        152.55        153.10         4.19 o                         
   4   9   1         13.85         13.23         1.10 o                         
   5   9   1          1.06          2.08         0.90 o                         
   6   9   1         41.34         40.53         2.61 o                         
   7   9   1          9.66         10.34         1.61 o                         
  -2  10   1         11.18         11.36         1.57 o                         
  -1  10   1        944.77        971.67        14.49 o                         
   0  10   1        150.27        146.61         3.83 o                         
   1  10   1         66.22         66.90         2.62 o                         
   2  10   1          1.62          2.02         0.97 o                         
   3  10   1         48.32         49.34         2.44 o                         
   4  10   1         70.78         71.58         2.53 o                         
   5  10   1        222.14        216.44         4.26 o                         
   6  10   1         73.38         86.06         3.24 o                         
  -1  11   1          0.05         -0.13         1.01 o                         
   0  11   1        150.80        153.35         4.73 o                         
   1  11   1         23.43         27.63         2.41 o                         
   2  11   1          9.44          9.94         1.46 o                         
   3  11   1         89.62         87.74         3.69 o                         
   4  11   1          8.68         11.59         1.41 o                         
   5  11   1         45.94         48.84         3.66 o                         
   2  12   1          9.06         11.08         1.95 o                         
   3  12   1          0.12         -0.34         1.22 o                         
   4  12   1         10.44          9.59         2.71 o                         
  -5 -11   2          3.12          4.65         1.28 o                         
  -4 -11   2        179.24        190.25         9.02 o                         
  -3 -11   2        264.94        258.64         6.01 o                         
  -2 -11   2          2.27          2.73         1.20 o                         
  -1 -11   2         88.33         82.49         3.37 o                         
   0 -11   2          2.67          5.02         1.26 o                         
  -6 -10   2          7.70          5.61         1.56 o                         
  -5 -10   2        322.06        307.76         6.57 o                         
  -4 -10   2         98.88         97.80         3.23 o                         
  -3 -10   2          4.10          5.16         1.06 o                         
  -2 -10   2         11.45         10.51         1.32 o                         
  -1 -10   2        138.87        137.55         4.17 o                         
   0 -10   2         86.11         91.77         3.31 o                         
   1 -10   2         10.74          7.73         1.05 o                         
   2 -10   2          2.60          3.07         1.19 o                         
  -7  -9   2          0.57          0.93         1.88 o                         
  -6  -9   2          0.27         -0.24         0.99 o                         
  -5  -9   2         37.44         37.08         1.64 o                         
  -4  -9   2        182.01        170.09         3.93 o                         
  -3  -9   2         17.34         22.10         1.51 o                         
  -2  -9   2        153.71        149.17         4.80 o                         
  -1  -9   2         51.44         47.02         1.90 o                         
   0  -9   2        169.23        173.29         3.51 o                         
   1  -9   2         31.36         33.96         1.84 o                         
   2  -9   2         21.81         24.76         1.29 o                         
   3  -9   2        133.20        133.24         6.82 o                         
  -7  -8   2        241.10        262.79         5.80 o                         
  -6  -8   2          0.71          0.25         0.86 o                         
  -5  -8   2        295.31        287.67         5.02 o                         
  -4  -8   2         11.87          9.16         0.98 o                         
  -3  -8   2        101.55         98.07         2.48 o                         
  -2  -8   2        229.38        231.43         4.24 o                         
  -1  -8   2         79.38         72.36         1.85 o                         
   0  -8   2       1211.09       1218.33        16.51 o                         
   1  -8   2        414.68        435.18         6.98 o                         
   2  -8   2         69.40         72.79         1.76 o                         
   3  -8   2          9.24          8.48         0.98 o                         
   4  -8   2         48.88         44.06         2.97 o                         
  -8  -7   2         43.64         44.10         2.83 o                         
  -7  -7   2          9.66         10.63         1.20 o                         
  -6  -7   2          0.54          0.95         0.89 o                         
  -5  -7   2        155.79        162.99         3.96 o                         
  -4  -7   2         76.41         83.24         2.00 o                         
  -3  -7   2         32.12         36.40         1.09 o                         
  -2  -7   2         22.49         15.54         0.79 o                         
  -1  -7   2        444.00        440.59         5.06 o                         
   0  -7   2          0.73          0.89         0.38 o                         
   1  -7   2          0.61          1.62         0.48 o                         
   2  -7   2          0.01          0.49         0.55 o                         
   3  -7   2        633.47        640.42        10.06 o                         
   4  -7   2         17.21         17.20         1.96 o                         
   5  -7   2         17.82         20.41         2.69 o                         
  -8  -6   2         38.09         29.70         2.59 o                         
  -7  -6   2         30.74         29.30         1.50 o                         
  -6  -6   2         70.83         68.62         2.17 o                         
  -5  -6   2        326.85        325.00         5.21 o                         
  -4  -6   2        516.66        518.02         6.39 o                         
  -3  -6   2        100.41        103.49         1.91 o                         
  -2  -6   2         39.74         33.37         1.00 o                         
  -1  -6   2         21.30         17.65         0.70 o                         
   0  -6   2        457.75        450.41         4.97 o                         
   1  -6   2        669.65        665.28         7.13 o                         
   2  -6   2        217.48        220.50         3.24 o                         
   3  -6   2          1.54          1.73         0.50 o                         
   4  -6   2         20.01         21.28         1.35 o                         
   5  -6   2         47.71         45.45         1.89 o                         
   6  -6   2         53.54         58.75         3.66 o                         
  -8  -5   2         19.64         19.80         1.96 o                         
  -7  -5   2          9.71         10.75         0.96 o                         
  -6  -5   2       1183.46       1174.18        15.79 o                         
  -5  -5   2         29.38         29.86         1.11 o                         
  -4  -5   2       1014.66        983.21        12.56 o                         
  -3  -5   2        237.99        277.96         3.63 o                         
  -2  -5   2        560.96        618.76         6.38 o                         
  -1  -5   2        114.70        133.38         1.99 o                         
   0  -5   2        341.32        366.72         4.06 o                         
   1  -5   2       2009.94       2087.35        20.01 o                         
   2  -5   2          1.92          1.78         0.29 o                         
   3  -5   2        181.34        174.19         2.59 o                         
   4  -5   2         24.09         20.67         1.20 o                         
   5  -5   2        100.11        102.75         2.64 o                         
   6  -5   2        109.93        113.56         2.60 o                         
  -8  -4   2         76.70         83.96         2.85 o                         
  -7  -4   2         42.04         46.39         1.75 o                         
  -6  -4   2        144.14        140.45         2.42 o                         
  -5  -4   2        180.43        179.02         2.87 o                         
  -4  -4   2        180.16        182.74         3.05 o                         
  -3  -4   2         10.65          9.23         0.47 o                         
  -2  -4   2        314.74        364.86         4.10 o                         
  -1  -4   2       1054.83       1054.53        11.21 o                         
   0  -4   2          0.49          0.35         0.20 o                         
   1  -4   2         69.78         78.52         1.27 o                         
   2  -4   2        273.53        265.30         3.06 o                         
   3  -4   2        277.47        271.91         3.49 o                         
   4  -4   2        240.44        232.96         3.59 o                         
   5  -4   2        453.93        455.03         6.38 o                         
   6  -4   2        174.23        174.23         2.94 o                         
   7  -4   2          2.19          3.67         1.50 o                         
  -8  -3   2         36.21         44.60         2.37 o                         
  -7  -3   2         91.02         83.70         2.12 o                         
  -6  -3   2         16.33         14.76         0.73 o                         
  -5  -3   2         47.29         49.32         1.24 o                         
  -4  -3   2        228.55        242.52         3.57 o                         
  -3  -3   2        238.49        226.80         2.91 o                         
  -2  -3   2       1099.09       1111.64        11.86 o                         
  -1  -3   2       1446.54       1461.01        13.99 o                         
   0  -3   2        568.19        580.87         5.45 o                         
   1  -3   2         44.08         44.44         0.75 o                         
   2  -3   2       2328.03       2420.69        24.89 o                         
   3  -3   2        584.21        549.34         6.49 o                         
   4  -3   2        693.43        683.25         8.95 o                         
   5  -3   2        295.49        299.32         4.07 o                         
   6  -3   2        406.44        399.26         6.55 o                         
   7  -3   2          0.04          0.22         0.61 o                         
  -8  -2   2          4.74          8.15         1.77 o                         
  -7  -2   2         79.33         70.13         2.06 o                         
  -6  -2   2        204.77        189.12         3.24 o                         
  -5  -2   2         39.17         34.45         0.84 o                         
  -4  -2   2          2.56          4.57         0.49 o                         
  -3  -2   2       2044.08       2092.82        24.17 o                         
  -2  -2   2        801.56        860.22         8.72 o                         
  -1  -2   2        276.79        306.07         3.25 o                         
   0  -2   2       2433.82       2239.43        53.92 o                         
   1  -2   2       2671.26       2553.20        58.41 o                         
   2  -2   2         17.34         16.61         0.46 o                         
   3  -2   2        334.06        318.14         4.05 o                         
   4  -2   2       1063.88       1046.66        11.57 o                         
   5  -2   2        110.77        105.86         1.85 o                         
   6  -2   2         79.73         81.51         2.24 o                         
   7  -2   2         47.21         51.36         1.56 o                         
  -8  -1   2         21.24         17.13         2.19 o                         
  -7  -1   2         37.54         39.65         1.44 o                         
  -6  -1   2        267.73        246.28         5.46 o                         
  -5  -1   2         43.80         35.55         1.10 o                         
  -4  -1   2          2.31          4.71         0.30 o                         
  -3  -1   2        337.74        337.80         4.58 o                         
  -2  -1   2         13.92         15.71         0.49 o                         
   0  -1   2        105.18         91.28         1.10 o                         
   1  -1   2        399.61        363.92         3.61 o                         
   2  -1   2         40.52         48.13         0.76 o                         
   3  -1   2       1226.11       1283.95        15.85 o                         
   4  -1   2          1.54          1.46         0.39 o                         
   5  -1   2        176.20        181.19         4.79 o                         
   6  -1   2          6.92          4.92         1.18 o                         
   7  -1   2        176.30        182.36         5.36 o                         
   8  -1   2          4.36          3.38         1.07 o                         
  -8   0   2         36.77         37.26         3.41 o                         
  -7   0   2          0.67         -0.10         0.71 o                         
  -6   0   2         16.93         17.52         1.06 o                         
  -5   0   2        370.96        374.06         6.64 o                         
  -4   0   2        139.66        131.29         1.96 o                         
  -3   0   2         33.40         20.73         0.54 o                         
  -2   0   2          0.89          1.06         0.17 o                         
   0   0   2         50.46         39.45         0.52 o                         
   1   0   2         11.30         17.69         0.29 o                         
   2   0   2         73.44         74.23         1.18 o                         
   3   0   2        158.47        188.52         3.48 o                         
   4   0   2         16.43         15.13         1.15 o                         
   5   0   2          1.09          1.84         0.72 o                         
   6   0   2        184.74        175.74         5.01 o                         
   7   0   2         35.22         41.18         2.34 o                         
   8   0   2         40.01         42.68         3.77 o                         
  -7   1   2         89.25         88.91         2.88 o                         
  -6   1   2        464.42        452.26         7.43 o                         
  -5   1   2          7.36         11.32         0.53 o                         
  -4   1   2        250.57        256.52         3.19 o                         
  -3   1   2         60.02         84.31         1.35 o                         
  -2   1   2        334.77        308.21         4.41 o                         
   0   1   2        128.54        154.78         1.94 o                         
   1   1   2         45.47         38.89         0.56 o                         
   2   1   2        863.69        853.79        10.63 o                         
   3   1   2       2750.92       2946.69        47.51 o                         
   4   1   2        318.02        314.90         7.60 o                         
   5   1   2         76.64         74.87         2.81 o                         
   6   1   2         13.87         20.77         1.59 o                         
   7   1   2         21.04         16.57         1.75 o                         
   8   1   2         74.11         73.61         4.13 o                         
  -7   2   2          1.63          0.79         0.56 o                         
  -6   2   2        357.91        346.87         5.96 o                         
  -5   2   2          1.32          1.30         0.26 o                         
  -4   2   2         20.50         21.65         0.58 o                         
  -3   2   2        106.26        103.40         1.57 o                         
  -2   2   2         11.37          9.84         0.47 o                         
  -1   2   2       1222.58       1232.84        13.48 o                         
   0   2   2        174.47        170.21         2.00 o                         
   1   2   2        623.80        653.65         6.35 o                         
   2   2   2         74.56         85.38         1.07 o                         
   3   2   2        107.03        100.07         1.30 o                         
   4   2   2        581.99        596.04         8.40 o                         
   5   2   2         80.59         79.32         2.84 o                         
   6   2   2        131.35        128.89         4.17 o                         
   7   2   2        327.58        305.20         8.01 o                         
   8   2   2         25.78         26.59         2.33 o                         
  -7   3   2         51.98         57.89         3.11 o                         
  -6   3   2         43.18         40.33         1.72 o                         
  -5   3   2        161.90        170.83         2.79 o                         
  -4   3   2        134.58        132.19         2.46 o                         
  -3   3   2        144.97        138.73         2.65 o                         
  -2   3   2         77.44         75.72         1.28 o                         
  -1   3   2        365.35        337.02         3.74 o                         
   0   3   2        696.58        723.87         8.28 o                         
   1   3   2        339.66        340.76         4.02 o                         
   2   3   2        747.19        699.29         6.91 o                         
   3   3   2         47.18         60.09         1.07 o                         
   4   3   2         56.20         42.06         0.87 o                         
   5   3   2        344.29        353.12         4.32 o                         
   6   3   2        212.18        211.70         3.98 o                         
   7   3   2          5.08          4.24         0.55 o                         
   8   3   2         50.28         50.99         1.89 o                         
  -6   4   2          1.11          0.34         0.58 o                         
  -5   4   2         10.66         10.99         0.95 o                         
  -4   4   2          8.55         10.68         0.94 o                         
  -3   4   2        251.13        252.39         4.11 o                         
  -2   4   2          1.11          0.84         0.25 o                         
  -1   4   2         26.32         16.47         0.51 o                         
   0   4   2         26.39         39.94         0.94 o                         
   1   4   2        750.00        798.13         8.40 o                         
   2   4   2       1954.13       1968.44        19.58 o                         
   3   4   2        700.94        747.53         7.50 o                         
   4   4   2         26.94         31.65         0.89 o                         
   5   4   2          6.71          8.63         0.53 o                         
   6   4   2         31.19         25.62         0.78 o                         
   7   4   2         12.44         13.91         1.26 o                         
   8   4   2          1.26          1.23         0.93 o                         
  -6   5   2        142.91        145.91         5.68 o                         
  -5   5   2         39.07         37.96         2.11 o                         
  -4   5   2        120.81        117.51         3.21 o                         
  -3   5   2        532.44        511.67         7.48 o                         
  -2   5   2        135.65        134.69         2.24 o                         
  -1   5   2          3.92          2.71         0.35 o                         
   0   5   2        873.64        867.30         9.26 o                         
   1   5   2        167.88        164.90         2.41 o                         
   2   5   2        285.68        295.34         3.51 o                         
   3   5   2        193.44        181.87         3.31 o                         
   4   5   2        786.68        778.09         8.84 o                         
   5   5   2          0.02         -0.03         0.34 o                         
   6   5   2          2.12          0.98         0.40 o                         
   7   5   2        591.68        567.29         6.99 o                         
   8   5   2         53.74         57.78         2.30 o                         
  -5   6   2          1.44          1.42         0.87 o                         
  -4   6   2        150.83        160.06         4.48 o                         
  -3   6   2        107.45         99.27         4.84 o                         
  -2   6   2          0.12          0.05         0.36 o                         
  -1   6   2         78.03         82.87         1.55 o                         
   0   6   2        110.80         88.47         1.72 o                         
   1   6   2          1.49          3.09         0.39 o                         
   2   6   2          6.77          5.36         0.47 o                         
   3   6   2        135.79        130.75         2.17 o                         
   4   6   2         78.53         82.83         1.49 o                         
   5   6   2          0.17         -0.37         0.37 o                         
   6   6   2         37.21         39.29         1.45 o                         
   7   6   2        338.30        341.46         5.21 o                         
   8   6   2        118.06        122.49         3.45 o                         
  -5   7   2        136.34        143.14         8.89 o                         
  -4   7   2          4.43          5.44         1.03 o                         
  -3   7   2        177.24        188.51         5.33 o                         
  -2   7   2        287.31        271.46         4.80 o                         
  -1   7   2        951.77        939.19        10.55 o                         
   0   7   2          1.93          1.06         0.38 o                         
   1   7   2          1.76          2.08         0.43 o                         
   2   7   2       1090.51       1092.93        11.87 o                         
   3   7   2         21.64         23.41         0.89 o                         
   4   7   2        171.31        177.00         2.97 o                         
   5   7   2        193.87        194.88         4.42 o                         
   6   7   2        104.80         98.33         2.50 o                         
   7   7   2        104.62        100.26         2.52 o                         
   8   7   2         51.58         43.73         2.00 o                         
  -4   8   2         20.71         23.45         3.68 o                         
  -3   8   2         79.42         75.89         2.95 o                         
  -2   8   2        103.06        103.35         2.40 o                         
  -1   8   2        356.60        353.48         5.02 o                         
   0   8   2         24.21         26.03         1.15 o                         
   1   8   2        155.01        146.01         2.93 o                         
   2   8   2        122.19        117.63         2.44 o                         
   3   8   2        517.39        521.18         7.10 o                         
   4   8   2         21.21         21.32         1.24 o                         
   5   8   2          4.31          4.57         0.68 o                         
   6   8   2          0.07          1.39         0.75 o                         
   7   8   2         28.00         29.21         1.79 o                         
   8   8   2         10.91         10.40         1.51 o                         
  -3   9   2         94.37         99.27         7.33 o                         
  -2   9   2         29.65         30.40         1.82 o                         
  -1   9   2         53.09         53.68         1.65 o                         
   0   9   2        335.44        322.09         5.67 o                         
   1   9   2          7.67          7.74         1.35 o                         
   2   9   2          6.00          7.18         1.06 o                         
   3   9   2        139.25        138.34         3.64 o                         
   4   9   2        262.21        266.42         4.72 o                         
   5   9   2        121.00        120.70         3.08 o                         
   6   9   2          1.27          2.55         0.94 o                         
   7   9   2         20.30         30.24         2.95 o                         
  -2  10   2        133.27        137.69         4.28 o                         
  -1  10   2         21.97         23.80         1.58 o                         
   0  10   2        319.56        320.63         6.01 o                         
   1  10   2         16.41         18.10         1.55 o                         
   2  10   2         76.04         75.82         3.27 o                         
   3  10   2        290.64        300.02         6.80 o                         
   4  10   2          6.83          9.03         1.12 o                         
   5  10   2        499.74        525.00         8.82 o                         
   6  10   2        249.62        241.48         6.20 o                         
   7  10   2         20.53         29.14         5.72 o                         
  -1  11   2          0.30         -0.91         1.20 o                         
   0  11   2         13.66         11.15         1.37 o                         
   1  11   2         20.90         21.36         2.13 o                         
   2  11   2          5.49          4.63         1.26 o                         
   3  11   2          0.10         -0.75         0.99 o                         
   4  11   2         27.51         26.75         2.35 o                         
   5  11   2         80.83         88.70         6.22 o                         
   6  11   2         34.61         31.84         3.92 o                         
   2  12   2         59.41         56.11         4.48 o                         
   3  12   2         95.14         93.05         4.12 o                         
   4  12   2        136.62        129.63         5.86 o                         
  -5 -11   3         35.05         41.27         3.33 o                         
  -4 -11   3         11.56         11.32         1.66 o                         
  -3 -11   3        202.57        212.94         5.35 o                         
  -2 -11   3         48.30         51.57         2.59 o                         
  -1 -11   3        110.99        115.94         5.07 o                         
   0 -11   3         40.95         38.35         4.05 o                         
  -6 -10   3          1.01          0.55         1.38 o                         
  -5 -10   3         51.97         54.61         2.37 o                         
  -4 -10   3         38.15         28.18         2.51 o                         
  -3 -10   3         32.58         29.96         1.91 o                         
  -2 -10   3          6.80          4.49         1.02 o                         
  -1 -10   3        442.00        441.02         9.02 o                         
   0 -10   3          8.81         11.02         1.32 o                         
   1 -10   3         60.77         65.07         3.21 o                         
   2 -10   3         41.94         49.66         2.40 o                         
  -6  -9   3        237.85        233.81         5.60 o                         
  -5  -9   3         23.14         25.10         1.43 o                         
  -4  -9   3          4.03          1.93         0.89 o                         
  -3  -9   3         82.55         77.95         2.57 o                         
  -2  -9   3         33.84         30.71         1.88 o                         
  -1  -9   3        209.31        222.70         4.72 o                         
   0  -9   3        906.66        881.94        14.24 o                         
   1  -9   3         42.24         49.36         1.79 o                         
   2  -9   3         55.59         56.75         1.81 o                         
   3  -9   3         18.83         18.29         2.62 o                         
  -7  -8   3          1.53          3.57         1.48 o                         
  -6  -8   3        343.80        365.94         7.95 o                         
  -5  -8   3         66.80         68.24         1.95 o                         
  -4  -8   3        221.09        216.21         4.77 o                         
  -3  -8   3        298.01        261.27         5.08 o                         
  -2  -8   3          7.49          6.30         0.83 o                         
  -1  -8   3        150.20        152.16         3.01 o                         
   0  -8   3        153.64        168.63         3.91 o                         
   1  -8   3        331.65        322.87         4.79 o                         
   2  -8   3          1.50          1.06         0.56 o                         
   3  -8   3          6.27          3.35         1.04 o                         
   4  -8   3         21.33         17.62         3.71 o                         
  -7  -7   3          4.77          4.42         1.18 o                         
  -6  -7   3          2.55          2.50         0.86 o                         
  -5  -7   3        385.96        393.92         6.41 o                         
  -4  -7   3        158.08        156.87         3.11 o                         
  -3  -7   3         12.29         19.12         1.00 o                         
  -2  -7   3         72.47         73.12         1.61 o                         
  -1  -7   3         13.08         11.87         0.72 o                         
   0  -7   3         10.11         12.18         0.70 o                         
   1  -7   3         25.29         30.04         1.11 o                         
   2  -7   3         48.81         45.73         2.04 o                         
   3  -7   3        111.93        105.51         2.67 o                         
   4  -7   3        247.91        261.23         5.47 o                         
   5  -7   3         65.57         71.08         4.35 o                         
  -8  -6   3         56.25         51.04         2.44 o                         
  -7  -6   3         65.36         67.06         2.55 o                         
  -6  -6   3         17.82         19.49         1.46 o                         
  -5  -6   3          3.39          4.15         0.77 o                         
  -4  -6   3         21.48         20.67         1.19 o                         
  -3  -6   3         52.20         50.63         1.34 o                         
  -2  -6   3          0.14          1.54         0.35 o                         
  -1  -6   3          2.23          2.29         0.37 o                         
   0  -6   3         77.38         72.55         1.43 o                         
   1  -6   3        284.59        281.77         3.69 o                         
   2  -6   3        324.08        317.81         3.97 o                         
   3  -6   3          5.68          4.55         1.01 o                         
   4  -6   3          0.16          0.34         0.47 o                         
   5  -6   3          0.11          0.78         0.88 o                         
  -8  -5   3         59.74         64.18         2.95 o                         
  -7  -5   3         20.09         16.72         1.26 o                         
  -6  -5   3        112.10        111.67         2.70 o                         
  -5  -5   3        112.51        115.70         2.47 o                         
  -4  -5   3          1.34          0.73         0.30 o                         
  -3  -5   3        230.65        217.65         2.90 o                         
  -2  -5   3         12.75         14.65         0.62 o                         
  -1  -5   3        104.71         93.00         1.59 o                         
   0  -5   3        197.31        192.89         2.50 o                         
   1  -5   3        136.36        143.38         2.05 o                         
   2  -5   3        210.79        206.85         2.64 o                         
   3  -5   3         81.33         76.52         1.94 o                         
   4  -5   3        248.93        241.82         3.89 o                         
   5  -5   3         62.87         63.04         1.83 o                         
   6  -5   3         65.93         65.77         2.43 o                         
  -8  -4   3         48.68         45.92         2.06 o                         
  -7  -4   3         30.54         29.43         1.29 o                         
  -6  -4   3        332.93        322.74         5.18 o                         
  -5  -4   3        132.13        132.99         2.41 o                         
  -4  -4   3         69.82         62.66         1.40 o                         
  -3  -4   3        966.25        970.32         9.75 o                         
  -2  -4   3        331.83        369.49         4.22 o                         
  -1  -4   3          9.87          2.20         0.31 o                         
   0  -4   3        268.03        284.35         3.21 o                         
   1  -4   3        196.61        200.82         2.31 o                         
   2  -4   3        143.90        127.75         1.74 o                         
   3  -4   3         27.10         29.04         0.82 o                         
   4  -4   3        528.34        527.14         6.15 o                         
   5  -4   3         28.25         29.95         1.49 o                         
   6  -4   3          0.90          1.25         0.45 o                         
   7  -4   3         91.33        101.91         4.96 o                         
  -8  -3   3          4.93          3.17         1.80 o                         
  -7  -3   3         19.65         15.88         1.25 o                         
  -6  -3   3        452.60        462.88         6.90 o                         
  -5  -3   3       1691.59       1641.87        17.57 o                         
  -4  -3   3         28.28         32.82         1.13 o                         
  -3  -3   3         92.10         70.23         1.21 o                         
  -2  -3   3        279.11        337.71         3.94 o                         
  -1  -3   3       2619.55       2664.12        65.32 o                         
   0  -3   3        105.43         99.33         1.38 o                         
   1  -3   3       4482.76       4767.31       153.90 o                         
   2  -3   3       4030.06       4196.46        55.28 o                         
   3  -3   3          6.65          8.10         0.44 o                         
   4  -3   3         36.81         38.87         0.87 o                         
   5  -3   3        647.28        648.54         8.10 o                         
   6  -3   3        170.06        166.80         4.03 o                         
   7  -3   3         65.51         62.54         3.37 o                         
  -8  -2   3         31.84         37.34         4.36 o                         
  -7  -2   3         87.62         90.18         2.81 o                         
  -6  -2   3         35.60         38.17         0.93 o                         
  -5  -2   3         49.01         53.62         1.17 o                         
  -4  -2   3        364.50        389.38         4.72 o                         
  -3  -2   3        368.55        338.39         4.70 o                         
  -2  -2   3        316.41        335.49         4.17 o                         
  -1  -2   3       1487.65       1507.56        14.34 o                         
   0  -2   3          3.97          3.01         0.22 o                         
   1  -2   3       1394.04       1403.08        12.79 o                         
   2  -2   3         37.39         43.55         0.92 o                         
   3  -2   3        332.43        338.02         3.72 o                         
   4  -2   3          4.73          4.48         0.31 o                         
   5  -2   3        237.06        237.85         3.47 o                         
   6  -2   3          1.92          2.85         0.51 o                         
   7  -2   3         88.36         89.52         2.25 o                         
  -8  -1   3         51.65         65.59         2.80 o                         
  -7  -1   3         52.24         65.06         2.76 o                         
  -6  -1   3        230.45        228.80         3.61 o                         
  -5  -1   3          3.30          3.82         0.35 o                         
  -4  -1   3        868.30        907.63        11.61 o                         
  -3  -1   3        555.60        576.16         7.57 o                         
  -2  -1   3         11.35         10.46         0.33 o                         
  -1  -1   3         44.42         55.84         0.84 o                         
   0  -1   3        254.74        247.60         2.64 o                         
   1  -1   3        123.39        118.21         1.33 o                         
   2  -1   3          4.36          3.97         0.22 o                         
   3  -1   3        811.06        862.26         9.53 o                         
   4  -1   3        644.64        637.46         9.68 o                         
   5  -1   3        767.26        778.07        19.23 o                         
   6  -1   3        343.25        349.13         8.36 o                         
   7  -1   3          2.80          0.87         0.62 o                         
   8  -1   3          3.46          3.43         1.15 o                         
  -8   0   3        117.37        121.14         3.72 o                         
  -7   0   3          8.33          7.17         1.00 o                         
  -6   0   3        197.17        183.06         2.93 o                         
  -5   0   3        250.75        241.65         3.30 o                         
  -4   0   3         26.08         31.66         0.79 o                         
  -3   0   3        255.27        285.43         5.20 o                         
  -2   0   3        765.33        734.38         8.27 o                         
  -1   0   3       1061.43       1085.96        11.87 o                         
   0   0   3         45.14         58.13         0.77 o                         
   1   0   3          5.38         11.06         0.25 o                         
   2   0   3        731.35        741.90         8.18 o                         
   3   0   3         64.89         52.84         1.01 o                         
   4   0   3          4.95          2.43         0.30 o                         
   5   0   3       1460.12       1441.21        28.06 o                         
   6   0   3        134.31        120.84         3.84 o                         
   7   0   3        113.24        114.20         3.98 o                         
   8   0   3          2.79          2.02         1.81 o                         
  -7   1   3         22.13         20.85         1.32 o                         
  -6   1   3          9.60         10.90         0.66 o                         
  -5   1   3        105.39         96.56         1.56 o                         
  -4   1   3         17.59         21.53         0.67 o                         
  -3   1   3        290.98        276.26         3.74 o                         
  -2   1   3        276.20        269.21         4.25 o                         
  -1   1   3       2009.46       1864.35        63.12 o                         
   0   1   3        118.60        104.95         1.37 o                         
   2   1   3       1738.47       1591.20        19.54 o                         
   3   1   3        644.68        696.41         8.87 o                         
   4   1   3        461.46        492.07         7.74 o                         
   5   1   3        476.14        486.01        10.57 o                         
   6   1   3        331.55        321.04         7.81 o                         
   7   1   3        189.63        186.39         5.49 o                         
   8   1   3         16.41         16.96         2.44 o                         
  -7   2   3        179.99        189.30         7.21 o                         
  -6   2   3          6.77          5.84         0.49 o                         
  -5   2   3          2.77          3.90         0.39 o                         
  -4   2   3        534.89        550.72         6.18 o                         
  -3   2   3         35.31         26.30         0.79 o                         
  -2   2   3          5.33         12.42         0.42 o                         
  -1   2   3        968.95        977.11         9.38 o                         
   2   2   3       1466.69       1412.08        14.58 o                         
   3   2   3       1562.77       1665.64        18.12 o                         
   4   2   3       2132.21       2330.58        26.78 o                         
   5   2   3          0.08          0.14         0.29 o                         
   6   2   3         27.30         15.46         1.73 o                         
   7   2   3        156.01        131.68         4.44 o                         
   8   2   3        144.74        142.41         5.98 o                         
  -7   3   3         37.36         39.07         3.18 o                         
  -6   3   3          4.85          4.27         0.65 o                         
  -5   3   3        164.81        163.04         2.78 o                         
  -4   3   3        263.66        253.56         4.32 o                         
  -3   3   3        205.68        223.76         3.59 o                         
  -2   3   3        547.77        521.58         6.58 o                         
  -1   3   3        501.11        477.87         5.40 o                         
   0   3   3         45.77         59.03         1.03 o                         
   1   3   3         42.49         55.37         0.94 o                         
   2   3   3        827.00        853.75         8.34 o                         
   3   3   3        120.56        128.05         1.81 o                         
   4   3   3        189.55        230.80         2.78 o                         
   5   3   3          4.00          5.92         0.36 o                         
   6   3   3         25.99         26.71         0.76 o                         
   7   3   3          1.34         -0.05         0.94 o                         
   8   3   3         46.19         61.85         1.99 o                         
  -6   4   3         20.29         22.42         1.28 o                         
  -5   4   3        877.66        861.40        11.76 o                         
  -4   4   3         79.30         76.55         2.24 o                         
  -3   4   3         65.19         52.42         1.48 o                         
  -2   4   3        131.00        138.59         2.20 o                         
  -1   4   3        955.37       1011.39        10.42 o                         
   0   4   3        618.75        684.50         7.29 o                         
   1   4   3        773.52        833.10         9.99 o                         
   2   4   3        324.59        355.17         3.93 o                         
   3   4   3       1791.90       1795.27        17.89 o                         
   4   4   3         62.79         71.67         1.28 o                         
   5   4   3         74.32         77.93         1.37 o                         
   6   4   3          5.37          4.80         0.58 o                         
   7   4   3         67.00         74.66         2.17 o                         
   8   4   3         30.80         30.85         2.24 o                         
  -6   5   3          8.53          9.56         1.58 o                         
  -5   5   3         34.52         35.77         1.80 o                         
  -4   5   3          1.10          1.30         0.87 o                         
  -3   5   3         21.82         20.54         1.14 o                         
  -2   5   3         96.74         91.50         1.83 o                         
  -1   5   3         32.45         31.09         0.83 o                         
   0   5   3        444.16        424.79         5.29 o                         
   1   5   3          1.18          0.62         0.27 o                         
   2   5   3          6.97          4.98         0.42 o                         
   3   5   3        287.96        289.33         3.61 o                         
   4   5   3         13.42          9.92         0.61 o                         
   5   5   3        152.46        147.19         2.37 o                         
   6   5   3          7.03          7.66         0.56 o                         
   7   5   3         49.74         47.38         1.17 o                         
   8   5   3         79.82         84.16         2.70 o                         
  -5   6   3         39.73         37.21         2.24 o                         
  -4   6   3          6.11          5.10         0.97 o                         
  -3   6   3         49.99         48.02         1.88 o                         
  -2   6   3        324.23        324.29         4.56 o                         
  -1   6   3        155.62        167.15         2.26 o                         
   0   6   3         49.77         48.40         1.17 o                         
   1   6   3        476.29        484.28         5.73 o                         
   2   6   3        148.45        153.36         2.40 o                         
   3   6   3         65.78         66.85         1.52 o                         
   4   6   3        883.42        861.61         8.91 o                         
   5   6   3          0.04         -0.25         0.39 o                         
   6   6   3         47.01         45.55         1.42 o                         
   7   6   3         94.36         99.37         2.10 o                         
   8   6   3         76.71         95.31         2.93 o                         
  -5   7   3         36.20         38.14         4.93 o                         
  -4   7   3         41.29         40.77         2.85 o                         
  -3   7   3        632.63        602.03        11.98 o                         
  -2   7   3         97.86        102.97         2.52 o                         
  -1   7   3        211.50        211.15         3.10 o                         
   0   7   3          0.09          0.33         0.35 o                         
   1   7   3        586.25        601.77         7.07 o                         
   2   7   3          0.77          0.78         0.41 o                         
   3   7   3        257.44        256.25         3.45 o                         
   4   7   3        423.27        413.29         5.59 o                         
   5   7   3       1390.66       1368.64        23.74 o                         
   6   7   3         59.03         53.90         1.82 o                         
   7   7   3        209.72        208.31         3.85 o                         
   8   7   3         40.55         53.17         2.13 o                         
  -4   8   3          8.57          7.02         2.06 o                         
  -3   8   3         47.05         50.77         4.08 o                         
  -2   8   3          1.13          0.08         0.58 o                         
  -1   8   3         25.39         23.47         1.03 o                         
   0   8   3        263.69        254.90         4.24 o                         
   1   8   3        517.45        504.92         8.58 o                         
   2   8   3        756.51        739.24         9.60 o                         
   3   8   3          0.06          0.07         0.65 o                         
   4   8   3         24.17         26.30         1.58 o                         
   5   8   3         46.37         48.31         1.70 o                         
   6   8   3         11.14          9.93         0.99 o                         
   7   8   3         48.84         46.57         1.98 o                         
   8   8   3        136.53        145.14         4.28 o                         
  -3   9   3          0.70         -1.69         1.72 o                         
  -2   9   3        113.91        110.26         3.17 o                         
  -1   9   3        124.89        120.69         3.34 o                         
   0   9   3        376.48        366.95         5.75 o                         
   1   9   3         25.49         22.30         1.52 o                         
   2   9   3        155.73        157.50         4.55 o                         
   3   9   3          5.55          6.85         0.99 o                         
   4   9   3          0.09          0.37         0.60 o                         
   5   9   3          2.12          3.09         0.82 o                         
   6   9   3         41.74         42.32         2.16 o                         
   7   9   3          3.93          4.44         1.13 o                         
  -2  10   3        220.20        214.69         5.91 o                         
  -1  10   3          4.88          6.11         0.93 o                         
   0  10   3         72.61         70.81         2.21 o                         
   1  10   3         12.82         13.19         1.22 o                         
   2  10   3          2.80          4.15         1.23 o                         
   3  10   3        508.06        508.42        10.99 o                         
   4  10   3         36.00         40.13         2.85 o                         
   5  10   3        136.80        143.82         3.76 o                         
   6  10   3         10.84         12.54         2.03 o                         
   7  10   3          1.24          2.35         2.00 o                         
  -1  11   3         51.66         53.04         2.94 o                         
   0  11   3          9.13          9.23         1.80 o                         
   1  11   3         88.60         91.03         3.27 o                         
   2  11   3         89.58         86.18         3.25 o                         
   3  11   3         50.83         57.73         2.70 o                         
   4  11   3          8.65         10.52         1.63 o                         
   5  11   3         33.42         32.86         2.89 o                         
   6  11   3          0.52         -0.06         1.64 o                         
   2  12   3          9.77          8.13         1.46 o                         
   3  12   3         22.86         19.47         2.14 o                         
   4  12   3         13.08         13.75         2.30 o                         
  -4 -11   4        214.59        207.12         6.24 o                         
  -3 -11   4          0.07         -1.19         1.19 o                         
  -2 -11   4          3.72          1.55         1.26 o                         
  -1 -11   4         46.95         52.46         3.23 o                         
   0 -11   4          0.20         -0.50         1.10 o                         
  -5 -10   4          4.74          4.02         1.68 o                         
  -4 -10   4          0.10          0.77         0.93 o                         
  -3 -10   4        155.22        153.03         4.59 o                         
  -2 -10   4         22.83         23.90         2.01 o                         
  -1 -10   4         12.04         10.29         1.34 o                         
   0 -10   4         39.49         36.08         2.12 o                         
   1 -10   4        134.61        133.39         6.98 o                         
   2 -10   4         34.51         36.22         2.66 o                         
  -6  -9   4         10.96          9.32         2.04 o                         
  -5  -9   4          7.50          4.17         1.01 o                         
  -4  -9   4          1.99          1.04         0.86 o                         
  -3  -9   4        130.62        143.40         6.25 o                         
  -2  -9   4        134.69        126.96         3.60 o                         
  -1  -9   4         31.85         36.27         1.77 o                         
   0  -9   4        264.35        265.22         5.68 o                         
   1  -9   4          6.10          4.92         0.79 o                         
   2  -9   4         13.47          8.75         1.05 o                         
   3  -9   4         16.22         17.18         2.34 o                         
  -7  -8   4          1.35          1.60         1.61 o                         
  -6  -8   4          0.02          1.09         1.02 o                         
  -5  -8   4          4.42          4.19         0.78 o                         
  -4  -8   4          1.94          2.08         0.70 o                         
  -3  -8   4        229.91        214.31         4.52 o                         
  -2  -8   4        135.99        137.02         3.94 o                         
  -1  -8   4        807.58        783.28        16.43 o                         
   0  -8   4        510.94        525.86         7.28 o                         
   1  -8   4         36.34         40.63         1.51 o                         
   2  -8   4        227.03        237.57         4.00 o                         
   3  -8   4        133.04        124.50         5.06 o                         
   4  -8   4        133.01        140.85         6.66 o                         
  -7  -7   4         80.82         83.34         3.26 o                         
  -6  -7   4         43.99         40.15         2.07 o                         
  -5  -7   4        212.38        214.93         4.62 o                         
  -4  -7   4         65.84         69.48         2.02 o                         
  -3  -7   4         36.65         43.98         1.59 o                         
  -2  -7   4          2.94          1.31         0.48 o                         
  -1  -7   4        209.80        208.69         3.33 o                         
   0  -7   4         16.16         17.79         0.89 o                         
   1  -7   4        469.44        467.00         6.64 o                         
   2  -7   4        282.51        303.64         4.53 o                         
   3  -7   4         48.63         46.67         2.09 o                         
   4  -7   4          1.22          0.65         0.84 o                         
   5  -7   4         22.06         19.78         3.58 o                         
  -7  -6   4         59.90         62.24         2.64 o                         
  -6  -6   4        127.60        134.67         3.52 o                         
  -5  -6   4        612.83        610.22        10.10 o                         
  -4  -6   4         73.09         75.11         1.98 o                         
  -3  -6   4        219.21        207.71         3.14 o                         
  -2  -6   4         87.77        104.45         2.57 o                         
  -1  -6   4         32.55         28.45         1.02 o                         
   0  -6   4        315.67        315.08         3.81 o                         
   1  -6   4          0.03          0.05         0.31 o                         
   2  -6   4         23.35         24.51         0.80 o                         
   3  -6   4        422.78        407.84         9.33 o                         
   4  -6   4        152.36        150.35         3.75 o                         
   5  -6   4         45.53         48.50         2.91 o                         
  -8  -5   4          0.18          0.21         0.94 o                         
  -7  -5   4          4.03          3.85         0.80 o                         
  -6  -5   4         43.59         46.45         1.88 o                         
  -5  -5   4        234.63        228.20         4.24 o                         
  -4  -5   4         88.97         85.24         1.55 o                         
  -3  -5   4         13.78         12.21         0.72 o                         
  -2  -5   4        360.32        353.22         4.25 o                         
  -1  -5   4        106.18         86.35         1.65 o                         
   0  -5   4        615.36        628.49         6.24 o                         
   1  -5   4         29.11         27.91         0.76 o                         
   2  -5   4        170.01        166.37         2.30 o                         
   3  -5   4        340.63        329.12         4.96 o                         
   4  -5   4         15.71         11.60         1.14 o                         
   5  -5   4        121.30        125.00         3.13 o                         
   6  -5   4          0.10          0.26         0.76 o                         
  -8  -4   4          2.16          1.07         0.96 o                         
  -7  -4   4         15.21         14.85         1.16 o                         
  -6  -4   4         60.05         59.04         1.83 o                         
  -5  -4   4         19.26         19.44         0.90 o                         
  -4  -4   4         10.23         12.30         0.77 o                         
  -3  -4   4        153.59        168.66         2.38 o                         
  -2  -4   4       2721.20       2789.59        29.04 o                         
  -1  -4   4        151.73        129.58         1.93 o                         
   0  -4   4         16.59         13.20         0.55 o                         
   1  -4   4          5.90          7.56         0.42 o                         
   2  -4   4        100.66         89.70         1.51 o                         
   3  -4   4         63.47         59.02         1.38 o                         
   4  -4   4        692.27        659.28         8.54 o                         
   5  -4   4        402.25        410.92         9.95 o                         
   6  -4   4          6.35         10.69         1.14 o                         
  -8  -3   4          4.03          4.13         2.20 o                         
  -7  -3   4        197.03        188.15         4.19 o                         
  -6  -3   4         26.63         22.81         1.26 o                         
  -5  -3   4        405.64        406.34         5.16 o                         
  -4  -3   4         73.64         73.09         1.60 o                         
  -3  -3   4        781.66        787.25         9.11 o                         
  -2  -3   4          1.30          2.18         0.33 o                         
  -1  -3   4        846.87        880.84         8.47 o                         
   0  -3   4        462.29        435.78         4.50 o                         
   1  -3   4        334.40        353.26         4.05 o                         
   2  -3   4          0.87          0.30         0.27 o                         
   3  -3   4        412.71        420.74         5.31 o                         
   4  -3   4        472.34        476.14         6.75 o                         
   5  -3   4        429.04        426.02         6.11 o                         
   6  -3   4          2.48          3.32         0.42 o                         
   7  -3   4         68.19         71.34         2.84 o                         
  -8  -2   4         82.42         81.03         3.29 o                         
  -7  -2   4        152.26        143.09         3.37 o                         
  -6  -2   4          9.83          8.04         0.62 o                         
  -5  -2   4        647.84        655.01         7.72 o                         
  -4  -2   4          0.19          0.71         0.42 o                         
  -3  -2   4        393.20        386.84         6.14 o                         
  -2  -2   4        294.80        293.95         3.61 o                         
  -1  -2   4       2173.98       2233.52        51.77 o                         
   0  -2   4       1491.63       1415.29        13.55 o                         
   1  -2   4          9.46         14.12         0.41 o                         
   2  -2   4        113.92        109.88         1.51 o                         
   3  -2   4         22.55         29.60         0.84 o                         
   4  -2   4          3.72          4.91         0.31 o                         
   5  -2   4         54.09         54.23         1.06 o                         
   6  -2   4        416.12        414.50         6.33 o                         
   7  -2   4         29.69         27.84         1.65 o                         
  -8  -1   4         39.00         38.36         2.39 o                         
  -7  -1   4          0.31          0.75         0.54 o                         
  -6  -1   4        182.06        171.90         2.88 o                         
  -5  -1   4        133.19        144.67         2.37 o                         
  -4  -1   4        838.72        818.88        10.07 o                         
  -3  -1   4         46.46         39.80         1.22 o                         
  -2  -1   4        670.87        625.12         6.53 o                         
   0  -1   4        188.30        200.89         2.47 o                         
   1  -1   4        681.71        677.61         6.38 o                         
   2  -1   4       2016.91       2158.63        35.08 o                         
   3  -1   4        119.63        128.05         1.74 o                         
   4  -1   4        129.77        136.41         1.84 o                         
   5  -1   4          6.42          4.92         0.45 o                         
   6  -1   4          5.12          3.75         0.48 o                         
   7  -1   4         73.43         69.67         1.85 o                         
   8  -1   4         31.69         35.92         1.75 o                         
  -7   0   4         31.51         37.10         1.52 o                         
  -6   0   4         21.53         24.24         1.75 o                         
  -5   0   4        279.86        298.71         5.01 o                         
  -4   0   4        143.80        142.78         2.28 o                         
  -3   0   4         25.47         31.89         1.33 o                         
  -2   0   4          1.75          0.60         0.14 o                         
  -1   0   4        783.50        764.33         7.45 o                         
   0   0   4         35.22         26.88         0.51 o                         
   2   0   4        262.06        258.89         2.86 o                         
   3   0   4       1957.77       1962.80        19.19 o                         
   4   0   4         82.41         93.99         1.75 o                         
   5   0   4        187.45        180.28         4.70 o                         
   6   0   4         96.74         97.80         3.31 o                         
   7   0   4         21.34         22.32         1.79 o                         
   8   0   4        110.66        114.51         4.69 o                         
  -7   1   4         97.33        109.07         2.92 o                         
  -6   1   4         64.16         66.93         1.57 o                         
  -5   1   4          1.60          2.24         0.51 o                         
  -4   1   4          9.61         13.29         0.60 o                         
  -3   1   4        388.90        444.03         6.08 o                         
  -2   1   4        645.44        623.82         6.45 o                         
  -1   1   4       3190.51       2950.34        98.61 o                         
   0   1   4        487.80        448.55         4.80 o                         
   1   1   4         27.06         30.95         0.56 o                         
   2   1   4         22.45         20.03         0.42 o                         
   3   1   4        460.73        466.10         4.89 o                         
   4   1   4        189.88        168.54         2.39 o                         
   5   1   4        127.53        116.26         3.45 o                         
   6   1   4        158.61        172.05         4.85 o                         
   7   1   4          2.52          2.06         0.92 o                         
   8   1   4         19.37         12.71         2.03 o                         
  -7   2   4         77.37         87.57         3.57 o                         
  -6   2   4          6.17          8.83         0.71 o                         
  -5   2   4        445.46        430.64         5.11 o                         
  -4   2   4        542.27        528.76         7.31 o                         
  -3   2   4         67.17         64.41         1.34 o                         
  -2   2   4       2872.90       2935.59        55.23 o                         
  -1   2   4        171.76        206.65         2.57 o                         
   2   2   4         20.57         17.75         0.45 o                         
   3   2   4        195.82        179.96         2.54 o                         
   4   2   4        576.76        591.44         6.47 o                         
   5   2   4        295.56        263.67         4.10 o                         
   6   2   4        700.60        693.90        14.70 o                         
   7   2   4         86.90         91.85         3.50 o                         
   8   2   4         17.90         17.81         2.09 o                         
  -7   3   4         28.73         29.05         1.68 o                         
  -6   3   4          3.59          4.29         1.12 o                         
  -5   3   4        340.69        338.13         5.65 o                         
  -4   3   4          4.23          6.69         0.62 o                         
  -3   3   4          9.38          9.75         0.71 o                         
  -2   3   4         63.21         59.60         1.27 o                         
  -1   3   4         43.31         47.46         0.89 o                         
   0   3   4        217.71        212.38         2.64 o                         
   1   3   4        952.89        888.47         9.17 o                         
   2   3   4         24.00         26.87         0.62 o                         
   3   3   4        366.76        357.82         4.02 o                         
   4   3   4        980.98       1039.39        11.73 o                         
   5   3   4        723.84        749.70         8.22 o                         
   6   3   4          5.58          6.20         0.47 o                         
   7   3   4        110.96        100.78         2.56 o                         
   8   3   4         88.72        100.61         2.54 o                         
  -6   4   4         15.78         15.05         1.17 o                         
  -5   4   4         28.90         29.82         1.49 o                         
  -4   4   4         18.25         16.67         1.17 o                         
  -3   4   4          7.22          7.22         0.68 o                         
  -2   4   4          4.52          1.20         0.33 o                         
  -1   4   4        407.22        413.36         4.72 o                         
   0   4   4        788.99        821.84         8.69 o                         
   2   4   4          3.31          3.21         0.32 o                         
   3   4   4          7.94          9.49         0.40 o                         
   4   4   4        116.59        142.97         2.16 o                         
   5   4   4        141.76        144.76         2.11 o                         
   6   4   4        189.51        181.86         2.58 o                         
   7   4   4          3.17          5.86         0.90 o                         
   8   4   4        163.86        148.73         3.56 o                         
  -6   5   4        273.89        281.94         6.79 o                         
  -5   5   4          0.51         -0.15         0.71 o                         
  -4   5   4        550.65        538.37         8.63 o                         
  -3   5   4        109.73        113.68         2.98 o                         
  -2   5   4          4.84          6.02         0.60 o                         
  -1   5   4        196.16        185.35         2.84 o                         
   0   5   4         57.45         58.72         1.23 o                         
   1   5   4        930.02        939.62         9.53 o                         
   2   5   4        785.29        800.49         8.65 o                         
   3   5   4        796.71        771.82         7.62 o                         
   4   5   4          0.41          0.49         0.28 o                         
   5   5   4          3.06          2.10         0.38 o                         
   6   5   4        908.23        891.48        10.01 o                         
   7   5   4         70.68         64.49         1.40 o                         
   8   5   4          1.79          1.03         0.84 o                         
  -5   6   4         98.26         99.11         3.56 o                         
  -4   6   4        621.52        635.98        13.02 o                         
  -3   6   4        271.31        278.29         7.10 o                         
  -2   6   4          0.10          0.32         0.56 o                         
  -1   6   4         34.99         32.03         1.06 o                         
   0   6   4        104.37        106.49         1.82 o                         
   1   6   4         46.14         30.25         0.91 o                         
   2   6   4        124.00        132.93         2.10 o                         
   3   6   4        415.59        403.71         4.91 o                         
   4   6   4        514.89        554.49         5.86 o                         
   5   6   4         14.43         16.07         0.86 o                         
   6   6   4          8.02          8.20         0.83 o                         
   7   6   4         15.09         14.44         0.95 o                         
   8   6   4          0.10          0.32         0.73 o                         
  -5   7   4         51.83         52.20         3.85 o                         
  -4   7   4         51.84         57.50         2.92 o                         
  -3   7   4        286.73        282.95         6.97 o                         
  -2   7   4        765.45        753.59        10.18 o                         
  -1   7   4         21.40         21.21         0.83 o                         
   0   7   4        166.15        165.35         3.25 o                         
   1   7   4        837.51        829.45         9.27 o                         
   2   7   4         14.92         13.33         0.81 o                         
   3   7   4          1.88          3.93         0.62 o                         
   4   7   4          4.32          6.96         0.70 o                         
   5   7   4        104.81        100.67         2.47 o                         
   6   7   4         12.20         10.85         0.83 o                         
   7   7   4         20.60         20.69         1.33 o                         
   8   7   4         24.87         23.62         2.25 o                         
  -4   8   4          1.00          2.26         1.45 o                         
  -3   8   4          0.09         -0.27         1.03 o                         
  -2   8   4         28.75         29.48         1.44 o                         
  -1   8   4        139.47        131.83         2.43 o                         
   0   8   4         62.94         64.60         2.35 o                         
   1   8   4        301.00        293.55         4.50 o                         
   2   8   4        107.29         90.75         2.44 o                         
   3   8   4         33.93         36.03         1.46 o                         
   4   8   4         42.40         40.31         1.58 o                         
   5   8   4        329.80        322.32         5.11 o                         
   6   8   4          1.46          1.27         0.67 o                         
   7   8   4         10.42         12.53         1.17 o                         
   8   8   4         60.76         64.70         2.82 o                         
  -3   9   4         68.82         71.22         4.67 o                         
  -2   9   4          0.72          1.10         0.89 o                         
  -1   9   4        203.49        198.08         3.59 o                         
   0   9   4        120.30        114.93         2.66 o                         
   1   9   4         59.34         60.32         2.42 o                         
   2   9   4         82.43         91.44         3.09 o                         
   3   9   4        119.21        113.52         3.41 o                         
   4   9   4        188.74        182.22         3.64 o                         
   5   9   4         29.43         29.86         1.40 o                         
   6   9   4         64.05         67.37         2.24 o                         
   7   9   4          3.46          4.46         1.05 o                         
  -2  10   4        180.41        177.97         5.22 o                         
  -1  10   4         61.37         62.41         2.27 o                         
   0  10   4         40.35         38.88         2.65 o                         
   1  10   4        114.47        118.65         3.02 o                         
   2  10   4         21.25         19.69         1.51 o                         
   3  10   4          2.86          2.57         0.87 o                         
   4  10   4        131.82        137.62         4.22 o                         
   5  10   4          0.48         -0.52         0.76 o                         
   6  10   4         32.39         36.47         2.29 o                         
   7  10   4         19.58         13.97         4.27 o                         
   0  11   4         12.71         12.04         1.37 o                         
   1  11   4        203.93        199.88         4.83 o                         
   2  11   4         87.84         90.54         3.44 o                         
   3  11   4         31.23         28.05         1.96 o                         
   4  11   4         34.38         39.68         2.22 o                         
   5  11   4          9.66         10.03         1.79 o                         
   6  11   4          3.28          1.34         2.23 o                         
   2  12   4          4.10          3.23         1.19 o                         
   3  12   4        169.56        170.78         5.79 o                         
  -3 -11   5         20.93         20.07         1.87 o                         
  -2 -11   5          1.79          3.36         1.37 o                         
  -1 -11   5        165.65        184.54         7.50 o                         
  -5 -10   5          8.51         10.73         1.54 o                         
  -4 -10   5          4.59          3.19         1.22 o                         
  -3 -10   5         13.79         16.28         1.62 o                         
  -2 -10   5        201.99        201.27         6.17 o                         
  -1 -10   5         66.13         67.17         2.75 o                         
   0 -10   5         11.86         13.29         1.54 o                         
   1 -10   5        104.13        118.65         4.57 o                         
  -6  -9   5         23.74         25.88         3.49 o                         
  -5  -9   5          1.69         -0.50         0.98 o                         
  -4  -9   5         61.58         70.08         2.71 o                         
  -3  -9   5         98.21         93.17         3.13 o                         
  -2  -9   5        167.15        166.35         4.62 o                         
  -1  -9   5         10.48         11.43         1.30 o                         
   0  -9   5          5.14          3.49         0.96 o                         
   1  -9   5         16.26         16.88         1.39 o                         
   2  -9   5         40.97         45.75         2.32 o                         
   3  -9   5         50.01         47.83         4.68 o                         
  -7  -8   5         10.07          9.67         2.18 o                         
  -6  -8   5          1.56          1.49         1.11 o                         
  -5  -8   5        476.02        456.58         8.40 o                         
  -4  -8   5        247.96        233.82         4.41 o                         
  -3  -8   5         53.20         54.22         2.09 o                         
  -2  -8   5         10.01         10.44         1.09 o                         
  -1  -8   5        623.67        625.45        11.47 o                         
   0  -8   5         21.94         22.68         1.29 o                         
   1  -8   5        110.28        119.95         3.68 o                         
   2  -8   5         64.09         53.34         1.89 o                         
   3  -8   5         73.51         81.73         3.44 o                         
   4  -8   5        190.89        196.06         6.84 o                         
  -7  -7   5          5.89          5.55         1.39 o                         
  -6  -7   5         13.33         15.38         1.64 o                         
  -5  -7   5         26.15         27.44         1.37 o                         
  -4  -7   5        500.93        448.75         7.36 o                         
  -3  -7   5         15.42         15.50         1.21 o                         
  -2  -7   5          0.35          0.53         0.54 o                         
  -1  -7   5       1185.26       1143.40        13.87 o                         
   0  -7   5         12.01         12.51         0.89 o                         
   1  -7   5        146.15        138.63         2.98 o                         
   2  -7   5          3.54          2.55         0.53 o                         
   3  -7   5        244.05        235.99         5.39 o                         
   4  -7   5         54.61         56.95         2.47 o                         
   5  -7   5        172.75        192.94         8.10 o                         
  -7  -6   5         87.98         93.52         3.05 o                         
  -6  -6   5          0.65          1.02         0.81 o                         
  -5  -6   5         75.88         73.99         2.57 o                         
  -4  -6   5         19.40         26.81         1.24 o                         
  -3  -6   5         89.68         82.74         1.97 o                         
  -2  -6   5        277.53        272.85         3.70 o                         
  -1  -6   5        354.60        347.39         4.57 o                         
   0  -6   5       2114.78       2063.92        20.24 o                         
   1  -6   5        941.12        954.25         9.60 o                         
   2  -6   5         71.20         62.77         1.47 o                         
   3  -6   5         39.47         35.63         1.53 o                         
   4  -6   5         13.91          8.09         1.17 o                         
   5  -6   5        203.67        213.17         4.62 o                         
  -7  -5   5         33.15         35.03         1.96 o                         
  -6  -5   5         35.97         40.74         1.72 o                         
  -5  -5   5        116.35        117.89         3.05 o                         
  -4  -5   5        848.24        815.03        10.89 o                         
  -3  -5   5         25.96         21.25         0.82 o                         
  -2  -5   5        104.79         93.76         1.72 o                         
  -1  -5   5          7.06          5.45         0.46 o                         
   0  -5   5          0.22          1.16         0.30 o                         
   1  -5   5        283.40        279.02         3.67 o                         
   2  -5   5          0.45          0.15         0.35 o                         
   3  -5   5        789.23        778.19        10.84 o                         
   4  -5   5         66.87         66.54         1.87 o                         
   5  -5   5         93.25         89.84         2.37 o                         
   6  -5   5        114.36        132.67         4.85 o                         
  -8  -4   5          8.44          3.38         1.71 o                         
  -7  -4   5          3.53          2.15         0.76 o                         
  -6  -4   5          6.02          8.30         0.93 o                         
  -5  -4   5         47.98         45.65         1.60 o                         
  -4  -4   5       1196.82       1184.74        11.86 o                         
  -3  -4   5         26.79         26.83         0.83 o                         
  -2  -4   5        192.39        181.12         2.62 o                         
  -1  -4   5        153.22        159.80         2.19 o                         
   0  -4   5         20.14         21.33         0.67 o                         
   1  -4   5       1319.33       1341.16        12.68 o                         
   2  -4   5         16.80         18.93         0.81 o                         
   3  -4   5        364.54        367.56         4.99 o                         
   4  -4   5         43.92         43.12         1.42 o                         
   5  -4   5         18.19         17.05         0.99 o                         
   6  -4   5         60.79         66.05         1.96 o                         
  -8  -3   5          0.59         -1.01         1.07 o                         
  -7  -3   5         62.89         60.18         2.70 o                         
  -6  -3   5        297.14        300.09         5.41 o                         
  -5  -3   5          0.57          0.64         0.46 o                         
  -4  -3   5        529.99        501.31         6.59 o                         
  -3  -3   5          2.62          0.29         0.24 o                         
  -2  -3   5       2411.15       2523.53        23.95 o                         
  -1  -3   5        119.83        131.99         1.94 o                         
   0  -3   5        557.42        610.72         6.37 o                         
   1  -3   5       1573.86       1720.17        15.89 o                         
   2  -3   5          0.13          0.51         0.21 o                         
   3  -3   5         30.75         33.68         1.01 o                         
   4  -3   5        148.98        156.39         2.53 o                         
   5  -3   5          0.81          0.60         0.40 o                         
   6  -3   5        230.15        226.79         4.33 o                         
   7  -3   5        108.45        114.78         3.90 o                         
  -8  -2   5         86.45        102.05         5.22 o                         
  -7  -2   5          0.22         -0.24         0.61 o                         
  -6  -2   5         21.50         20.38         0.99 o                         
  -5  -2   5        175.33        169.78         2.95 o                         
  -4  -2   5        222.41        219.39         4.29 o                         
  -3  -2   5        150.24        161.60         2.30 o                         
  -2  -2   5         81.07        101.67         1.60 o                         
  -1  -2   5        175.37        176.39         2.25 o                         
   0  -2   5          4.63          6.63         0.38 o                         
   1  -2   5       1393.22       1498.68        14.40 o                         
   2  -2   5       1315.93       1342.43        12.96 o                         
   3  -2   5        218.36        221.38         3.11 o                         
   4  -2   5       2079.76       2012.00        22.11 o                         
   5  -2   5        334.95        326.37         4.22 o                         
   6  -2   5        138.77        150.40         2.92 o                         
   7  -2   5         31.46         36.15         1.23 o                         
  -7  -1   5        196.96        183.51         3.78 o                         
  -6  -1   5         15.35         15.74         0.83 o                         
  -5  -1   5        152.28        140.67         2.76 o                         
  -4  -1   5         10.60          9.00         0.66 o                         
  -3  -1   5          6.99         11.15         0.85 o                         
  -2  -1   5         78.23         96.01         1.61 o                         
  -1  -1   5       2913.20       2946.00       115.70 o                         
   0  -1   5        154.73        153.66         1.92 o                         
   1  -1   5        808.71        813.02         8.96 o                         
   2  -1   5       1115.92       1136.53        10.47 o                         
   3  -1   5        179.43        186.94         2.54 o                         
   4  -1   5        598.39        568.74         6.32 o                         
   5  -1   5        938.04        921.82        10.98 o                         
   6  -1   5         89.31         86.85         1.96 o                         
   7  -1   5          2.42          1.72         0.58 o                         
   8  -1   5         10.23          6.18         1.73 o                         
  -7   0   5          0.30          0.05         0.64 o                         
  -6   0   5        296.12        281.89         4.41 o                         
  -5   0   5         27.05         22.48         0.88 o                         
  -4   0   5         32.05         36.93         1.10 o                         
  -3   0   5        627.57        671.16         9.12 o                         
  -2   0   5        293.59        305.64         3.65 o                         
  -1   0   5       2043.49       2001.55        24.65 o                         
   0   0   5          9.19          7.94         0.32 o                         
   1   0   5        741.28        702.56         6.39 o                         
   2   0   5        383.73        427.35         4.02 o                         
   3   0   5         32.89         21.70         0.58 o                         
   4   0   5        769.98        783.03         8.42 o                         
   5   0   5        147.14        134.64         2.06 o                         
   6   0   5         27.84         26.20         1.09 o                         
   7   0   5          2.04          2.34         0.52 o                         
   8   0   5         59.63         57.03         2.01 o                         
  -7   1   5          1.47          1.02         0.80 o                         
  -6   1   5        219.33        213.05         3.37 o                         
  -5   1   5          5.91          3.89         0.48 o                         
  -4   1   5         99.76         93.37         2.00 o                         
  -3   1   5          1.58          1.13         0.29 o                         
  -2   1   5         99.18        121.14         1.70 o                         
  -1   1   5        432.80        400.27         4.42 o                         
   0   1   5         43.65         51.86         0.83 o                         
   1   1   5        325.46        305.73         3.01 o                         
   2   1   5          0.77          0.55         0.18 o                         
   3   1   5       1336.73       1383.85        15.15 o                         
   4   1   5        162.42        177.76         2.09 o                         
   5   1   5         64.25         60.73         1.21 o                         
   6   1   5         24.50         25.31         0.87 o                         
   7   1   5          0.90          0.97         0.39 o                         
   8   1   5          0.99          1.37         0.56 o                         
  -7   2   5        105.35        111.99         4.08 o                         
  -6   2   5          6.56          5.56         0.52 o                         
  -5   2   5        274.31        275.84         3.98 o                         
  -4   2   5        284.40        290.12         4.23 o                         
  -3   2   5          2.90          1.42         0.29 o                         
  -2   2   5        478.35        486.00         5.06 o                         
  -1   2   5       1528.75       1527.93        14.70 o                         
   0   2   5         30.98         44.08         1.10 o                         
   1   2   5        840.80        851.20         8.74 o                         
   2   2   5        450.97        486.68         5.01 o                         
   3   2   5        345.23        373.81         4.67 o                         
   4   2   5         15.17         19.68         0.55 o                         
   5   2   5         88.88         83.20         1.30 o                         
   6   2   5         84.11         74.35         1.81 o                         
   7   2   5         36.06         40.69         1.44 o                         
   8   2   5          0.01         -0.10         0.68 o                         
  -6   3   5         32.46         33.59         1.73 o                         
  -5   3   5         59.31         61.71         1.91 o                         
  -4   3   5        176.66        182.58         3.42 o                         
  -3   3   5          1.86          0.88         0.40 o                         
  -2   3   5        861.80        866.80         8.97 o                         
  -1   3   5        844.51        921.57        11.09 o                         
   0   3   5        159.02        156.19         2.03 o                         
   1   3   5          2.41          1.05         0.21 o                         
   2   3   5       1074.85       1072.62        10.07 o                         
   3   3   5        314.95        349.54         3.95 o                         
   4   3   5          9.65         10.29         0.56 o                         
   5   3   5         15.12         10.19         0.49 o                         
   6   3   5        355.14        405.62         5.73 o                         
   7   3   5         28.68         36.79         1.39 o                         
   8   3   5          2.33          1.26         0.73 o                         
  -6   4   5        180.51        169.40         5.56 o                         
  -5   4   5         19.02         23.18         1.91 o                         
  -4   4   5        119.37        113.52         2.63 o                         
  -3   4   5         81.82         82.36         2.26 o                         
  -2   4   5        119.71        135.30         2.46 o                         
  -1   4   5        431.53        423.75         4.89 o                         
   0   4   5          0.03          1.36         0.27 o                         
   1   4   5         75.95         65.81         1.28 o                         
   2   4   5          4.31          1.60         0.27 o                         
   3   4   5        211.34        211.43         2.62 o                         
   4   4   5        193.17        181.69         2.55 o                         
   5   4   5         94.53        101.24         1.96 o                         
   6   4   5        278.85        259.04         3.63 o                         
   7   4   5        216.30        203.57         3.43 o                         
   8   4   5         47.33         54.02         2.25 o                         
  -6   5   5         17.46         17.51         2.07 o                         
  -5   5   5         49.96         47.82         2.16 o                         
  -4   5   5          1.02          2.24         0.77 o                         
  -3   5   5        272.48        258.31         4.90 o                         
  -2   5   5        121.14        126.56         2.28 o                         
  -1   5   5        515.31        524.45         6.00 o                         
   0   5   5        121.09        131.55         2.35 o                         
   1   5   5        902.80        856.92         8.81 o                         
   2   5   5        262.09        252.69         3.18 o                         
   3   5   5         11.22          4.75         0.41 o                         
   4   5   5        340.96        322.26         3.68 o                         
   5   5   5          9.06         11.18         0.64 o                         
   6   5   5          0.32          0.01         0.53 o                         
   7   5   5         21.14         20.35         0.96 o                         
   8   5   5         66.64         72.53         2.84 o                         
  -5   6   5          0.63         -0.01         1.09 o                         
  -4   6   5          0.09          0.32         1.09 o                         
  -3   6   5        144.49        146.53         4.35 o                         
  -2   6   5          0.68          0.11         0.50 o                         
  -1   6   5        245.26        227.44         3.33 o                         
   0   6   5        108.96        110.29         1.90 o                         
   1   6   5         79.95         84.49         1.60 o                         
   2   6   5       1181.38       1233.79        12.45 o                         
   3   6   5         32.13         29.22         0.92 o                         
   4   6   5        164.79        164.17         2.69 o                         
   5   6   5         36.04         40.09         1.20 o                         
   6   6   5         85.93         82.24         2.50 o                         
   7   6   5         29.14         30.60         1.35 o                         
   8   6   5          0.25          1.13         0.73 o                         
  -4   7   5        292.96        292.15         7.78 o                         
  -3   7   5         28.26         28.50         2.14 o                         
  -2   7   5         18.57         20.95         1.26 o                         
  -1   7   5        102.36         95.93         2.03 o                         
   0   7   5        364.23        375.82         4.85 o                         
   1   7   5         17.72         20.96         0.88 o                         
   2   7   5        363.76        375.28         4.64 o                         
   3   7   5        145.70        142.69         2.34 o                         
   4   7   5        821.86        785.47         9.74 o                         
   5   7   5         19.29         19.46         1.17 o                         
   6   7   5         33.53         32.97         1.37 o                         
   7   7   5         91.52         80.49         2.15 o                         
   8   7   5         23.22         23.05         2.64 o                         
  -4   8   5         28.91         29.22         4.24 o                         
  -3   8   5        253.09        252.21         7.01 o                         
  -2   8   5         33.80         34.09         1.70 o                         
  -1   8   5         32.82         35.83         1.17 o                         
   0   8   5        175.90        169.94         4.06 o                         
   1   8   5        114.15        119.85         2.60 o                         
   2   8   5         41.67         41.46         1.55 o                         
   3   8   5         52.63         57.14         1.71 o                         
   4   8   5          0.93          0.97         0.58 o                         
   5   8   5        278.27        287.30         4.72 o                         
   6   8   5         42.88         49.10         2.25 o                         
   7   8   5        235.28        240.66         4.38 o                         
   8   8   5         73.52         76.42         2.92 o                         
  -3   9   5        111.68        111.99         6.59 o                         
  -2   9   5         20.85         20.45         1.54 o                         
  -1   9   5        140.22        146.23         2.84 o                         
   0   9   5         43.04         40.02         1.64 o                         
   1   9   5        106.40        100.71         3.45 o                         
   2   9   5        271.77        286.12         5.73 o                         
   3   9   5         12.31         12.43         1.07 o                         
   4   9   5         23.33         28.92         1.40 o                         
   5   9   5        107.70        106.15         2.66 o                         
   6   9   5         74.03         67.89         2.69 o                         
   7   9   5         24.25         22.61         2.37 o                         
  -2  10   5          2.96          2.28         1.35 o                         
  -1  10   5        100.00         96.45         2.70 o                         
   0  10   5        109.15        110.83         3.01 o                         
   1  10   5         26.33         26.36         1.71 o                         
   2  10   5        150.21        149.81         3.91 o                         
   3  10   5         71.51         66.91         2.57 o                         
   4  10   5         11.03         10.19         1.17 o                         
   5  10   5          4.87          3.85         1.10 o                         
   6  10   5          0.55          0.10         1.06 o                         
   0  11   5         51.33         50.07         2.40 o                         
   1  11   5         45.06         39.88         2.40 o                         
   2  11   5          0.22          0.41         0.88 o                         
   3  11   5          0.03         -0.40         0.89 o                         
   4  11   5         24.54         27.90         1.98 o                         
   5  11   5        100.98        104.93         3.82 o                         
   3  12   5         23.40         18.55         2.35 o                         
  -2 -11   6          0.75         -0.10         1.21 o                         
  -5 -10   6         32.84         27.00         2.16 o                         
  -4 -10   6         75.75         62.98         3.48 o                         
  -3 -10   6         42.44         38.48         2.30 o                         
  -2 -10   6         31.18         34.52         2.15 o                         
  -1 -10   6        309.59        333.75         6.97 o                         
   0 -10   6         85.82         88.34         3.40 o                         
   1 -10   6          0.12          0.92         1.16 o                         
  -6  -9   6        163.19        162.74         6.56 o                         
  -5  -9   6         26.09         24.51         1.91 o                         
  -4  -9   6         38.25         41.34         2.21 o                         
  -3  -9   6          2.98          2.42         1.06 o                         
  -2  -9   6         41.26         35.69         2.02 o                         
  -1  -9   6        122.77        120.35         3.75 o                         
   0  -9   6          4.87          3.82         1.03 o                         
   1  -9   6         68.00         60.65         2.54 o                         
   2  -9   6         16.02         12.81         1.46 o                         
  -6  -8   6         16.21         16.18         1.83 o                         
  -5  -8   6          6.27          7.39         1.07 o                         
  -4  -8   6          1.66          1.52         0.80 o                         
  -3  -8   6         38.70         37.71         1.98 o                         
  -2  -8   6         65.24         71.32         2.79 o                         
  -1  -8   6        106.82        100.81         3.03 o                         
   0  -8   6        233.41        240.95         4.81 o                         
   1  -8   6        388.26        411.76         7.50 o                         
   2  -8   6          2.44          0.80         1.09 o                         
   3  -8   6          3.41          3.41         1.31 o                         
   4  -8   6         41.26         44.30         4.66 o                         
  -7  -7   6         34.03         45.80         3.05 o                         
  -6  -7   6          7.98          7.09         1.28 o                         
  -5  -7   6        212.75        195.69         4.07 o                         
  -4  -7   6          0.07          0.88         0.68 o                         
  -3  -7   6          1.23         -0.23         0.64 o                         
  -2  -7   6        357.50        333.15         5.95 o                         
  -1  -7   6        268.58        267.86         4.76 o                         
   0  -7   6        993.20       1003.63        15.27 o                         
   1  -7   6          6.75          6.20         0.68 o                         
   2  -7   6        106.91        103.66         2.08 o                         
   3  -7   6        121.24        119.49         3.88 o                         
   4  -7   6         23.93         15.02         1.37 o                         
  -7  -6   6        121.63        129.33         4.92 o                         
  -6  -6   6         41.15         43.58         2.82 o                         
  -5  -6   6         76.42         76.56         3.00 o                         
  -4  -6   6        507.99        463.89         7.27 o                         
  -3  -6   6        236.64        216.17         4.27 o                         
  -2  -6   6          2.32          1.95         0.45 o                         
  -1  -6   6          6.19          6.56         0.59 o                         
   0  -6   6       1043.30       1028.09        11.16 o                         
   1  -6   6          9.67          8.22         0.66 o                         
   2  -6   6        245.59        215.78         4.51 o                         
   3  -6   6         91.24        107.12         3.18 o                         
   4  -6   6          1.56          1.05         0.71 o                         
   5  -6   6        105.41        110.51         4.51 o                         
  -7  -5   6         25.40         25.70         1.91 o                         
  -6  -5   6         15.82         11.75         1.85 o                         
  -5  -5   6         23.12         27.69         1.66 o                         
  -4  -5   6         35.26         34.28         1.19 o                         
  -3  -5   6        172.50        186.67         2.77 o                         
  -2  -5   6        162.96        169.17         2.62 o                         
  -1  -5   6         76.82         74.95         1.49 o                         
   0  -5   6         14.14         14.69         0.72 o                         
   1  -5   6        200.13        187.45         2.61 o                         
   2  -5   6         19.96         16.27         0.79 o                         
   3  -5   6         27.19         22.06         1.11 o                         
   4  -5   6        165.69        174.74         3.44 o                         
   5  -5   6          4.35          2.68         0.78 o                         
   6  -5   6          0.80          0.55         0.86 o                         
  -7  -4   6         39.94         33.91         2.06 o                         
  -6  -4   6        112.63        118.26         3.12 o                         
  -5  -4   6        118.67        115.29         3.16 o                         
  -4  -4   6          3.49          2.48         0.39 o                         
  -3  -4   6         13.18         14.17         0.73 o                         
  -2  -4   6         48.95         41.89         1.13 o                         
  -1  -4   6         96.46         95.66         1.70 o                         
   0  -4   6         34.08         36.04         0.91 o                         
   1  -4   6        295.94        286.77         3.39 o                         
   2  -4   6         25.51         26.76         0.84 o                         
   3  -4   6        102.99        100.93         2.05 o                         
   4  -4   6        201.82        221.72         3.99 o                         
   5  -4   6         10.85          9.34         0.90 o                         
   6  -4   6         86.62         94.40         2.68 o                         
  -7  -3   6         49.49         44.03         2.08 o                         
  -6  -3   6        349.45        362.42         8.18 o                         
  -5  -3   6        181.06        177.99         3.57 o                         
  -4  -3   6        531.25        527.54         7.34 o                         
  -3  -3   6        172.73        200.79         2.79 o                         
  -2  -3   6       1149.23       1233.90        12.82 o                         
  -1  -3   6        492.01        428.94         4.81 o                         
   0  -3   6          0.24          0.41         0.22 o                         
   1  -3   6         29.15         29.46         0.74 o                         
   2  -3   6        382.31        369.16         4.19 o                         
   3  -3   6        169.57        171.59         2.93 o                         
   4  -3   6        502.48        482.82         6.54 o                         
   5  -3   6         22.92         23.23         1.03 o                         
   6  -3   6        147.53        158.10         3.46 o                         
   7  -3   6         26.11         26.26         2.46 o                         
  -7  -2   6         23.51         22.90         1.29 o                         
  -6  -2   6        315.26        307.75         4.79 o                         
  -5  -2   6          0.02          0.30         0.49 o                         
  -4  -2   6        121.46        113.52         2.14 o                         
  -3  -2   6       1319.38       1355.92        13.87 o                         
  -2  -2   6        603.90        630.32         6.88 o                         
  -1  -2   6        769.42        698.01         7.54 o                         
   0  -2   6         43.95         47.43         0.99 o                         
   1  -2   6          9.24         14.16         0.53 o                         
   2  -2   6         42.74         34.42         0.87 o                         
   3  -2   6          2.08          2.09         0.38 o                         
   4  -2   6        707.90        696.13         8.51 o                         
   5  -2   6        321.54        299.88         4.04 o                         
   6  -2   6        181.67        176.33         3.73 o                         
   7  -2   6         40.79         49.36         2.93 o                         
  -7  -1   6         15.37         16.48         1.43 o                         
  -6  -1   6        340.06        353.55         5.57 o                         
  -5  -1   6       1043.17       1048.66        13.00 o                         
  -4  -1   6          7.72          8.79         0.61 o                         
  -3  -1   6        412.79        390.57         4.49 o                         
  -2  -1   6       2704.85       2906.81        44.04 o                         
  -1  -1   6        590.21        634.66         6.52 o                         
   0  -1   6       1055.26       1051.16        10.30 o                         
   1  -1   6       3230.98       3467.48       111.96 o                         
   2  -1   6       2922.96       3053.51        37.25 o                         
   3  -1   6          1.75          3.78         0.37 o                         
   4  -1   6          0.86          0.57         0.22 o                         
   5  -1   6        969.36        971.51        10.46 o                         
   6  -1   6        196.37        197.47         3.06 o                         
   7  -1   6        144.62        142.57         3.26 o                         
  -7   0   6          0.18         -0.29         0.87 o                         
  -6   0   6          0.10          0.04         0.52 o                         
  -5   0   6         69.89         70.38         1.84 o                         
  -4   0   6        141.25        148.58         2.59 o                         
  -3   0   6        453.01        446.54         5.53 o                         
  -2   0   6         33.65         34.65         0.78 o                         
  -1   0   6        193.27        174.24         2.43 o                         
   0   0   6        974.40        993.73         9.73 o                         
   1   0   6        742.96        731.83         7.27 o                         
   2   0   6        292.93        323.10         3.21 o                         
   3   0   6          3.98          4.54         0.31 o                         
   4   0   6          1.07          0.59         0.23 o                         
   5   0   6        388.48        381.10         4.46 o                         
   6   0   6         78.84         76.57         1.59 o                         
   7   0   6        360.19        364.06         5.86 o                         
   8   0   6         43.56         46.94         2.92 o                         
  -7   1   6          3.10          2.32         0.97 o                         
  -6   1   6         27.65         22.23         1.23 o                         
  -5   1   6         14.33         14.18         0.87 o                         
  -4   1   6        208.20        209.25         3.36 o                         
  -3   1   6        498.09        497.97         6.57 o                         
  -2   1   6         95.83        108.80         1.64 o                         
  -1   1   6         60.63         49.87         0.95 o                         
   0   1   6        162.16        167.81         2.09 o                         
   1   1   6        107.29        107.04         1.41 o                         
   2   1   6        296.66        279.48         2.82 o                         
   3   1   6         68.62         86.11         1.30 o                         
   4   1   6         17.98         22.62         0.58 o                         
   5   1   6       1359.81       1342.29        14.83 o                         
   6   1   6        117.43        115.53         1.90 o                         
   7   1   6         32.87         37.35         1.26 o                         
   8   1   6          4.36          4.43         1.00 o                         
  -7   2   6         35.44         39.45         6.81 o                         
  -6   2   6        378.49        361.51         5.17 o                         
  -5   2   6        225.64        215.49         4.32 o                         
  -4   2   6         36.53         38.11         1.19 o                         
  -3   2   6        124.77        133.67         2.86 o                         
  -2   2   6         53.02         61.09         1.09 o                         
  -1   2   6        808.14        829.10         8.69 o                         
   0   2   6         18.63         11.71         0.43 o                         
   1   2   6        515.28        514.29         5.13 o                         
   2   2   6        352.61        320.17         3.54 o                         
   3   2   6        130.88        111.23         2.08 o                         
   4   2   6        329.79        305.05         3.81 o                         
   5   2   6        410.57        418.99         4.60 o                         
   6   2   6         29.61         27.95         0.88 o                         
   7   2   6         79.09         80.01         2.08 o                         
   8   2   6          0.77          0.58         0.65 o                         
  -6   3   6         41.17         39.65         2.02 o                         
  -5   3   6         27.84         27.50         1.47 o                         
  -4   3   6          0.11          0.28         0.52 o                         
  -3   3   6          3.32          4.11         0.44 o                         
  -2   3   6        923.83        949.92         9.92 o                         
  -1   3   6       1185.09       1219.43        11.95 o                         
   0   3   6        808.64        794.52         9.77 o                         
   1   3   6          2.11          4.57         0.37 o                         
   2   3   6        214.27        207.21         2.45 o                         
   3   3   6        896.56        943.21         9.85 o                         
   4   3   6       1614.78       1592.08        17.84 o                         
   5   3   6         28.07         29.79         0.95 o                         
   6   3   6        761.43        720.49         8.92 o                         
   7   3   6          5.49          4.81         0.80 o                         
   8   3   6         12.01         11.36         1.88 o                         
  -6   4   6         14.09         15.23         1.84 o                         
  -5   4   6         13.43         15.38         1.60 o                         
  -4   4   6         86.22         84.70         2.43 o                         
  -3   4   6         12.29         10.05         0.87 o                         
  -2   4   6         55.96         49.55         1.16 o                         
  -1   4   6       1770.88       1838.97        18.49 o                         
   0   4   6       2397.64       2464.64        24.46 o                         
   1   4   6       1130.48       1187.15        12.25 o                         
   2   4   6          0.91          0.66         0.23 o                         
   3   4   6        188.07        215.28         2.69 o                         
   4   4   6        773.24        807.37         9.63 o                         
   5   4   6        151.89        150.61         2.69 o                         
   6   4   6        470.17        424.01         5.15 o                         
   7   4   6         11.89          4.84         0.55 o                         
   8   4   6         41.96         44.60         2.45 o                         
  -5   5   6        258.84        261.59         6.57 o                         
  -4   5   6          0.09         -0.27         0.68 o                         
  -3   5   6         12.12         18.41         1.44 o                         
  -2   5   6         47.24         39.01         1.32 o                         
  -1   5   6        224.50        212.72         2.98 o                         
   0   5   6         15.75         11.91         0.63 o                         
   1   5   6         55.67         52.74         1.54 o                         
   2   5   6        571.90        582.77         6.31 o                         
   3   5   6         26.19         31.75         0.90 o                         
   4   5   6         65.77         69.84         1.31 o                         
   5   5   6          3.12          1.74         0.36 o                         
   6   5   6        185.23        184.80         3.10 o                         
   7   5   6          3.64          1.14         0.51 o                         
   8   5   6         84.42         97.89         2.95 o                         
  -5   6   6        236.23        241.18        12.57 o                         
  -4   6   6        102.15         90.17         3.43 o                         
  -3   6   6        137.03        130.31         5.21 o                         
  -2   6   6         15.92         16.90         1.20 o                         
  -1   6   6          8.52          9.25         0.62 o                         
   0   6   6        127.84        121.11         2.26 o                         
   1   6   6       1337.15       1355.38        21.29 o                         
   2   6   6         13.67         16.79         0.80 o                         
   3   6   6        111.29        106.51         1.95 o                         
   4   6   6        284.96        293.29         4.01 o                         
   5   6   6          1.82          2.31         0.50 o                         
   6   6   6         79.52         81.22         2.75 o                         
   7   6   6        342.09        341.09         5.12 o                         
   8   6   6          4.52          4.73         0.73 o                         
  -4   7   6         31.00         32.14         4.15 o                         
  -3   7   6        200.04        182.88         5.38 o                         
  -2   7   6          1.62          2.18         0.69 o                         
  -1   7   6         39.34         34.81         1.79 o                         
   0   7   6        271.71        283.23         4.13 o                         
   1   7   6         37.89         36.17         1.18 o                         
   2   7   6        210.86        206.01         3.03 o                         
   3   7   6          0.90          1.47         0.42 o                         
   4   7   6         21.10         25.50         1.03 o                         
   5   7   6        180.32        178.30         3.49 o                         
   6   7   6         20.80         26.74         2.26 o                         
   7   7   6         28.67         28.91         1.83 o                         
   8   7   6         21.21         23.95         1.94 o                         
  -3   8   6         32.83         30.96         3.09 o                         
  -2   8   6        184.66        187.34         4.71 o                         
  -1   8   6          6.99          5.28         0.61 o                         
   0   8   6         78.19         80.60         2.69 o                         
   1   8   6          1.37          2.44         0.62 o                         
   2   8   6        728.02        715.96         9.85 o                         
   3   8   6        258.52        264.36         4.87 o                         
   4   8   6        299.66        298.86         5.29 o                         
   5   8   6          0.71          1.22         0.52 o                         
   6   8   6          0.06          0.19         0.80 o                         
   7   8   6         80.53         89.04         2.58 o                         
  -3   9   6        340.24        336.17        18.57 o                         
  -2   9   6        109.69        110.51         3.23 o                         
  -1   9   6          6.60          6.66         0.70 o                         
   0   9   6          8.66          9.72         1.10 o                         
   1   9   6        224.46        225.38         4.86 o                         
   2   9   6          0.05         -0.67         0.67 o                         
   3   9   6        143.05        145.26         3.42 o                         
   4   9   6        617.19        609.83         8.82 o                         
   5   9   6        541.82        539.49         7.41 o                         
   6   9   6         15.21         17.20         1.79 o                         
   7   9   6         16.47         13.52         2.56 o                         
  -1  10   6          3.09          3.94         1.29 o                         
   0  10   6         71.51         74.47         2.40 o                         
   1  10   6         86.00         94.28         3.01 o                         
   2  10   6          3.61          3.66         0.94 o                         
   3  10   6        174.33        186.91         4.54 o                         
   4  10   6        164.08        163.02         4.19 o                         
   5  10   6         16.56         15.64         1.30 o                         
   6  10   6          4.53          4.54         1.54 o                         
   0  11   6        280.55        274.90         8.26 o                         
   1  11   6         20.60         18.82         1.65 o                         
   2  11   6         94.01         93.15         3.20 o                         
   3  11   6         34.50         33.02         2.08 o                         
   4  11   6          0.44          1.07         1.13 o                         
   5  11   6         13.48         11.90         1.45 o                         
  -4 -10   7         10.59          7.27         1.42 o                         
  -3 -10   7        104.32        108.31         4.49 o                         
  -2 -10   7          0.64          2.17         1.12 o                         
  -1 -10   7         15.32         14.68         1.75 o                         
   0 -10   7          1.28          1.94         1.22 o                         
   1 -10   7          1.88          0.30         1.18 o                         
  -5  -9   7         25.93         19.47         2.35 o                         
  -4  -9   7         54.39         50.68         2.96 o                         
  -3  -9   7         66.03         67.57         2.88 o                         
  -2  -9   7         82.45         81.81         3.35 o                         
  -1  -9   7          1.73          1.23         1.18 o                         
   0  -9   7          3.79          2.92         1.02 o                         
   1  -9   7          1.71          1.81         1.23 o                         
   2  -9   7        316.64        327.69        23.82 o                         
  -6  -8   7         81.39         81.57         4.11 o                         
  -5  -8   7         11.68         11.87         1.10 o                         
  -4  -8   7         22.35         17.95         1.65 o                         
  -3  -8   7        193.21        194.26         5.57 o                         
  -2  -8   7         47.65         49.07         2.21 o                         
  -1  -8   7         14.88         17.97         1.45 o                         
   0  -8   7         15.12         15.08         1.43 o                         
   1  -8   7         12.06         12.00         1.20 o                         
   2  -8   7        245.61        228.07         4.98 o                         
   3  -8   7          1.43          3.39         1.47 o                         
  -6  -7   7         18.35         17.70         1.72 o                         
  -5  -7   7         21.91         14.85         1.09 o                         
  -4  -7   7         11.23          9.31         0.99 o                         
  -3  -7   7         77.02         80.50         2.61 o                         
  -2  -7   7        815.36        795.44        11.81 o                         
  -1  -7   7         39.20         43.20         2.13 o                         
   0  -7   7        611.67        615.13         9.46 o                         
   1  -7   7        185.24        174.02         3.43 o                         
   2  -7   7         86.19         68.03         2.19 o                         
   3  -7   7          5.12          5.67         1.23 o                         
   4  -7   7        233.52        240.50         7.30 o                         
  -7  -6   7         37.85         41.73         4.20 o                         
  -6  -6   7          7.11          6.26         1.87 o                         
  -5  -6   7         76.15         82.29         2.85 o                         
  -4  -6   7          8.65          7.76         0.84 o                         
  -3  -6   7        155.01        158.92         3.29 o                         
  -2  -6   7         16.55         16.53         1.15 o                         
  -1  -6   7        965.41        941.81        12.98 o                         
   0  -6   7        386.65        385.06         5.34 o                         
   1  -6   7         16.69         19.36         0.94 o                         
   2  -6   7          0.07          0.90         0.88 o                         
   3  -6   7          0.88          2.88         0.76 o                         
   4  -6   7        227.96        229.50         4.75 o                         
   5  -6   7         26.70         20.18         1.86 o                         
  -7  -5   7        178.55        182.40         5.77 o                         
  -6  -5   7          1.31          1.21         0.86 o                         
  -5  -5   7        397.54        402.22         8.24 o                         
  -4  -5   7         14.94         18.40         1.17 o                         
  -3  -5   7         22.40         18.48         1.02 o                         
  -2  -5   7          0.57          2.15         0.45 o                         
  -1  -5   7        210.87        218.78         3.04 o                         
   0  -5   7        446.64        451.36         6.34 o                         
   1  -5   7        513.09        488.05         5.39 o                         
   2  -5   7        135.29        146.04         2.55 o                         
   3  -5   7         49.65         41.27         1.54 o                         
   4  -5   7         63.39         54.98         2.02 o                         
   5  -5   7         31.96         32.00         1.64 o                         
   6  -5   7          9.14         12.71         1.75 o                         
  -7  -4   7          1.47          0.85         1.00 o                         
  -6  -4   7         11.97         14.54         1.50 o                         
  -5  -4   7        259.84        248.46         5.15 o                         
  -4  -4   7        163.37        165.69         3.12 o                         
  -3  -4   7        275.40        266.32         3.53 o                         
  -2  -4   7          9.32          9.77         0.70 o                         
  -1  -4   7         43.93         43.28         1.08 o                         
   0  -4   7        152.06        149.58         2.18 o                         
   1  -4   7        117.16        128.05         1.93 o                         
   2  -4   7         44.26         38.67         1.10 o                         
   3  -4   7        106.28         97.27         2.22 o                         
   4  -4   7          8.33          4.89         0.69 o                         
   5  -4   7        201.44        194.75         3.79 o                         
   6  -4   7         72.58         81.55         2.56 o                         
  -7  -3   7         30.34         34.31         2.09 o                         
  -6  -3   7        142.22        145.52         4.74 o                         
  -5  -3   7        131.28        130.79         3.27 o                         
  -4  -3   7        362.57        373.85         5.24 o                         
  -3  -3   7         78.07         79.69         1.57 o                         
  -2  -3   7         11.57         18.20         0.72 o                         
  -1  -3   7         80.72         77.69         1.47 o                         
   0  -3   7         79.74         90.55         1.66 o                         
   1  -3   7          0.30          0.55         0.35 o                         
   2  -3   7        961.47        899.83         9.26 o                         
   3  -3   7        193.90        188.86         3.03 o                         
   4  -3   7         50.20         35.78         1.34 o                         
   5  -3   7         72.16         79.24         2.45 o                         
   6  -3   7          6.57          6.77         0.75 o                         
   7  -3   7         18.44         18.68         1.88 o                         
  -7  -2   7          2.36          1.71         1.05 o                         
  -6  -2   7         64.17         61.64         2.31 o                         
  -5  -2   7          6.54          6.87         0.89 o                         
  -4  -2   7          1.89          2.44         0.48 o                         
  -3  -2   7          7.76          9.66         0.64 o                         
  -2  -2   7        323.96        332.98         4.12 o                         
  -1  -2   7          1.47          4.09         0.38 o                         
   0  -2   7        119.75        111.58         1.79 o                         
   1  -2   7        454.87        489.03         5.07 o                         
   2  -2   7       1034.31       1006.70        10.02 o                         
   3  -2   7         70.47         63.47         1.44 o                         
   4  -2   7         54.57         52.13         1.40 o                         
   5  -2   7         11.79         17.08         0.84 o                         
   6  -2   7         20.90         16.02         0.89 o                         
   7  -2   7        309.13        303.64         6.56 o                         
  -7  -1   7         69.55         69.06         2.88 o                         
  -6  -1   7         73.52         72.62         2.06 o                         
  -5  -1   7        120.14        131.74         3.00 o                         
  -4  -1   7        227.80        225.70         3.51 o                         
  -3  -1   7        586.82        548.47         6.14 o                         
  -2  -1   7        199.84        192.20         2.52 o                         
  -1  -1   7        162.57        206.92         4.02 o                         
   0  -1   7        205.16        178.39         2.66 o                         
   1  -1   7         49.11         53.80         0.98 o                         
   2  -1   7         87.99         92.40         1.35 o                         
   3  -1   7          7.65          8.01         0.68 o                         
   4  -1   7        624.23        625.46         9.30 o                         
   5  -1   7        201.34        191.57         2.86 o                         
   6  -1   7         41.60         43.29         1.16 o                         
   7  -1   7         46.84         45.55         1.87 o                         
  -7   0   7        161.22        156.78         6.50 o                         
  -6   0   7          0.05          0.09         0.61 o                         
  -5   0   7        135.30        133.67         3.01 o                         
  -4   0   7          3.48          3.25         0.48 o                         
  -3   0   7        378.47        368.96         4.53 o                         
  -2   0   7        915.02        942.74         9.45 o                         
  -1   0   7         58.44         64.37         1.17 o                         
   0   0   7         16.25          9.48         0.44 o                         
   1   0   7          2.69          3.40         0.38 o                         
   2   0   7         12.06         11.50         0.47 o                         
   3   0   7        432.29        418.90         4.91 o                         
   4   0   7         18.14         22.63         0.69 o                         
   5   0   7        280.65        270.42         3.63 o                         
   6   0   7          1.16          1.63         0.45 o                         
   7   0   7          2.62          2.52         0.68 o                         
   8   0   7        134.92        138.28         4.24 o                         
  -7   1   7         29.91         32.74         1.73 o                         
  -6   1   7          7.68          6.16         0.84 o                         
  -5   1   7         46.71         50.79         2.05 o                         
  -4   1   7         67.80         60.95         1.58 o                         
  -3   1   7         76.98         81.72         1.41 o                         
  -2   1   7        556.54        535.24         5.69 o                         
  -1   1   7       1120.38       1177.66        11.58 o                         
   0   1   7        845.81        854.12         8.82 o                         
   1   1   7         12.80         10.86         0.53 o                         
   2   1   7        382.77        428.51         4.19 o                         
   3   1   7        695.69        713.61         7.51 o                         
   4   1   7         26.13         23.27         0.60 o                         
   5   1   7         11.29         10.05         0.49 o                         
   6   1   7         82.73         81.45         1.68 o                         
   7   1   7          1.18          1.91         0.78 o                         
   8   1   7        147.20        140.66         3.66 o                         
  -6   2   7         34.15         39.40         1.78 o                         
  -5   2   7        254.52        265.57         4.51 o                         
  -4   2   7        166.50        169.61         3.17 o                         
  -3   2   7         69.56         70.11         1.25 o                         
  -2   2   7         86.28         76.03         1.32 o                         
  -1   2   7        515.83        551.29         5.84 o                         
   0   2   7        906.43        909.86         8.76 o                         
   1   2   7        145.60        136.08         1.80 o                         
   2   2   7          0.67          0.75         0.20 o                         
   3   2   7        911.86        891.37         8.89 o                         
   4   2   7         34.85         31.09         0.93 o                         
   5   2   7        608.23        610.56         8.38 o                         
   6   2   7          5.73          6.08         0.41 o                         
   7   2   7        202.67        196.33         4.35 o                         
   8   2   7         37.75         35.87         1.59 o                         
  -6   3   7          3.47          1.73         0.99 o                         
  -5   3   7         58.90         59.14         2.18 o                         
  -4   3   7         12.48         11.48         0.83 o                         
  -3   3   7        306.68        317.05         4.47 o                         
  -2   3   7        110.65        115.33         1.81 o                         
  -1   3   7       2162.33       2195.01        21.87 o                         
   0   3   7         50.19         44.15         0.93 o                         
   1   3   7        479.77        464.40         4.85 o                         
   2   3   7        627.19        620.23         6.19 o                         
   3   3   7        156.10        167.13         2.36 o                         
   4   3   7         15.58         14.55         0.72 o                         
   5   3   7        356.13        363.31         5.10 o                         
   6   3   7        271.45        269.19         3.74 o                         
   7   3   7          4.12          4.04         0.67 o                         
   8   3   7          9.22         11.11         0.79 o                         
  -6   4   7          0.66         -0.32         1.21 o                         
  -5   4   7        281.58        294.57         7.61 o                         
  -4   4   7        518.78        542.66         9.13 o                         
  -3   4   7          2.68          4.01         0.79 o                         
  -2   4   7        394.25        418.74         4.93 o                         
  -1   4   7          5.65          8.39         0.53 o                         
   0   4   7       2070.37       2039.17        21.40 o                         
   1   4   7        223.70        238.19         3.28 o                         
   2   4   7        572.59        578.55         6.17 o                         
   3   4   7         80.96         98.06         1.61 o                         
   4   4   7        135.45        134.35         2.40 o                         
   5   4   7          0.87          2.56         0.49 o                         
   6   4   7        757.29        763.33         9.82 o                         
   7   4   7         59.06         57.51         1.36 o                         
   8   4   7         31.92         31.68         2.02 o                         
  -5   5   7         60.68         67.15         3.12 o                         
  -4   5   7         52.96         49.75         2.26 o                         
  -3   5   7         45.25         44.41         1.24 o                         
  -2   5   7         15.69         15.65         0.74 o                         
  -1   5   7         10.50         10.25         0.74 o                         
   0   5   7        102.23        107.36         2.03 o                         
   1   5   7        624.89        626.82         7.11 o                         
   2   5   7         72.05         78.65         1.91 o                         
   3   5   7        305.16        294.27         3.97 o                         
   4   5   7        230.51        231.93         2.93 o                         
   5   5   7        220.07        221.61         3.75 o                         
   6   5   7        161.02        167.43         3.37 o                         
   7   5   7         20.59         13.99         1.02 o                         
   8   5   7         51.82         57.63         2.03 o                         
  -5   6   7          4.81          6.23         1.67 o                         
  -4   6   7         10.57          9.51         1.43 o                         
  -3   6   7         14.12         10.71         0.87 o                         
  -2   6   7         96.37         91.92         2.56 o                         
  -1   6   7          8.01          6.98         0.69 o                         
   0   6   7         17.15         15.74         1.04 o                         
   1   6   7       2122.82       2191.01        26.25 o                         
   2   6   7        350.58        369.29         4.75 o                         
   3   6   7        307.61        306.93         4.10 o                         
   4   6   7        241.72        253.41         3.44 o                         
   5   6   7        253.82        241.29         4.24 o                         
   6   6   7         13.79         13.55         1.18 o                         
   7   6   7         16.89         20.65         1.28 o                         
   8   6   7         11.96          6.15         1.20 o                         
  -4   7   7         96.40         99.52        13.80 o                         
  -3   7   7         14.95         16.30         1.85 o                         
  -2   7   7        166.44        169.29         3.81 o                         
  -1   7   7          5.57          7.80         0.88 o                         
   0   7   7        335.46        331.09         6.81 o                         
   1   7   7         88.38         89.21         2.25 o                         
   2   7   7        257.97        259.73         4.56 o                         
   3   7   7        171.63        167.65         3.02 o                         
   4   7   7         12.16         10.12         0.78 o                         
   5   7   7         12.50         12.61         0.78 o                         
   6   7   7         74.21         68.71         2.27 o                         
   7   7   7          5.65          6.16         1.02 o                         
   8   7   7        111.26        112.86         3.83 o                         
  -3   8   7        162.46        153.27         9.17 o                         
  -2   8   7          8.07          8.94         1.13 o                         
  -1   8   7          1.54          0.40         0.56 o                         
   0   8   7         13.14         16.68         1.21 o                         
   1   8   7        102.68         94.18         3.06 o                         
   2   8   7          2.02          2.52         0.68 o                         
   3   8   7        127.38        125.21         3.01 o                         
   4   8   7        687.90        734.71         9.43 o                         
   5   8   7          0.01          0.32         0.52 o                         
   6   8   7          3.67          4.02         0.98 o                         
   7   8   7          7.58          7.23         1.17 o                         
  -2   9   7         61.34         63.64         4.74 o                         
  -1   9   7        105.28         99.78         2.29 o                         
   0   9   7         69.07         74.66         2.47 o                         
   1   9   7        474.94        483.26         8.47 o                         
   2   9   7        182.21        180.58         4.27 o                         
   3   9   7         30.65         35.77         1.69 o                         
   4   9   7         98.20        100.40         2.82 o                         
   5   9   7         55.23         56.57         1.82 o                         
   6   9   7          7.43          7.95         1.25 o                         
   7   9   7          0.66          0.72         1.22 o                         
  -1  10   7        135.62        131.25         4.67 o                         
   0  10   7         20.81         24.26         1.50 o                         
   1  10   7         17.64         16.83         1.48 o                         
   2  10   7        103.89        106.63         3.28 o                         
   3  10   7          8.09          5.69         1.42 o                         
   4  10   7        161.22        160.35         4.73 o                         
   5  10   7        185.26        175.71         4.12 o                         
   6  10   7         27.51         26.87         2.47 o                         
   0  11   7         49.80         43.69         2.39 o                         
   1  11   7          1.15          1.22         1.14 o                         
   2  11   7         13.57         14.18         1.59 o                         
   3  11   7         26.70         26.07         1.91 o                         
   4  11   7        177.48        176.43         6.94 o                         
   5  11   7         35.84         35.00         2.25 o                         
  -3 -10   8          3.67          6.20         1.53 o                         
  -2 -10   8        205.59        221.01         6.13 o                         
  -1 -10   8          7.67          7.01         1.47 o                         
   0 -10   8          9.83          9.84         1.47 o                         
  -5  -9   8         25.02         24.62         2.18 o                         
  -4  -9   8         13.54         13.75         1.74 o                         
  -3  -9   8         64.46         65.37         3.16 o                         
  -2  -9   8          0.92         -0.19         1.23 o                         
  -1  -9   8         46.48         45.20         2.34 o                         
   0  -9   8        357.99        380.63         7.47 o                         
   1  -9   8          1.27          1.91         1.34 o                         
   2  -9   8        108.75        119.03         4.45 o                         
  -5  -8   8          3.95          0.35         1.23 o                         
  -4  -8   8          2.78          3.68         1.02 o                         
  -3  -8   8        157.11        156.88         4.26 o                         
  -2  -8   8         84.70         89.66         3.12 o                         
  -1  -8   8         30.97         27.25         1.80 o                         
   0  -8   8        217.75        230.68         5.12 o                         
   1  -8   8         60.94         58.59         2.21 o                         
   2  -8   8         11.27         13.13         1.44 o                         
   3  -8   8        176.87        190.60         7.06 o                         
  -6  -7   8          7.85          6.75         1.67 o                         
  -5  -7   8         47.95         56.65         1.98 o                         
  -4  -7   8          1.67          0.98         0.80 o                         
  -3  -7   8         54.32         46.05         2.05 o                         
  -2  -7   8        305.06        291.93         7.03 o                         
  -1  -7   8          0.83          0.45         0.69 o                         
   0  -7   8          3.85          3.14         0.78 o                         
   1  -7   8          0.36          0.51         0.65 o                         
   2  -7   8        234.57        247.22         4.72 o                         
   3  -7   8         32.23         30.59         2.14 o                         
   4  -7   8         37.24         36.86         3.33 o                         
  -6  -6   8          4.52          2.96         1.14 o                         
  -5  -6   8        379.87        351.28         5.54 o                         
  -4  -6   8        247.02        244.45         5.45 o                         
  -3  -6   8        100.39         93.75         2.49 o                         
  -2  -6   8          3.52          2.44         0.74 o                         
  -1  -6   8       1100.48       1065.73        13.15 o                         
   0  -6   8         44.46         49.87         1.77 o                         
   1  -6   8          0.04         -0.48         0.48 o                         
   2  -6   8         21.11         31.05         1.46 o                         
   3  -6   8          8.25          5.00         0.56 o                         
   4  -6   8        153.19        152.84         4.79 o                         
   5  -6   8         10.00         12.43         2.17 o                         
  -7  -5   8         41.13         34.74         3.05 o                         
  -6  -5   8          6.47          4.07         1.08 o                         
  -5  -5   8          2.76          1.44         0.83 o                         
  -4  -5   8          4.97          1.26         0.61 o                         
  -3  -5   8        416.74        415.48         6.86 o                         
  -2  -5   8          0.05          0.50         0.48 o                         
  -1  -5   8       1768.06       1702.23        20.58 o                         
   0  -5   8         33.55         31.16         1.02 o                         
   1  -5   8        310.02        290.79         4.17 o                         
   2  -5   8         60.01         46.52         1.36 o                         
   3  -5   8        744.83        684.10        10.32 o                         
   4  -5   8          0.15         -0.53         0.84 o                         
   5  -5   8        118.98        121.18         4.47 o                         
  -7  -4   8         53.27         61.99         3.74 o                         
  -6  -4   8          1.47          1.52         0.88 o                         
  -5  -4   8          2.00          1.49         0.89 o                         
  -4  -4   8          4.44          4.36         0.72 o                         
  -3  -4   8         27.60         28.72         1.09 o                         
  -2  -4   8        133.57        135.51         2.16 o                         
  -1  -4   8        188.09        185.43         2.76 o                         
   0  -4   8        906.35        861.97         9.12 o                         
   1  -4   8       1614.26       1610.91        23.98 o                         
   2  -4   8         10.91         12.55         0.92 o                         
   3  -4   8        130.88        149.42         2.38 o                         
   4  -4   8        180.84        161.78         4.56 o                         
   5  -4   8        100.60        104.14         3.24 o                         
   6  -4   8         34.65         26.35         1.85 o                         
  -7  -3   8         34.90         32.36         2.64 o                         
  -6  -3   8        153.96        170.35         5.17 o                         
  -5  -3   8        123.89        118.81         3.38 o                         
  -4  -3   8        210.86        196.25         3.12 o                         
  -3  -3   8        175.15        166.31         2.60 o                         
  -2  -3   8       1055.60       1050.02        12.40 o                         
  -1  -3   8         98.02        103.22         1.80 o                         
   0  -3   8        379.97        387.09         4.57 o                         
   1  -3   8        378.11        373.95         4.22 o                         
   2  -3   8         15.33         13.74         0.49 o                         
   3  -3   8        244.04        223.82         2.99 o                         
   4  -3   8         88.37         78.48         1.93 o                         
   5  -3   8        288.77        270.92         4.72 o                         
   6  -3   8         23.26         25.72         1.57 o                         
  -7  -2   8          7.17          6.06         1.32 o                         
  -6  -2   8         40.79         44.59         2.17 o                         
  -5  -2   8         38.22         36.30         1.53 o                         
  -4  -2   8        830.96        833.10        11.83 o                         
  -3  -2   8         43.65         42.02         1.38 o                         
  -2  -2   8        504.77        508.38         5.92 o                         
  -1  -2   8         15.09         13.89         0.63 o                         
   0  -2   8         85.72         85.36         1.53 o                         
   1  -2   8          3.00          3.02         0.36 o                         
   2  -2   8        145.39        146.61         1.99 o                         
   3  -2   8        428.20        439.17         5.36 o                         
   4  -2   8        168.22        140.64         2.49 o                         
   5  -2   8        398.74        388.91         5.59 o                         
   6  -2   8          4.87          7.35         0.79 o                         
   7  -2   8        117.25        137.65         2.93 o                         
  -7  -1   8        162.86        163.51         6.25 o                         
  -6  -1   8          1.55          1.23         0.78 o                         
  -5  -1   8         36.17         40.82         2.00 o                         
  -4  -1   8         65.40         61.20         1.81 o                         
  -3  -1   8          5.13          4.55         0.47 o                         
  -2  -1   8        111.51        131.36         2.01 o                         
  -1  -1   8        470.72        454.93         5.06 o                         
   0  -1   8       1990.62       2092.20        19.26 o                         
   1  -1   8        146.85        173.25         3.00 o                         
   2  -1   8          9.15         10.81         0.49 o                         
   3  -1   8          1.73          1.41         0.23 o                         
   4  -1   8        379.75        389.91         5.86 o                         
   5  -1   8         41.54         29.96         1.03 o                         
   6  -1   8        100.66        100.22         2.12 o                         
   7  -1   8         67.59         73.24         2.39 o                         
  -7   0   8         40.91         39.85         2.41 o                         
  -6   0   8          3.69          2.39         0.91 o                         
  -5   0   8         35.51         32.82         1.44 o                         
  -4   0   8        211.06        202.25         3.71 o                         
  -3   0   8        122.98        127.78         1.97 o                         
  -2   0   8          1.22          2.48         0.33 o                         
  -1   0   8          9.09          8.58         0.47 o                         
   0   0   8          0.93          3.60         0.34 o                         
   1   0   8        105.75        122.44         1.87 o                         
   2   0   8        155.63        164.75         1.99 o                         
   3   0   8          1.53          2.90         0.26 o                         
   4   0   8       2385.26       2310.85        25.36 o                         
   5   0   8        371.70        349.11         4.34 o                         
   6   0   8        274.30        283.84         4.01 o                         
   7   0   8        171.65        186.82         3.85 o                         
   8   0   8        457.56        499.25        13.97 o                         
  -6   1   8         81.31         84.84         2.73 o                         
  -5   1   8        102.74        102.78         2.64 o                         
  -4   1   8         11.10         10.12         0.94 o                         
  -3   1   8        513.68        517.14         5.66 o                         
  -2   1   8          0.23          1.71         0.36 o                         
  -1   1   8         48.04         47.58         1.18 o                         
   0   1   8       2030.01       2080.88        19.85 o                         
   1   1   8       2148.01       2098.02        19.21 o                         
   2   1   8          0.27          0.77         0.25 o                         
   3   1   8          0.12          0.21         0.18 o                         
   4   1   8        237.44        233.82         3.55 o                         
   5   1   8        856.73        837.92         8.40 o                         
   6   1   8        128.73        126.03         2.08 o                         
   7   1   8          2.22          0.88         0.57 o                         
   8   1   8         25.81         22.83         1.55 o                         
  -6   2   8         29.08         28.05         1.52 o                         
  -5   2   8         41.31         40.63         2.49 o                         
  -4   2   8          8.78         12.06         0.91 o                         
  -3   2   8          1.51          1.23         0.32 o                         
  -2   2   8        115.36        114.27         1.90 o                         
  -1   2   8       1018.65       1012.71        10.18 o                         
   0   2   8         47.53         48.87         1.05 o                         
   1   2   8        610.56        559.98         5.71 o                         
   2   2   8        176.26        187.52         2.34 o                         
   3   2   8       1233.94       1196.62        11.78 o                         
   4   2   8         22.69         21.39         1.01 o                         
   5   2   8        202.55        211.23         3.09 o                         
   6   2   8        100.67         94.73         1.84 o                         
   7   2   8          2.43          2.95         0.66 o                         
   8   2   8         23.44         25.17         4.37 o                         
  -6   3   8          9.60         11.82         1.60 o                         
  -5   3   8         65.86         60.49         2.81 o                         
  -4   3   8         57.34         52.95         1.64 o                         
  -3   3   8        149.62        150.78         2.46 o                         
  -2   3   8          4.20          4.48         0.48 o                         
  -1   3   8        185.11        175.03         2.43 o                         
   0   3   8        582.41        562.62         5.86 o                         
   1   3   8         12.60         11.64         0.54 o                         
   2   3   8        162.04        166.57         2.20 o                         
   3   3   8       1131.36       1196.56        13.08 o                         
   4   3   8         89.43         92.46         1.77 o                         
   5   3   8        117.03        112.56         2.24 o                         
   6   3   8          1.79          2.61         0.50 o                         
   7   3   8         22.65         22.43         1.15 o                         
   8   3   8         38.34         41.31         2.52 o                         
  -5   4   8          0.02          0.69         0.92 o                         
  -4   4   8         17.53         16.64         1.63 o                         
  -3   4   8         51.57         47.10         1.21 o                         
  -2   4   8       1228.39       1213.03        12.68 o                         
  -1   4   8          0.12          1.60         0.95 o                         
   0   4   8         10.99         13.45         0.62 o                         
   1   4   8         71.68         71.64         1.33 o                         
   2   4   8         16.24         14.66         0.60 o                         
   3   4   8        145.62        136.75         1.82 o                         
   4   4   8        288.86        282.66         3.74 o                         
   5   4   8       1091.28       1030.22        12.98 o                         
   6   4   8          9.91          8.65         0.74 o                         
   7   4   8         13.09         18.36         1.38 o                         
   8   4   8          1.57          5.54         1.16 o                         
  -5   5   8          6.08          5.98         1.36 o                         
  -4   5   8          1.41         -0.05         1.12 o                         
  -3   5   8         67.81         66.07         2.38 o                         
  -2   5   8        142.11        138.97         2.62 o                         
  -1   5   8        117.12        113.55         2.12 o                         
   0   5   8          1.37          1.04         0.43 o                         
   1   5   8        181.76        186.78         3.07 o                         
   2   5   8        193.32        203.99         3.27 o                         
   3   5   8          3.92          7.03         0.56 o                         
   4   5   8          0.25          0.48         0.37 o                         
   5   5   8         15.98         20.95         1.11 o                         
   6   5   8         93.63        101.59         2.97 o                         
   7   5   8        376.41        390.12         6.23 o                         
   8   5   8         41.58         45.52         2.50 o                         
  -4   6   8        438.26        432.89         9.84 o                         
  -3   6   8          6.66          8.57         0.81 o                         
  -2   6   8          1.69          1.15         0.63 o                         
  -1   6   8        524.36        533.77         7.47 o                         
   0   6   8        211.40        224.87         3.69 o                         
   1   6   8          4.37          5.56         0.62 o                         
   2   6   8         16.12         25.60         1.01 o                         
   3   6   8         11.66         14.43         1.07 o                         
   4   6   8        122.26        121.33         2.15 o                         
   5   6   8        258.67        251.47         4.59 o                         
   6   6   8        441.30        417.40         8.13 o                         
   7   6   8         87.50         82.96         2.59 o                         
   8   6   8         27.56         27.88         1.98 o                         
  -4   7   8         70.65         74.83         3.58 o                         
  -3   7   8          5.74          7.08         1.19 o                         
  -2   7   8        129.90        119.89         4.14 o                         
  -1   7   8         26.35         31.09         1.35 o                         
   0   7   8         54.26         56.15         2.23 o                         
   1   7   8       1132.65       1092.08        13.28 o                         
   2   7   8        164.68        166.71         3.48 o                         
   3   7   8         17.50         17.59         1.03 o                         
   4   7   8        239.52        224.53         4.45 o                         
   5   7   8          8.97         11.71         0.84 o                         
   6   7   8         47.34         52.26         2.17 o                         
   7   7   8         23.15         26.34         1.85 o                         
   8   7   8          1.86          3.99         1.30 o                         
  -3   8   8         53.02         47.84         3.46 o                         
  -2   8   8          0.58          0.97         0.92 o                         
  -1   8   8         41.47         43.63         1.66 o                         
   0   8   8         74.45         68.58         2.39 o                         
   1   8   8        254.89        252.84         5.16 o                         
   2   8   8        311.05        310.31         5.80 o                         
   3   8   8        142.74        152.11         3.28 o                         
   4   8   8         85.38         90.19         2.19 o                         
   5   8   8          4.30          4.85         0.67 o                         
   6   8   8        111.45        113.00         2.94 o                         
   7   8   8         60.31         66.59         2.87 o                         
  -2   9   8         45.44         40.14         2.86 o                         
  -1   9   8         64.74         64.26         3.30 o                         
   0   9   8         37.18         42.81         2.09 o                         
   1   9   8         11.55          8.33         1.11 o                         
   2   9   8         85.81         89.91         3.83 o                         
   3   9   8         82.21         83.81         2.55 o                         
   4   9   8        297.83        306.36         7.83 o                         
   5   9   8          4.41          3.26         0.75 o                         
   6   9   8         15.00         14.79         2.14 o                         
   7   9   8         23.79         24.16         2.62 o                         
  -1  10   8         10.22          8.80         1.51 o                         
   0  10   8          5.20          5.50         1.09 o                         
   1  10   8          1.16          1.55         0.91 o                         
   2  10   8         64.75         70.81         2.69 o                         
   3  10   8          9.50         11.21         1.28 o                         
   4  10   8          0.30         -0.73         0.96 o                         
   5  10   8        157.47        159.68         3.64 o                         
   6  10   8         16.69         25.47         2.40 o                         
   1  11   8         42.96         50.84         2.81 o                         
   2  11   8         56.40         64.50         4.79 o                         
   3  11   8          7.97          5.76         1.37 o                         
   4  11   8          1.47          1.83         1.21 o                         
   5  11   8          3.95          3.88         1.98 o                         
  -4  -9   9         36.29         35.49         2.75 o                         
  -3  -9   9          0.16          2.04         1.82 o                         
  -2  -9   9          0.60          0.16         1.10 o                         
  -1  -9   9         46.96         51.47         2.70 o                         
   0  -9   9         70.12         71.40         3.36 o                         
   1  -9   9        173.65        166.47         5.97 o                         
  -5  -8   9         57.74         64.69         3.74 o                         
  -4  -8   9        115.10        116.26         3.90 o                         
  -3  -8   9         79.59         71.43         2.83 o                         
  -2  -8   9         84.55         86.52         6.47 o                         
  -1  -8   9        115.17        118.58         3.58 o                         
   0  -8   9          9.18          7.89         1.17 o                         
   1  -8   9        102.34         98.52         3.03 o                         
   2  -8   9         27.94         28.99         2.02 o                         
   3  -8   9         45.89         48.62         3.08 o                         
  -6  -7   9         94.27         97.30         5.41 o                         
  -5  -7   9         97.87         98.33         3.31 o                         
  -4  -7   9         73.99         78.31         2.71 o                         
  -3  -7   9         10.54         11.86         1.31 o                         
  -2  -7   9          0.73          1.14         0.87 o                         
  -1  -7   9         18.16         18.13         1.53 o                         
   0  -7   9          4.39          5.23         0.84 o                         
   1  -7   9         35.79         35.06         2.68 o                         
   2  -7   9         82.40         75.24         2.39 o                         
   3  -7   9        149.65        148.58         3.16 o                         
   4  -7   9         46.94         40.69         2.76 o                         
  -6  -6   9         29.64         26.30         2.94 o                         
  -5  -6   9         59.04         47.00         1.71 o                         
  -4  -6   9          2.43          2.31         0.75 o                         
  -3  -6   9          4.12         -0.87         0.87 o                         
  -2  -6   9         53.75         54.42         2.12 o                         
  -1  -6   9          2.65          2.26         0.97 o                         
   0  -6   9        219.18        213.76         4.09 o                         
   1  -6   9         84.01         92.66         2.46 o                         
   2  -6   9         32.15         36.18         1.68 o                         
   3  -6   9        128.58        133.66         3.28 o                         
   4  -6   9         60.77         63.16         5.51 o                         
  -6  -5   9          6.83          7.44         1.45 o                         
  -5  -5   9          1.78          0.47         0.91 o                         
  -4  -5   9        132.68        118.18         3.56 o                         
  -3  -5   9        160.82        166.04         3.43 o                         
  -2  -5   9        339.21        329.02         5.45 o                         
  -1  -5   9       1465.96       1460.21        17.28 o                         
   0  -5   9         47.90         50.15         1.81 o                         
   1  -5   9         21.20         21.09         1.00 o                         
   2  -5   9          4.68          5.33         1.00 o                         
   3  -5   9         84.20         79.54         2.29 o                         
   4  -5   9         99.90         89.06         3.07 o                         
   5  -5   9          0.23         -1.05         1.05 o                         
  -6  -4   9         53.21         61.03         3.28 o                         
  -5  -4   9         18.20         17.88         1.72 o                         
  -4  -4   9        499.72        453.18         7.92 o                         
  -3  -4   9         82.02         70.77         2.01 o                         
  -2  -4   9         23.60         20.20         1.10 o                         
  -1  -4   9          1.78          3.16         0.46 o                         
   0  -4   9       2206.91       2179.19        22.26 o                         
   1  -4   9          0.05          0.55         0.37 o                         
   2  -4   9        120.01        111.88         2.17 o                         
   3  -4   9         60.85         38.32         1.16 o                         
   4  -4   9        116.48        123.98         3.20 o                         
   5  -4   9          1.30          1.45         0.91 o                         
   6  -4   9         38.75         37.99         2.87 o                         
  -7  -3   9        110.51        108.70         6.93 o                         
  -6  -3   9         52.19         51.61         2.58 o                         
  -5  -3   9          3.99          3.43         1.03 o                         
  -4  -3   9          1.53          0.82         0.52 o                         
  -3  -3   9         25.23         23.76         1.08 o                         
  -2  -3   9          4.13          4.16         0.50 o                         
  -1  -3   9        178.54        179.39         2.80 o                         
   0  -3   9        268.27        269.99         3.58 o                         
   1  -3   9       1191.01       1150.28        11.70 o                         
   2  -3   9         23.66         22.52         0.67 o                         
   3  -3   9         88.58         87.25         1.68 o                         
   4  -3   9         75.12         80.93         2.08 o                         
   5  -3   9         10.62          7.93         0.90 o                         
   6  -3   9         35.03         32.57         1.89 o                         
  -7  -2   9        111.16         97.63         4.16 o                         
  -6  -2   9         11.36          6.17         1.51 o                         
  -5  -2   9         17.70         14.91         1.45 o                         
  -4  -2   9        106.27        114.09         2.58 o                         
  -3  -2   9         49.51         55.57         1.46 o                         
  -2  -2   9         94.54         93.57         2.51 o                         
  -1  -2   9         33.53         27.26         0.88 o                         
   0  -2   9        279.33        282.09         3.57 o                         
   1  -2   9        707.12        697.43         8.29 o                         
   2  -2   9         20.93         17.39         0.71 o                         
   3  -2   9         14.05         13.51         0.79 o                         
   4  -2   9         21.21         27.26         1.14 o                         
   5  -2   9        156.33        167.63         3.40 o                         
   6  -2   9        246.34        243.52         4.31 o                         
   7  -2   9         40.18         46.00         1.89 o                         
  -6  -1   9        214.96        218.26         5.37 o                         
  -5  -1   9          1.19          2.76         0.78 o                         
  -4  -1   9        762.40        742.59        11.49 o                         
  -3  -1   9         14.55         20.35         0.99 o                         
  -2  -1   9         18.01         23.18         0.85 o                         
  -1  -1   9         47.98         60.75         1.41 o                         
   0  -1   9          3.32          7.70         0.50 o                         
   1  -1   9        368.98        387.91         4.27 o                         
   2  -1   9        629.16        615.89         6.28 o                         
   3  -1   9         19.73         23.61         0.77 o                         
   4  -1   9        236.43        222.29         3.47 o                         
   5  -1   9         29.70         28.67         1.23 o                         
   6  -1   9        231.64        240.58         4.92 o                         
   7  -1   9         39.52         48.40         2.24 o                         
  -6   0   9        128.96        131.09         3.38 o                         
  -5   0   9          4.44          5.74         1.02 o                         
  -4   0   9         66.11         68.75         2.44 o                         
  -3   0   9       1127.86       1139.17        13.54 o                         
  -2   0   9        163.25        171.05         2.38 o                         
  -1   0   9        498.26        490.27         5.23 o                         
   0   0   9        306.07        302.56         3.79 o                         
   1   0   9         17.98         25.03         0.84 o                         
   2   0   9        420.49        399.08         4.34 o                         
   3   0   9        217.77        220.44         2.73 o                         
   4   0   9       1046.31       1019.12        10.66 o                         
   5   0   9        132.74        120.61         2.41 o                         
   6   0   9        140.64        140.53         2.61 o                         
   7   0   9         71.44         74.52         1.99 o                         
  -6   1   9        107.00        111.60         3.06 o                         
  -5   1   9        135.54        139.98         3.51 o                         
  -4   1   9        146.46        147.24         3.11 o                         
  -3   1   9        453.01        443.85         5.49 o                         
  -2   1   9        388.42        407.50         4.92 o                         
  -1   1   9       1535.32       1575.93        15.42 o                         
   0   1   9          0.27         -0.18         0.24 o                         
   1   1   9        495.91        506.58         5.28 o                         
   2   1   9        779.41        784.41         7.44 o                         
   3   1   9          5.52          3.76         0.33 o                         
   4   1   9         15.45         13.91         0.71 o                         
   5   1   9        470.91        462.30         5.95 o                         
   6   1   9         32.21         31.17         1.33 o                         
   7   1   9        184.61        182.71         4.42 o                         
   8   1   9        101.49        118.04         3.97 o                         
  -6   2   9        105.00        117.35         4.98 o                         
  -5   2   9          3.74          3.80         0.95 o                         
  -4   2   9         37.58         39.19         1.92 o                         
  -3   2   9        197.92        191.20         3.27 o                         
  -2   2   9          0.03          0.45         0.33 o                         
  -1   2   9        189.71        179.15         2.51 o                         
   0   2   9         30.59         35.98         0.94 o                         
   1   2   9         37.80         36.12         0.90 o                         
   2   2   9        190.40        187.72         2.49 o                         
   3   2   9        274.55        272.24         3.54 o                         
   4   2   9        322.37        306.38         4.09 o                         
   5   2   9         74.04         70.49         1.82 o                         
   6   2   9         20.96         19.20         1.21 o                         
   7   2   9         96.74        102.61         2.43 o                         
   8   2   9         40.00         45.88         2.63 o                         
  -6   3   9         33.08         35.35         3.62 o                         
  -5   3   9          1.52          0.83         0.69 o                         
  -4   3   9         62.30         64.02         2.27 o                         
  -3   3   9         47.56         44.33         1.49 o                         
  -2   3   9        302.76        324.10         4.15 o                         
  -1   3   9         20.97         18.06         0.85 o                         
   0   3   9         17.34         17.22         0.68 o                         
   1   3   9         43.09         40.79         0.97 o                         
   2   3   9         34.70         34.80         0.87 o                         
   3   3   9         41.23         45.62         1.16 o                         
   4   3   9          3.21          4.61         0.50 o                         
   5   3   9        408.08        399.95         5.74 o                         
   6   3   9          0.50         -0.52         0.52 o                         
   7   3   9         70.22         74.33         1.87 o                         
   8   3   9          0.32          0.43         1.20 o                         
  -5   4   9        416.30        399.77         8.29 o                         
  -4   4   9         27.16         28.15         2.06 o                         
  -3   4   9          0.12         -0.63         0.63 o                         
  -2   4   9        167.59        168.10         2.90 o                         
  -1   4   9        514.52        491.30         5.58 o                         
   0   4   9         34.16         32.18         0.96 o                         
   1   4   9         54.73         56.51         1.26 o                         
   2   4   9         37.92         50.81         1.29 o                         
   3   4   9          9.03          7.92         0.44 o                         
   4   4   9         93.41         91.33         1.72 o                         
   5   4   9        337.40        340.84         5.22 o                         
   6   4   9         18.22         16.54         1.01 o                         
   7   4   9         29.50         30.61         1.64 o                         
   8   4   9          1.25          2.53         0.77 o                         
  -5   5   9          0.17         -1.30         1.30 o                         
  -4   5   9         55.51         55.36         2.83 o                         
  -3   5   9          2.16          2.43         1.00 o                         
  -2   5   9        264.16        264.14         5.17 o                         
  -1   5   9        897.80        864.66        11.26 o                         
   0   5   9        605.25        587.01         7.57 o                         
   1   5   9         53.54         48.77         1.23 o                         
   2   5   9        361.05        370.38         4.69 o                         
   3   5   9         58.55         56.55         1.21 o                         
   4   5   9        736.83        709.81         8.36 o                         
   5   5   9        320.76        310.62         7.83 o                         
   6   5   9         99.67         88.93         2.98 o                         
   7   5   9         74.99         72.77         2.13 o                         
   8   5   9          5.64          7.03         1.81 o                         
  -4   6   9         70.10         71.58         3.83 o                         
  -3   6   9         26.19         26.33         2.48 o                         
  -2   6   9          2.89          1.98         0.55 o                         
  -1   6   9        494.08        492.64         7.17 o                         
   0   6   9        582.61        614.79        11.77 o                         
   1   6   9         31.93         39.70         1.48 o                         
   2   6   9          5.88          6.87         0.67 o                         
   3   6   9        158.48        165.16         3.63 o                         
   4   6   9        177.99        175.28         2.75 o                         
   5   6   9         63.62         66.68         2.32 o                         
   6   6   9        403.45        377.58         7.02 o                         
   7   6   9         37.12         33.31         1.78 o                         
   8   6   9          2.02          1.44         1.01 o                         
  -3   7   9         74.69         75.38         2.25 o                         
  -2   7   9          0.18          0.50         0.81 o                         
  -1   7   9        662.57        659.43         9.83 o                         
   0   7   9          0.16          0.52         0.58 o                         
   1   7   9         45.74         43.77         1.80 o                         
   2   7   9        121.08        135.60         3.38 o                         
   3   7   9          4.23          8.09         0.86 o                         
   4   7   9          4.13          6.31         0.70 o                         
   5   7   9         22.23         22.77         1.46 o                         
   6   7   9         53.31         52.93         2.36 o                         
   7   7   9        213.04        217.63         5.38 o                         
  -3   8   9        118.27        115.75         4.65 o                         
  -2   8   9          1.35          1.75         1.07 o                         
  -1   8   9         11.88         10.75         1.04 o                         
   0   8   9          0.75          1.90         0.74 o                         
   1   8   9         83.35         88.46         3.11 o                         
   2   8   9        207.46        214.03         4.34 o                         
   3   8   9         36.27         34.52         1.79 o                         
   4   8   9          6.48          7.43         0.84 o                         
   5   8   9         20.68         20.61         1.21 o                         
   6   8   9         40.61         38.30         2.09 o                         
   7   8   9        127.44        125.54         4.70 o                         
  -2   9   9         32.07         27.17         2.44 o                         
  -1   9   9          0.02          0.55         0.70 o                         
   0   9   9        105.85        110.93         4.27 o                         
   1   9   9         83.64         75.82         2.64 o                         
   2   9   9        302.55        276.54         5.77 o                         
   3   9   9          9.98         12.79         1.19 o                         
   4   9   9         47.56         45.49         1.87 o                         
   5   9   9         20.85         26.56         1.67 o                         
   6   9   9         55.18         53.89         2.95 o                         
   0  10   9         14.35         12.99         1.93 o                         
   1  10   9          5.76          5.97         1.36 o                         
   2  10   9        104.86         91.65         3.22 o                         
   3  10   9        893.44        917.16        16.18 o                         
   4  10   9         86.83         79.82         2.73 o                         
   5  10   9         23.47         21.31         2.26 o                         
   6  10   9         39.70         33.53         3.29 o                         
   2  11   9          3.48          1.60         1.26 o                         
   3  11   9          8.01          8.06         1.36 o                         
   4  11   9        194.41        179.98         5.41 o                         
  -3  -9  10         21.30         22.86         2.88 o                         
  -2  -9  10         42.84         42.45         2.76 o                         
  -1  -9  10        262.19        285.17        13.58 o                         
   0  -9  10        183.96        186.54         5.80 o                         
  -4  -8  10         43.01         34.95         3.46 o                         
  -3  -8  10         29.77         31.60         2.09 o                         
  -2  -8  10          1.21          1.10         1.01 o                         
  -1  -8  10        146.15        155.66         4.30 o                         
   0  -8  10         35.68         37.58         2.11 o                         
   1  -8  10          4.09          3.42         0.95 o                         
   2  -8  10        223.01        235.35         5.89 o                         
  -5  -7  10         46.87         42.89         2.71 o                         
  -4  -7  10          5.92          5.22         1.14 o                         
  -3  -7  10         69.37         62.46         2.67 o                         
  -2  -7  10          0.99          1.42         0.91 o                         
  -1  -7  10         27.77         30.45         1.83 o                         
   0  -7  10         95.23        101.53         3.09 o                         
   1  -7  10         56.31         59.59         2.25 o                         
   2  -7  10         35.88         40.98         2.11 o                         
   3  -7  10        144.32        161.15         4.96 o                         
  -6  -6  10         22.27         24.97         6.23 o                         
  -5  -6  10         47.10         49.13         2.87 o                         
  -4  -6  10        107.90        104.01         3.29 o                         
  -3  -6  10        164.25        161.75         3.92 o                         
  -2  -6  10         66.64         57.48         2.77 o                         
  -1  -6  10          3.39          3.43         0.79 o                         
   0  -6  10         12.91         13.70         1.25 o                         
   1  -6  10         36.94         37.24         1.52 o                         
   2  -6  10        103.98        101.60         2.60 o                         
   3  -6  10          8.02          5.42         0.91 o                         
   4  -6  10        149.95        144.39         4.77 o                         
  -6  -5  10          0.10         -0.11         1.32 o                         
  -5  -5  10        117.98        122.74         4.15 o                         
  -4  -5  10          9.04          5.67         0.99 o                         
  -3  -5  10          3.56          4.04         0.96 o                         
  -2  -5  10        692.68        689.98         9.80 o                         
  -1  -5  10          1.41          1.10         0.67 o                         
   0  -5  10        606.11        608.38        10.09 o                         
   1  -5  10        139.51        126.03         2.81 o                         
   2  -5  10        770.51        718.50        10.67 o                         
   3  -5  10         61.57         61.37         2.21 o                         
   4  -5  10         92.99         93.63         3.33 o                         
   5  -5  10        286.85        318.51         9.03 o                         
  -6  -4  10          6.89          5.68         1.61 o                         
  -5  -4  10         36.24         41.08         2.25 o                         
  -4  -4  10          1.91          2.08         0.67 o                         
  -3  -4  10        188.85        211.29         3.97 o                         
  -2  -4  10        158.48        141.37         2.90 o                         
  -1  -4  10        306.41        306.02         4.80 o                         
   0  -4  10        474.95        484.10         7.53 o                         
   1  -4  10         71.73         61.34         1.52 o                         
   2  -4  10          0.10          0.90         0.34 o                         
   3  -4  10        115.14        105.11         2.74 o                         
   4  -4  10         41.60         39.50         2.15 o                         
   5  -4  10         43.18         29.91         1.95 o                         
   6  -4  10        127.49        125.57         8.05 o                         
  -6  -3  10          4.94          4.40         1.18 o                         
  -5  -3  10        112.60        117.67         4.27 o                         
  -4  -3  10          0.08          0.15         0.56 o                         
  -3  -3  10        177.03        190.90         4.22 o                         
  -2  -3  10        116.28        100.91         2.41 o                         
  -1  -3  10        120.38        113.36         2.15 o                         
   0  -3  10        428.39        427.72         5.15 o                         
   1  -3  10        181.75        173.40         2.55 o                         
   2  -3  10         10.98         11.88         0.73 o                         
   3  -3  10         38.15         30.98         1.51 o                         
   4  -3  10        231.83        222.64         5.01 o                         
   5  -3  10         24.12         21.93         1.82 o                         
   6  -3  10         39.29         40.13         2.12 o                         
  -6  -2  10         73.25         73.34         3.03 o                         
  -5  -2  10         62.35         62.45         2.64 o                         
  -4  -2  10         42.71         42.47         1.85 o                         
  -3  -2  10          7.70          4.02         0.62 o                         
  -2  -2  10         41.36         37.60         1.17 o                         
  -1  -2  10        173.79        173.00         2.74 o                         
   0  -2  10          3.49          5.06         0.53 o                         
   1  -2  10         32.13         34.28         0.96 o                         
   2  -2  10         33.40         33.65         0.93 o                         
   3  -2  10         98.31         86.61         1.96 o                         
   4  -2  10          0.03          0.87         0.54 o                         
   5  -2  10         47.95         49.22         2.03 o                         
   6  -2  10         15.40         13.60         1.18 o                         
  -6  -1  10        338.82        325.05        10.24 o                         
  -5  -1  10          4.56          4.43         0.99 o                         
  -4  -1  10        189.63        205.29         3.41 o                         
  -3  -1  10         36.77         40.94         1.24 o                         
  -2  -1  10        170.63        177.83         2.77 o                         
  -1  -1  10        589.08        612.00         7.72 o                         
   0  -1  10         18.12         19.49         0.77 o                         
   1  -1  10         26.81         27.63         0.99 o                         
   2  -1  10        739.28        730.10         7.41 o                         
   3  -1  10         52.96         54.07         1.20 o                         
   4  -1  10         42.72         33.18         1.10 o                         
   5  -1  10         33.16         39.65         1.76 o                         
   6  -1  10         66.92         65.95         2.03 o                         
   7  -1  10         14.59         12.64         1.22 o                         
  -6   0  10         23.41         19.20         2.61 o                         
  -5   0  10         20.75         21.79         1.75 o                         
  -4   0  10         23.47         22.02         1.41 o                         
  -3   0  10        134.02        142.56         2.63 o                         
  -2   0  10          7.15          6.68         0.53 o                         
  -1   0  10          6.06         10.75         0.63 o                         
   0   0  10        146.51        135.74         2.02 o                         
   1   0  10        186.44        197.93         2.59 o                         
   2   0  10        261.32        254.18         3.11 o                         
   3   0  10       1049.99       1035.10        10.47 o                         
   4   0  10        405.72        391.39         5.14 o                         
   5   0  10         15.17         18.34         0.96 o                         
   6   0  10          7.30          9.81         0.67 o                         
   7   0  10        263.73        283.34         4.46 o                         
  -6   1  10         73.87         73.46         9.05 o                         
  -5   1  10         98.84        101.52         2.91 o                         
  -4   1  10        350.01        347.78         6.55 o                         
  -3   1  10        317.29        317.73         4.34 o                         
  -2   1  10         32.43         27.82         0.92 o                         
  -1   1  10        386.54        414.53         5.78 o                         
   0   1  10        525.84        486.95         5.26 o                         
   1   1  10        559.19        556.11         6.83 o                         
   2   1  10        176.24        182.21         2.39 o                         
   3   1  10          8.44         11.13         0.50 o                         
   4   1  10        317.24        320.21         4.75 o                         
   5   1  10         62.16         55.28         1.63 o                         
   6   1  10        100.30        103.40         2.56 o                         
   7   1  10         20.50         19.07         1.48 o                         
  -6   2  10         66.13         70.24         4.22 o                         
  -5   2  10         16.03         17.35         1.38 o                         
  -4   2  10          4.86          3.09         0.79 o                         
  -3   2  10        234.43        245.52         3.88 o                         
  -2   2  10        727.21        767.67         8.91 o                         
  -1   2  10         22.27         21.37         0.86 o                         
   0   2  10         38.25         32.66         1.00 o                         
   1   2  10          1.46          2.26         0.35 o                         
   2   2  10        231.94        241.53         3.02 o                         
   3   2  10          8.72          8.72         0.44 o                         
   4   2  10        181.66        180.87         3.17 o                         
   5   2  10       1239.84       1196.90        15.72 o                         
   6   2  10         38.01         40.04         1.62 o                         
   7   2  10         98.98        100.16         2.41 o                         
  -5   3  10         15.01         14.63         1.34 o                         
  -4   3  10         33.85         31.49         1.61 o                         
  -3   3  10          2.48          2.05         0.57 o                         
  -2   3  10         84.88         84.11         1.94 o                         
  -1   3  10        116.51        123.16         2.63 o                         
   0   3  10        677.49        686.43        10.29 o                         
   1   3  10        228.17        225.40         3.79 o                         
   2   3  10        239.19        250.18         3.52 o                         
   3   3  10        286.25        296.61         4.33 o                         
   4   3  10         11.25         10.91         0.60 o                         
   5   3  10         34.76         36.05         1.41 o                         
   6   3  10         59.18         58.94         2.02 o                         
   7   3  10         20.45         20.50         1.43 o                         
   8   3  10         66.98         63.37         2.09 o                         
  -5   4  10         35.12         37.15         3.47 o                         
  -4   4  10        177.14        179.54         4.59 o                         
  -3   4  10        112.53        111.55         2.66 o                         
  -2   4  10         11.63         11.71         0.89 o                         
  -1   4  10         72.27         76.21         1.79 o                         
   0   4  10        655.62        647.11         6.84 o                         
   1   4  10         79.22         86.73         1.60 o                         
   2   4  10         22.95         18.05         0.74 o                         
   3   4  10        357.72        350.46         3.85 o                         
   4   4  10         11.48          9.69         0.72 o                         
   5   4  10         15.94         18.71         1.08 o                         
   6   4  10         69.16         70.39         2.12 o                         
   7   4  10        178.15        168.47         3.41 o                         
   8   4  10         19.85         18.01         2.77 o                         
  -4   5  10         15.04         16.03         1.71 o                         
  -3   5  10         24.25         26.44         1.58 o                         
  -2   5  10        516.39        537.00         9.49 o                         
  -1   5  10        137.89        136.83         2.75 o                         
   0   5  10         25.85         25.35         1.05 o                         
   1   5  10        209.37        206.13         3.32 o                         
   2   5  10        258.73        258.37         3.49 o                         
   3   5  10        236.46        253.11         3.26 o                         
   4   5  10          7.36          4.44         0.75 o                         
   5   5  10         39.38         39.82         1.72 o                         
   6   5  10        450.81        453.93         7.85 o                         
   7   5  10         23.61         26.38         1.58 o                         
   8   5  10         91.06         96.19         3.82 o                         
  -4   6  10        159.53        162.86         5.40 o                         
  -3   6  10          0.01          0.15         0.76 o                         
  -2   6  10         84.34         86.40         2.13 o                         
  -1   6  10        203.98        196.48         4.58 o                         
   0   6  10         85.60         84.19         2.23 o                         
   1   6  10         27.18         23.81         1.36 o                         
   2   6  10         85.67         87.07         2.05 o                         
   3   6  10          1.79          0.67         0.45 o                         
   4   6  10          2.04          1.91         0.39 o                         
   5   6  10          2.97          4.52         0.93 o                         
   6   6  10         35.16         38.22         1.90 o                         
   7   6  10         57.44         69.01         3.69 o                         
  -3   7  10         10.91          8.33         1.29 o                         
  -2   7  10          2.59          2.13         0.90 o                         
  -1   7  10        132.45        122.17         3.46 o                         
   0   7  10         21.05         19.85         1.55 o                         
   1   7  10         58.86         56.05         2.10 o                         
   2   7  10         24.02         27.02         1.34 o                         
   3   7  10        128.89        115.95         2.93 o                         
   4   7  10         11.02         16.35         0.99 o                         
   5   7  10        139.50        142.80         3.75 o                         
   6   7  10        101.46        101.60         3.13 o                         
   7   7  10         50.67         44.45         2.41 o                         
  -2   8  10         15.22         16.47         1.86 o                         
  -1   8  10         55.40         53.80         2.11 o                         
   0   8  10         10.73          9.72         1.09 o                         
   1   8  10         80.04         83.96         2.83 o                         
   2   8  10        259.10        262.52         5.02 o                         
   3   8  10        144.37        159.66         3.41 o                         
   4   8  10          0.15         -0.15         0.66 o                         
   5   8  10        314.30        319.80         5.22 o                         
   6   8  10         19.55         24.45         1.86 o                         
   7   8  10         87.55         94.28         3.96 o                         
  -1   9  10          0.14         -0.83         0.83 o                         
   0   9  10        419.02        417.29         7.72 o                         
   1   9  10         73.34         79.01         2.78 o                         
   2   9  10          0.58         -0.68         0.78 o                         
   3   9  10         38.92         30.38         1.71 o                         
   4   9  10          0.13         -0.68         0.80 o                         
   5   9  10         71.12         70.77         2.12 o                         
   6   9  10          4.33          4.33         1.48 o                         
   0  10  10          7.96          8.99         1.32 o                         
   1  10  10          0.08          1.60         1.03 o                         
   2  10  10         99.52         98.63         3.33 o                         
   3  10  10          9.61         11.00         1.39 o                         
   4  10  10        304.79        318.32         7.41 o                         
   5  10  10          0.03          1.05         1.06 o                         
  -1  -9  11         87.81         90.26         5.32 o                         
  -4  -8  11         14.65          9.60         1.92 o                         
  -3  -8  11        164.28        181.87         6.62 o                         
  -2  -8  11        115.44        128.37         4.01 o                         
  -1  -8  11          0.08          0.92         1.07 o                         
   0  -8  11         22.80         25.12         1.91 o                         
   1  -8  11        201.03        224.40         4.96 o                         
  -4  -7  11          1.16          2.73         1.58 o                         
  -3  -7  11          0.01         -0.39         1.05 o                         
  -2  -7  11          0.73          1.24         1.79 o                         
  -1  -7  11          3.51          4.48         1.52 o                         
   0  -7  11        294.68        308.08         5.89 o                         
   1  -7  11         12.81          8.01         1.14 o                         
   2  -7  11        400.03        426.21        10.34 o                         
   3  -7  11          4.32          5.06         2.29 o                         
  -5  -6  11          4.92          3.66         2.10 o                         
  -4  -6  11         56.92         52.95         2.34 o                         
  -3  -6  11        184.85        181.78         5.12 o                         
  -2  -6  11          7.09          7.89         1.17 o                         
  -1  -6  11          1.01          0.34         0.75 o                         
   0  -6  11        353.26        358.32         6.84 o                         
   1  -6  11         43.66         45.09         1.66 o                         
   2  -6  11         66.79         64.34         2.38 o                         
   3  -6  11         70.87         80.18         2.29 o                         
   4  -6  11          0.00          0.65         1.22 o                         
  -5  -5  11         20.05         21.92         1.42 o                         
  -4  -5  11         42.73         39.63         1.80 o                         
  -3  -5  11        118.21        110.68         3.13 o                         
  -2  -5  11        627.37        622.62         9.87 o                         
  -1  -5  11        109.37        119.12         3.12 o                         
   0  -5  11         19.82         20.50         1.58 o                         
   1  -5  11          3.11          3.06         0.61 o                         
   2  -5  11         70.02         70.57         2.11 o                         
   3  -5  11         89.50         91.56         2.48 o                         
   4  -5  11          6.48          8.12         1.49 o                         
   5  -5  11        123.36        138.33         5.29 o                         
  -6  -4  11         20.43         14.79         2.01 o                         
  -5  -4  11        403.67        403.19         8.75 o                         
  -4  -4  11          5.69          6.25         0.88 o                         
  -3  -4  11          2.33          3.02         0.76 o                         
  -2  -4  11         12.82          7.46         1.10 o                         
  -1  -4  11        689.79        691.14        10.63 o                         
   0  -4  11         11.02         10.14         0.98 o                         
   1  -4  11         31.66         29.88         1.19 o                         
   2  -4  11          2.78          0.79         0.40 o                         
   3  -4  11         78.56         81.78         2.06 o                         
   4  -4  11          2.21          2.96         1.02 o                         
   5  -4  11          0.72         -0.38         0.95 o                         
  -6  -3  11         45.63         48.10         2.90 o                         
  -5  -3  11          0.62          2.07         1.18 o                         
  -4  -3  11          1.45          2.82         0.95 o                         
  -3  -3  11         17.35         11.96         1.01 o                         
  -2  -3  11        279.32        273.00         5.50 o                         
  -1  -3  11       1035.98       1018.83        17.09 o                         
   0  -3  11          2.30          2.47         0.58 o                         
   1  -3  11         74.73         67.68         1.90 o                         
   2  -3  11        178.51        155.72         2.48 o                         
   3  -3  11        806.33        757.56        11.62 o                         
   4  -3  11         13.90         14.13         1.42 o                         
   5  -3  11        194.62        198.93         4.94 o                         
   6  -3  11        294.83        336.22         8.92 o                         
  -6  -2  11         18.33         15.42         2.63 o                         
  -5  -2  11          2.31          1.03         1.04 o                         
  -4  -2  11         22.78         30.93         1.39 o                         
  -3  -2  11          7.27          7.25         0.94 o                         
  -2  -2  11          3.99          5.75         0.73 o                         
  -1  -2  11         30.40         30.30         1.13 o                         
   0  -2  11        386.61        372.04         4.42 o                         
   1  -2  11        942.74        924.19         9.73 o                         
   2  -2  11        162.81        158.15         2.62 o                         
   3  -2  11        204.01        221.84         3.34 o                         
   4  -2  11         21.85         18.11         1.52 o                         
   5  -2  11        358.06        338.44         6.76 o                         
   6  -2  11          0.25          1.25         0.86 o                         
  -6  -1  11        176.37        192.44         8.41 o                         
  -5  -1  11         26.00         24.04         2.32 o                         
  -4  -1  11         42.19         45.98         1.77 o                         
  -3  -1  11          1.22          0.83         0.53 o                         
  -2  -1  11        182.18        198.83         3.40 o                         
  -1  -1  11         26.89         29.78         0.99 o                         
   0  -1  11        697.05        682.42         9.23 o                         
   1  -1  11        429.77        429.26         5.10 o                         
   2  -1  11          2.23          2.42         0.42 o                         
   3  -1  11          0.10         -0.03         0.35 o                         
   4  -1  11          0.03          0.65         0.42 o                         
   5  -1  11        191.70        188.32         3.69 o                         
   6  -1  11         69.04         66.54         2.35 o                         
   7  -1  11          2.28          0.71         1.59 o                         
  -6   0  11         51.83         55.63         3.67 o                         
  -5   0  11         35.33         39.14         2.34 o                         
  -4   0  11        546.49        537.17         9.08 o                         
  -3   0  11         27.70         27.03         1.44 o                         
  -2   0  11        216.15        207.50         3.70 o                         
  -1   0  11         37.24         41.04         1.15 o                         
   0   0  11         62.53         50.36         1.24 o                         
   1   0  11          4.43          4.66         0.48 o                         
   2   0  11        245.30        246.53         3.10 o                         
   3   0  11         40.40         39.40         1.29 o                         
   4   0  11        458.63        421.26         6.32 o                         
   5   0  11        103.26        112.22         2.23 o                         
   6   0  11         96.13         94.66         1.90 o                         
   7   0  11          0.00          2.34         1.82 o                         
  -5   1  11         47.09         46.35         2.16 o                         
  -4   1  11         19.74         21.06         1.53 o                         
  -3   1  11          1.83          2.25         0.75 o                         
  -2   1  11          0.07          0.12         0.45 o                         
  -1   1  11          1.29          0.68         0.46 o                         
   0   1  11        465.06        493.95         5.66 o                         
   1   1  11        112.84        109.82         2.07 o                         
   2   1  11         40.22         43.04         1.04 o                         
   3   1  11          0.20          0.16         0.29 o                         
   4   1  11        239.41        243.12         3.98 o                         
   5   1  11         41.03         35.18         1.42 o                         
   6   1  11         39.01         42.25         1.67 o                         
   7   1  11          8.23          7.92         0.98 o                         
  -5   2  11          1.20          1.19         0.94 o                         
  -4   2  11        109.40        105.41         3.03 o                         
  -3   2  11          5.77          5.68         0.72 o                         
  -2   2  11         24.46         21.63         1.10 o                         
  -1   2  11          4.39          3.30         0.53 o                         
   0   2  11          4.34          5.51         0.56 o                         
   1   2  11         14.20         12.08         0.75 o                         
   2   2  11         63.05         62.55         1.35 o                         
   3   2  11        411.88        403.60         4.88 o                         
   4   2  11        399.03        386.57         5.32 o                         
   5   2  11        120.74        115.50         2.47 o                         
   6   2  11         29.79         35.03         1.98 o                         
   7   2  11         49.16         60.60         2.02 o                         
  -5   3  11         18.73         17.76         2.43 o                         
  -4   3  11          1.09          1.54         0.84 o                         
  -3   3  11        140.79        132.57         3.75 o                         
  -2   3  11        392.97        393.55         5.94 o                         
  -1   3  11         20.07         18.99         0.97 o                         
   0   3  11        505.04        503.44         5.82 o                         
   1   3  11        108.14         98.45         1.82 o                         
   2   3  11         42.72         45.28         1.21 o                         
   3   3  11         80.11         74.93         1.48 o                         
   4   3  11         28.70         24.00         0.93 o                         
   5   3  11        314.05        321.75         5.40 o                         
   6   3  11        188.55        189.98         3.51 o                         
   7   3  11         26.71         26.47         1.58 o                         
  -4   4  11          0.93          3.28         1.38 o                         
  -3   4  11         18.93         19.82         1.30 o                         
  -2   4  11        157.29        163.75         3.31 o                         
  -1   4  11        259.98        259.58         4.30 o                         
   0   4  11         24.37         24.88         1.08 o                         
   1   4  11         62.91         57.40         1.46 o                         
   2   4  11         13.07         13.57         0.73 o                         
   3   4  11       1124.31       1101.61        11.74 o                         
   4   4  11         10.61         11.48         0.90 o                         
   5   4  11         58.73         56.21         1.91 o                         
   6   4  11          3.34          2.73         0.81 o                         
   7   4  11         12.94         11.85         1.19 o                         
  -4   5  11          7.44          8.32         1.69 o                         
  -3   5  11        111.13        106.42         2.93 o                         
  -2   5  11         29.07         24.48         1.31 o                         
  -1   5  11        652.72        639.24         9.35 o                         
   0   5  11        922.81        922.36        12.86 o                         
   1   5  11        262.86        269.94         4.35 o                         
   2   5  11          3.76          6.17         0.71 o                         
   3   5  11        143.19        134.44         2.56 o                         
   4   5  11        265.89        283.87         5.65 o                         
   5   5  11          4.77          2.98         0.83 o                         
   6   5  11          0.03         -0.45         0.73 o                         
   7   5  11         28.17         26.68         1.75 o                         
  -3   6  11         15.60         13.60         1.19 o                         
  -2   6  11        409.35        390.68         7.53 o                         
  -1   6  11         14.27         12.23         1.36 o                         
   0   6  11         76.89         79.66         3.01 o                         
   1   6  11         16.96         17.11         1.15 o                         
   2   6  11          0.64          1.28         0.55 o                         
   3   6  11         19.55         18.35         1.19 o                         
   4   6  11        316.32        304.65         5.00 o                         
   5   6  11        402.16        385.65         8.52 o                         
   6   6  11        320.47        327.57         6.36 o                         
   7   6  11         31.79         30.04         2.31 o                         
  -3   7  11         23.39         18.69         2.17 o                         
  -2   7  11         13.16         14.70         1.11 o                         
  -1   7  11        125.19        126.83         4.18 o                         
   0   7  11         46.44         50.59         2.06 o                         
   1   7  11        321.41        336.30         6.28 o                         
   2   7  11         23.00         31.77         1.81 o                         
   3   7  11         47.57         55.41         1.69 o                         
   4   7  11          0.49          0.38         0.63 o                         
   5   7  11          0.00         -0.11         0.82 o                         
   6   7  11         91.58         95.69         3.11 o                         
   7   7  11        197.01        188.35         6.63 o                         
  -2   8  11          8.01          8.22         1.57 o                         
  -1   8  11         51.50         53.84         2.67 o                         
   0   8  11         13.82         13.28         1.38 o                         
   1   8  11        102.38        111.74         3.45 o                         
   2   8  11          1.90          3.38         0.93 o                         
   3   8  11         16.81         20.90         1.40 o                         
   4   8  11          0.17          0.72         0.62 o                         
   5   8  11        118.41        115.33         2.83 o                         
   6   8  11         52.22         49.97         2.74 o                         
  -1   9  11         21.38         21.25         1.72 o                         
   0   9  11         10.19          9.65         1.34 o                         
   1   9  11        134.82        126.96         4.02 o                         
   2   9  11        324.77        305.71         6.34 o                         
   3   9  11         44.36         46.23         2.30 o                         
   4   9  11         29.47         26.12         1.83 o                         
   5   9  11          7.85         10.61         1.11 o                         
   6   9  11         50.65         56.41         4.54 o                         
   1  10  11          6.67          7.13         1.30 o                         
   2  10  11        428.65        434.43        28.28 o                         
   3  10  11          2.62          0.69         1.11 o                         
   4  10  11         57.80         60.45         2.93 o                         
   5  10  11         17.29         10.22         4.04 o                         
  -2  -8  12         63.83         66.59         4.07 o                         
  -1  -8  12         59.43         66.74         4.11 o                         
   0  -8  12         27.92         28.15         2.59 o                         
  -4  -7  12         43.66         41.62         2.66 o                         
  -3  -7  12          6.31          1.76         1.91 o                         
  -2  -7  12          0.28         -0.22         1.02 o                         
  -1  -7  12         40.61         44.41         2.35 o                         
   0  -7  12          3.66          3.17         1.01 o                         
   1  -7  12         10.38         15.78         1.28 o                         
   2  -7  12          1.01         -1.05         1.05 o                         
  -4  -6  12          1.86          3.96         1.42 o                         
  -3  -6  12         75.32         62.82         2.99 o                         
  -2  -6  12        125.91        142.05         4.07 o                         
  -1  -6  12          8.67          7.78         1.10 o                         
   0  -6  12         15.60         11.96         1.37 o                         
   1  -6  12         48.20         48.55         1.83 o                         
   2  -6  12          0.40         -0.58         0.84 o                         
   3  -6  12        219.22        233.89         8.56 o                         
  -5  -5  12        129.49        136.05         7.73 o                         
  -4  -5  12          0.03          0.24         0.93 o                         
  -3  -5  12          0.81          0.21         0.88 o                         
  -2  -5  12        187.61        208.45         4.96 o                         
  -1  -5  12         42.13         44.93         2.06 o                         
   0  -5  12         23.09         27.63         1.55 o                         
   1  -5  12         79.19         82.39         2.33 o                         
   2  -5  12          8.01          8.95         1.08 o                         
   3  -5  12         25.97         29.12         1.76 o                         
   4  -5  12        131.02        129.38         5.21 o                         
  -5  -4  12         52.76         48.33         6.77 o                         
  -4  -4  12        106.41        101.19         2.73 o                         
  -3  -4  12        184.87        165.05         4.63 o                         
  -2  -4  12          6.97          7.01         1.03 o                         
  -1  -4  12          3.13          3.27         0.90 o                         
   0  -4  12         45.43         41.88         1.96 o                         
   1  -4  12         13.14         13.32         0.96 o                         
   2  -4  12          5.17          3.94         0.54 o                         
   3  -4  12        115.93        118.33         3.63 o                         
   4  -4  12        167.83        176.40         4.88 o                         
   5  -4  12         67.86         77.45         4.10 o                         
  -5  -3  12          1.70          3.54         1.43 o                         
  -4  -3  12          0.42          0.30         0.75 o                         
  -3  -3  12          0.78          2.14         0.79 o                         
  -2  -3  12         79.04         66.71         2.28 o                         
  -1  -3  12       1747.79       1722.68        27.22 o                         
   0  -3  12          2.71          3.22         0.74 o                         
   1  -3  12        102.87         99.53         2.29 o                         
   2  -3  12         97.14         89.25         1.82 o                         
   3  -3  12        238.40        218.27         4.36 o                         
   4  -3  12          0.41          0.84         0.82 o                         
   5  -3  12         17.71         12.92         1.35 o                         
  -5  -2  12          0.61          0.20         1.27 o                         
  -4  -2  12        205.64        199.04         5.33 o                         
  -3  -2  12         97.77         88.67         2.35 o                         
  -2  -2  12        182.54        174.22         4.00 o                         
  -1  -2  12         24.87         31.06         1.39 o                         
   0  -2  12        614.64        608.92         9.43 o                         
   1  -2  12        334.71        332.40         5.74 o                         
   2  -2  12          8.69          8.81         0.81 o                         
   3  -2  12        166.36        137.79         2.55 o                         
   4  -2  12         55.70         61.36         2.21 o                         
   5  -2  12          5.44          7.27         1.06 o                         
   6  -2  12         55.43         53.81         3.61 o                         
  -5  -1  12         13.75         11.16         1.54 o                         
  -4  -1  12         30.67         32.19         1.51 o                         
  -3  -1  12          0.85          0.39         0.60 o                         
  -2  -1  12        161.59        149.72         3.23 o                         
  -1  -1  12          0.10          0.63         0.54 o                         
   0  -1  12        197.28        196.63         3.30 o                         
   1  -1  12        510.26        506.42         6.18 o                         
   2  -1  12        212.42        209.27         3.44 o                         
   3  -1  12        281.48        284.98         4.87 o                         
   4  -1  12        170.45        176.38         3.48 o                         
   5  -1  12         68.98         64.41         2.15 o                         
   6  -1  12         21.65         20.57         1.67 o                         
  -5   0  12          5.83          3.32         1.50 o                         
  -4   0  12        126.65        126.49         2.82 o                         
  -3   0  12         43.80         48.60         1.92 o                         
  -2   0  12          2.73          3.12         0.67 o                         
  -1   0  12        173.84        173.92         3.11 o                         
   0   0  12         38.74         38.53         1.26 o                         
   1   0  12         52.34         49.20         1.32 o                         
   2   0  12        959.57        937.78        12.03 o                         
   3   0  12        550.37        558.67         7.25 o                         
   4   0  12          8.12          8.58         0.77 o                         
   5   0  12         40.88         46.03         1.53 o                         
   6   0  12         60.23         60.67         2.48 o                         
   7   0  12         38.79         38.40         2.51 o                         
  -5   1  12         26.63         29.67         2.74 o                         
  -4   1  12         58.41         58.48         2.40 o                         
  -3   1  12         86.88         94.41         2.18 o                         
  -2   1  12         33.24         35.03         1.30 o                         
  -1   1  12         18.24         13.76         0.92 o                         
   0   1  12        425.75        426.85         5.51 o                         
   1   1  12        101.21        101.24         1.94 o                         
   2   1  12        231.40        236.46         3.55 o                         
   3   1  12        220.31        214.45         3.26 o                         
   4   1  12         63.43         59.58         1.85 o                         
   5   1  12         11.85         12.12         0.99 o                         
   6   1  12        175.49        170.01         3.85 o                         
   7   1  12        115.43        126.19         3.31 o                         
  -5   2  12          3.08          3.40         1.39 o                         
  -4   2  12         60.38         62.14         2.83 o                         
  -3   2  12        521.52        557.56         7.90 o                         
  -2   2  12         22.16         22.07         1.17 o                         
  -1   2  12        123.98        133.82         2.82 o                         
   0   2  12        516.72        505.85         6.50 o                         
   1   2  12         19.88         16.21         0.84 o                         
   2   2  12         33.76         30.23         1.14 o                         
   3   2  12         27.05         26.42         0.96 o                         
   4   2  12       2007.96       2007.27        22.55 o                         
   5   2  12          0.87          0.69         0.60 o                         
   6   2  12        134.57        139.23         3.46 o                         
   7   2  12          2.87          0.64         1.11 o                         
  -4   3  12          7.59          2.90         1.02 o                         
  -3   3  12          0.75          2.37         0.65 o                         
  -2   3  12        140.31        136.72         2.81 o                         
  -1   3  12       1002.83       1014.81        14.08 o                         
   0   3  12         21.63         21.39         1.28 o                         
   1   3  12        673.02        667.04        12.62 o                         
   2   3  12          8.80          8.86         0.84 o                         
   3   3  12         33.63         31.55         1.04 o                         
   4   3  12         88.30         85.34         1.92 o                         
   5   3  12         70.49         68.69         2.19 o                         
   6   3  12          4.07          2.40         0.84 o                         
   7   3  12         53.39         48.87         2.13 o                         
  -4   4  12         73.81         71.82         6.51 o                         
  -3   4  12          0.78          0.43         0.63 o                         
  -2   4  12         17.24         17.14         1.07 o                         
  -1   4  12        104.69        105.42         2.50 o                         
   0   4  12         18.24         14.16         1.06 o                         
   1   4  12         41.33         37.86         1.33 o                         
   2   4  12         27.38         30.01         1.26 o                         
   3   4  12        111.79        105.18         2.26 o                         
   4   4  12          0.37          1.08         0.67 o                         
   5   4  12        209.83        208.75         4.51 o                         
   6   4  12         96.26        100.91         2.94 o                         
   7   4  12          0.40          0.59         1.16 o                         
  -4   5  12         16.06         11.26         2.95 o                         
  -3   5  12         99.10         94.50         2.76 o                         
  -2   5  12          5.96          8.67         0.89 o                         
  -1   5  12         51.74         50.05         1.75 o                         
   0   5  12         78.58         81.24         2.24 o                         
   1   5  12          4.23          5.79         0.80 o                         
   2   5  12        150.36        149.00         3.05 o                         
   3   5  12          0.01          0.32         0.45 o                         
   4   5  12         21.67         19.88         1.30 o                         
   5   5  12         75.24         78.22         2.91 o                         
   6   5  12          0.07         -0.60         0.80 o                         
   7   5  12         61.03         63.81         3.94 o                         
  -3   6  12          6.68          5.48         1.69 o                         
  -2   6  12        297.28        271.23         5.82 o                         
  -1   6  12        106.65        101.47         3.23 o                         
   0   6  12         51.80         62.47         1.96 o                         
   1   6  12         38.06         35.49         1.49 o                         
   2   6  12          0.75          1.09         0.80 o                         
   3   6  12        132.93        120.85         2.53 o                         
   4   6  12        118.79        123.47         2.87 o                         
   5   6  12          0.48          0.68         0.61 o                         
   6   6  12         65.60         70.99         2.68 o                         
   7   6  12        108.62        109.47         7.94 o                         
  -2   7  12        124.39        109.04         3.47 o                         
  -1   7  12         74.81         61.79         2.31 o                         
   0   7  12          0.96          1.62         0.74 o                         
   1   7  12         26.89         26.22         1.48 o                         
   2   7  12        441.25        425.81         7.93 o                         
   3   7  12          0.00          0.80         0.60 o                         
   4   7  12        298.50        289.92         4.62 o                         
   5   7  12        408.38        416.66         7.54 o                         
   6   7  12          5.74          3.21         1.13 o                         
  -1   8  12        260.71        251.80         9.06 o                         
   0   8  12        116.72        117.20         3.39 o                         
   1   8  12         15.94         16.76         1.34 o                         
   2   8  12         36.31         40.57         1.74 o                         
   3   8  12         16.52         17.41         1.22 o                         
   4   8  12        147.99        146.17         2.96 o                         
   5   8  12         14.15         13.76         1.36 o                         
   6   8  12        413.16        413.79         9.88 o                         
   0   9  12        126.07        127.04         3.67 o                         
   1   9  12         67.78         69.36         2.72 o                         
   2   9  12         50.39         43.57         2.31 o                         
   3   9  12          3.16          4.33         1.02 o                         
   4   9  12         56.30         60.74         2.66 o                         
   5   9  12         23.78         27.38         2.17 o                         
   2  10  12        120.26        113.03         4.10 o                         
   3  10  12        137.07        140.67         5.32 o                         
  -3  -7  13         32.76         33.02         5.11 o                         
  -2  -7  13          0.67          2.12         1.64 o                         
  -1  -7  13        295.80        324.38         7.86 o                         
   0  -7  13        103.15        119.46         4.16 o                         
   1  -7  13        301.81        321.36         7.86 o                         
  -4  -6  13        198.86        193.71         7.77 o                         
  -3  -6  13         10.05          7.45         1.52 o                         
  -2  -6  13         37.60         32.24         3.13 o                         
  -1  -6  13         96.56         99.48         3.47 o                         
   0  -6  13          0.59          1.97         0.95 o                         
   1  -6  13          1.30          0.66         0.84 o                         
   2  -6  13         81.79         88.32         3.54 o                         
   3  -6  13        146.92        154.54        10.06 o                         
  -4  -5  13         13.57         14.24         1.98 o                         
  -3  -5  13         13.65          9.36         1.36 o                         
  -2  -5  13          3.41          2.85         0.99 o                         
  -1  -5  13          0.47          0.56         1.01 o                         
   0  -5  13        299.73        306.83         5.68 o                         
   1  -5  13         30.93         30.31         1.50 o                         
   2  -5  13         83.61         80.76         3.05 o                         
   3  -5  13          1.36          2.54         1.06 o                         
   4  -5  13         22.51         11.59         2.28 o                         
  -5  -4  13          0.01         -0.14         1.74 o                         
  -4  -4  13          0.44         -0.94         0.94 o                         
  -3  -4  13        142.81        143.67         4.47 o                         
  -2  -4  13         39.91         37.92         2.20 o                         
  -1  -4  13          6.60          3.02         0.98 o                         
   0  -4  13          5.68          5.93         1.05 o                         
   1  -4  13         62.28         64.71         2.04 o                         
   2  -4  13        114.69        116.07         2.44 o                         
   3  -4  13          1.59          3.45         0.95 o                         
   4  -4  13         57.56         52.97         2.78 o                         
  -5  -3  13        132.10        134.41         7.58 o                         
  -4  -3  13         29.07         39.42         2.35 o                         
  -3  -3  13        111.27        116.71         3.21 o                         
  -2  -3  13         61.79         57.98         2.52 o                         
  -1  -3  13         65.42         72.23         2.70 o                         
   0  -3  13         12.10         12.90         1.19 o                         
   1  -3  13          4.67          4.08         0.77 o                         
   2  -3  13        640.43        623.39         8.29 o                         
   3  -3  13          0.75          2.13         0.67 o                         
   4  -3  13        362.08        384.88         7.23 o                         
   5  -3  13         62.20         71.88         3.81 o                         
  -5  -2  13          3.13          2.08         1.75 o                         
  -4  -2  13          4.20          2.98         0.97 o                         
  -3  -2  13         14.88         19.40         1.45 o                         
  -2  -2  13         74.87         66.21         2.30 o                         
  -1  -2  13        186.18        196.63         5.02 o                         
   0  -2  13         80.29         79.18         2.36 o                         
   1  -2  13        334.25        330.34         5.75 o                         
   2  -2  13         24.53         30.12         1.19 o                         
   3  -2  13        162.03        168.65         2.83 o                         
   4  -2  13        235.47        240.62         5.05 o                         
   5  -2  13          1.30          5.60         1.05 o                         
  -5  -1  13          3.58          1.14         1.44 o                         
  -4  -1  13          0.06          1.33         0.91 o                         
  -3  -1  13        137.68        152.26         3.29 o                         
  -2  -1  13          0.28          0.87         0.78 o                         
  -1  -1  13        435.64        419.62        11.74 o                         
   0  -1  13        217.23        217.51         3.91 o                         
   1  -1  13         79.71         78.91         2.33 o                         
   2  -1  13        185.36        183.62         3.49 o                         
   3  -1  13          1.46          2.78         0.56 o                         
   4  -1  13         84.46         78.58         2.13 o                         
   5  -1  13         60.94         58.97         2.21 o                         
   6  -1  13         11.58          9.87         1.77 o                         
  -5   0  13        113.29        123.62         4.81 o                         
  -4   0  13          9.66         10.23         1.33 o                         
  -3   0  13          0.33          0.24         0.63 o                         
  -2   0  13          2.78          3.63         0.82 o                         
  -1   0  13         49.42         45.37         2.08 o                         
   0   0  13         67.65         68.27         1.80 o                         
   1   0  13        244.18        252.17         4.58 o                         
   2   0  13          9.34          9.66         0.84 o                         
   3   0  13        166.49        161.94         2.70 o                         
   4   0  13          0.53          1.52         0.62 o                         
   5   0  13         89.69         91.06         2.14 o                         
   6   0  13         87.98         81.99         4.32 o                         
  -5   1  13         26.31         22.91         2.50 o                         
  -4   1  13          1.99          0.73         1.41 o                         
  -3   1  13        146.71        146.22         3.14 o                         
  -2   1  13         53.46         62.68         2.11 o                         
  -1   1  13        139.42        147.17         3.35 o                         
   0   1  13         47.68         51.54         1.69 o                         
   1   1  13        109.03        114.45         2.56 o                         
   2   1  13        603.60        601.20         9.34 o                         
   3   1  13          0.39          0.23         0.45 o                         
   4   1  13         25.19         22.15         1.04 o                         
   5   1  13         32.49         36.24         1.74 o                         
   6   1  13         83.30         84.82         2.86 o                         
  -4   2  13         27.25         24.78         1.84 o                         
  -3   2  13        375.92        391.67         6.53 o                         
  -2   2  13          6.25          6.92         0.89 o                         
  -1   2  13          2.39          1.46         0.64 o                         
   0   2  13         64.52         64.07         2.20 o                         
   1   2  13         50.21         49.04         2.21 o                         
   2   2  13        441.60        439.03         6.46 o                         
   3   2  13        438.30        446.80         6.20 o                         
   4   2  13        247.35        245.56         3.92 o                         
   5   2  13         94.19         93.68         2.73 o                         
   6   2  13         23.90         27.01         1.54 o                         
   7   2  13        226.26        230.50         9.82 o                         
  -4   3  13         10.71          9.75         2.01 o                         
  -3   3  13        547.96        561.00         9.27 o                         
  -2   3  13          5.95          4.87         0.81 o                         
  -1   3  13        111.86        107.92         3.34 o                         
   0   3  13          6.04          5.38         0.76 o                         
   1   3  13         40.33         38.04         2.29 o                         
   2   3  13        238.20        243.50         4.26 o                         
   3   3  13          9.94          7.80         0.66 o                         
   4   3  13         73.64         74.15         1.88 o                         
   5   3  13         48.41         47.48         1.89 o                         
   6   3  13         91.80         92.53         2.64 o                         
   7   3  13         39.46         38.13         2.66 o                         
  -4   4  13          9.07          6.56         1.79 o                         
  -3   4  13         95.92         99.82         2.59 o                         
  -2   4  13        397.92        413.61         6.97 o                         
  -1   4  13         25.25         25.97         1.46 o                         
   0   4  13         57.30         56.22         2.07 o                         
   1   4  13         34.72         33.82         1.67 o                         
   2   4  13        341.88        331.94         6.43 o                         
   3   4  13          3.17          4.23         0.71 o                         
   4   4  13         23.46         27.28         1.32 o                         
   5   4  13        221.00        216.42         4.75 o                         
   6   4  13         11.73         12.68         1.28 o                         
   7   4  13        144.32        162.23         5.02 o                         
  -3   5  13          4.02          3.30         1.28 o                         
  -2   5  13        268.70        265.01         4.68 o                         
  -1   5  13        110.98        113.97         2.94 o                         
   0   5  13        316.03        321.22         6.99 o                         
   1   5  13         61.82         62.02         2.04 o                         
   2   5  13          7.62          7.94         0.93 o                         
   3   5  13         77.44         83.81         2.10 o                         
   4   5  13         16.02         17.88         1.27 o                         
   5   5  13         79.96         82.49         2.80 o                         
   6   5  13          0.68         -1.01         1.04 o                         
   7   5  13         35.57         36.60         5.20 o                         
  -2   6  13         81.15         68.04         2.91 o                         
  -1   6  13         19.42         16.23         1.34 o                         
   0   6  13        187.50        189.58         4.37 o                         
   1   6  13         36.31         41.34         1.75 o                         
   2   6  13          0.07         -0.58         0.58 o                         
   3   6  13        193.97        185.90         4.19 o                         
   4   6  13          0.05          0.47         0.67 o                         
   5   6  13         16.01         19.39         1.58 o                         
   6   6  13         24.32         21.48         1.79 o                         
  -2   7  13        254.24        249.74         6.95 o                         
  -1   7  13         47.26         41.82         2.23 o                         
   0   7  13         97.09         98.48         2.85 o                         
   1   7  13          5.81          7.28         1.10 o                         
   2   7  13         41.80         45.38         1.77 o                         
   3   7  13         78.17         85.26         2.47 o                         
   4   7  13         11.01          9.36         0.75 o                         
   5   7  13         13.05         13.09         1.19 o                         
   6   7  13        122.93        129.38         4.19 o                         
  -1   8  13        108.82        103.77         3.43 o                         
   0   8  13         11.73         13.46         1.47 o                         
   1   8  13          0.07         -0.65         0.92 o                         
   2   8  13          7.85          6.93         1.05 o                         
   3   8  13          0.73          2.04         0.83 o                         
   4   8  13          7.59          5.45         0.99 o                         
   5   8  13         54.92         51.90         3.07 o                         
   1   9  13         90.65         91.50         2.98 o                         
   2   9  13         71.36         71.86         2.87 o                         
   3   9  13         18.10         15.21         1.79 o                         
   4   9  13          0.08          0.91         0.96 o                         
  -1  -7  14         12.32         10.91         1.67 o                         
   0  -7  14         85.97         91.43         6.88 o                         
  -3  -6  14        408.77        459.04        11.15 o                         
  -2  -6  14        177.42        197.92        10.91 o                         
  -1  -6  14          4.71          3.50         1.31 o                         
   0  -6  14         42.62         44.52         2.11 o                         
   1  -6  14         74.77         92.29         3.09 o                         
   2  -6  14        107.20        108.87         4.71 o                         
  -3  -5  14         47.77         55.01         3.05 o                         
  -2  -5  14         50.66         54.82         2.44 o                         
  -1  -5  14         51.77         50.97         2.56 o                         
   0  -5  14        145.05        143.95         3.43 o                         
   1  -5  14          5.88          7.87         1.16 o                         
   2  -5  14        140.54        145.09         2.89 o                         
   3  -5  14        201.90        207.70         9.36 o                         
  -4  -4  14          0.02          0.63         1.19 o                         
  -3  -4  14          0.73         -0.25         1.39 o                         
  -2  -4  14          1.44          2.16         1.01 o                         
  -1  -4  14         80.17         82.37         2.98 o                         
   0  -4  14        237.33        248.28         4.68 o                         
   1  -4  14         30.48         27.32         1.49 o                         
   2  -4  14        175.54        174.88         4.13 o                         
   3  -4  14         37.01         44.46         3.18 o                         
   4  -4  14          9.96          8.83         2.17 o                         
  -4  -3  14          4.24          3.83         1.48 o                         
  -3  -3  14        104.50         97.29         4.27 o                         
  -2  -3  14        702.48        696.55        11.72 o                         
  -1  -3  14         26.36         24.12         1.82 o                         
   0  -3  14        237.38        234.25         4.84 o                         
   1  -3  14         48.40         41.80         1.87 o                         
   2  -3  14         54.70         50.97         1.87 o                         
   3  -3  14          0.41         -0.25         0.77 o                         
   4  -3  14         23.69         29.51         2.09 o                         
  -4  -2  14          9.00          9.68         2.53 o                         
  -3  -2  14         35.76         34.07         2.02 o                         
  -2  -2  14        120.66        128.52         3.65 o                         
  -1  -2  14          2.25          3.06         0.91 o                         
   0  -2  14         81.63         82.40         2.61 o                         
   1  -2  14          0.91          2.82         0.78 o                         
   2  -2  14         60.76         49.90         1.68 o                         
   3  -2  14        178.62        181.04         3.66 o                         
   4  -2  14          0.29          1.49         1.46 o                         
   5  -2  14          2.94         -1.00         1.36 o                         
  -4  -1  14          1.71          2.25         1.29 o                         
  -3  -1  14          0.07          1.75         0.93 o                         
  -2  -1  14         95.64         94.21         3.15 o                         
  -1  -1  14        455.68        458.19         9.04 o                         
   0  -1  14          2.07          1.95         0.80 o                         
   1  -1  14         79.93         75.46         2.04 o                         
   2  -1  14        390.45        381.65         5.91 o                         
   3  -1  14        382.13        366.05         5.35 o                         
   4  -1  14         22.08         22.25         1.61 o                         
   5  -1  14        183.14        196.94         5.15 o                         
  -4   0  14         25.34         33.58         2.13 o                         
  -3   0  14          0.02         -0.74         0.74 o                         
  -2   0  14         73.50         81.92         2.56 o                         
  -1   0  14         71.54         74.04         2.79 o                         
   0   0  14         17.37         19.09         1.57 o                         
   1   0  14        821.79        804.87        13.71 o                         
   2   0  14         37.44         41.48         1.51 o                         
   3   0  14          9.19          9.53         0.89 o                         
   4   0  14          1.70          1.70         0.56 o                         
   5   0  14        332.49        320.00         7.00 o                         
   6   0  14          0.86          0.75         2.20 o                         
  -4   1  14         64.66         66.17         5.81 o                         
  -3   1  14         94.19         98.21         3.10 o                         
  -2   1  14         61.74         73.95         3.55 o                         
  -1   1  14         16.96         16.48         1.74 o                         
   0   1  14        188.84        176.05         4.55 o                         
   1   1  14        161.71        156.67         3.24 o                         
   2   1  14         45.30         42.83         1.69 o                         
   3   1  14          0.21          0.31         0.58 o                         
   4   1  14        159.78        165.05         3.48 o                         
   5   1  14         65.44         64.42         2.82 o                         
   6   1  14        102.13         93.18         3.79 o                         
  -4   2  14        166.90        181.90         6.97 o                         
  -3   2  14         20.22         19.05         1.66 o                         
  -2   2  14         47.08         48.65         1.98 o                         
  -1   2  14         80.74         78.27         2.71 o                         
   0   2  14        106.38        107.28         3.05 o                         
   1   2  14          4.53          4.25         1.41 o                         
   2   2  14        449.50        453.95         8.61 o                         
   3   2  14        349.76        352.62         5.18 o                         
   4   2  14          0.61          0.43         0.62 o                         
   5   2  14         23.85         22.29         1.59 o                         
   6   2  14         39.58         38.95         2.47 o                         
  -3   3  14         77.13         73.68         2.31 o                         
  -2   3  14          9.98          8.80         1.08 o                         
  -1   3  14         77.78         77.91         2.84 o                         
   0   3  14        387.61        384.85         7.07 o                         
   1   3  14          4.34          5.43         1.04 o                         
   2   3  14         10.90          9.15         0.98 o                         
   3   3  14         38.31         37.61         1.44 o                         
   4   3  14          2.81          3.12         0.77 o                         
   5   3  14          2.24          2.98         0.94 o                         
   6   3  14         10.23         14.01         1.90 o                         
  -3   4  14         46.99         42.63         3.03 o                         
  -2   4  14         21.19         19.42         1.38 o                         
  -1   4  14          0.03         -0.69         0.69 o                         
   0   4  14          5.87          4.72         0.96 o                         
   1   4  14          1.02          2.60         0.83 o                         
   2   4  14         22.97         20.28         1.39 o                         
   3   4  14        343.29        337.45         7.24 o                         
   4   4  14        399.56        409.74         6.80 o                         
   5   4  14        177.61        179.64         4.86 o                         
   6   4  14         67.38         73.61         2.88 o                         
  -2   5  14        177.39        176.26         3.91 o                         
  -1   5  14         68.92         73.29         4.14 o                         
   0   5  14          5.79          6.27         1.08 o                         
   1   5  14          2.14          3.15         0.83 o                         
   2   5  14          0.00         -0.29         0.64 o                         
   3   5  14        112.64        107.84         3.26 o                         
   4   5  14         24.10         19.16         1.31 o                         
   5   5  14         62.48         62.76         2.57 o                         
   6   5  14        223.48        219.73         6.33 o                         
  -2   6  14         86.46         96.71         3.49 o                         
  -1   6  14         78.39         88.82         2.82 o                         
   0   6  14          2.87          3.91         0.93 o                         
   1   6  14         26.27         29.11         2.51 o                         
   2   6  14         25.07         22.14         2.28 o                         
   3   6  14        373.57        379.16         5.93 o                         
   4   6  14         13.11         11.02         1.37 o                         
   5   6  14         19.58         19.26         1.31 o                         
   6   6  14         77.36         83.82         3.36 o                         
  -1   7  14        108.78         98.09         3.22 o                         
   0   7  14         72.25         70.63         2.66 o                         
   1   7  14        727.43        753.16        20.32 o                         
   2   7  14         35.02         39.83         1.76 o                         
   3   7  14         43.75         37.72         1.74 o                         
   4   7  14        121.65        127.85         3.66 o                         
   5   7  14          3.18          2.76         1.14 o                         
   0   8  14          0.26          0.26         1.13 o                         
   1   8  14         36.57         38.29         2.21 o                         
   2   8  14          0.50          0.92         0.96 o                         
   3   8  14          0.69         -0.43         0.93 o                         
   4   8  14          4.70          3.12         0.95 o                         
   5   8  14          7.25          5.76         1.81 o                         
   3   9  14         83.33         92.18         7.51 o                         
  -1  -6  15         37.48         41.23         2.56 o                         
   0  -6  15         13.04         10.40         1.69 o                         
  -2  -5  15          9.43          7.19         1.35 o                         
  -1  -5  15         66.99         61.22         2.92 o                         
   0  -5  15         42.42         37.79         2.13 o                         
   1  -5  15         13.15         17.91         2.16 o                         
   2  -5  15         37.46         43.66         2.64 o                         
  -3  -4  15          6.62          6.75         1.54 o                         
  -2  -4  15         54.67         75.55         3.02 o                         
  -1  -4  15         19.36         21.13         1.84 o                         
   0  -4  15         52.32         55.03         2.35 o                         
   1  -4  15          3.17          2.99         0.94 o                         
   2  -4  15          0.01          1.05         1.02 o                         
   3  -4  15        169.12        181.95         5.00 o                         
  -3  -3  15         15.43         15.86         1.88 o                         
  -2  -3  15        396.82        410.82         8.07 o                         
  -1  -3  15         22.36         22.76         2.22 o                         
   0  -3  15          0.63         -0.89         0.89 o                         
   1  -3  15        149.21        146.84         4.23 o                         
   2  -3  15         63.26         60.84         2.24 o                         
   3  -3  15        139.17        137.28         2.52 o                         
   4  -3  15         63.69         69.29         4.40 o                         
  -4  -2  15         50.21         48.72         2.74 o                         
  -3  -2  15          0.40          1.31         1.18 o                         
  -2  -2  15          1.10         -0.23         0.96 o                         
  -1  -2  15         86.59         85.82         3.03 o                         
   0  -2  15          9.53          8.47         1.21 o                         
   1  -2  15        117.56        116.26         3.13 o                         
   2  -2  15          1.04          0.85         0.73 o                         
   3  -2  15        137.50        138.96         2.80 o                         
   4  -2  15         64.01         67.39         3.98 o                         
  -4  -1  15         49.96         56.54         3.19 o                         
  -3  -1  15          3.11          3.03         1.14 o                         
  -2  -1  15        248.07        251.66         5.61 o                         
  -1  -1  15        750.63        751.51        13.48 o                         
   0  -1  15         39.39         39.85         2.13 o                         
   1  -1  15         43.43         41.68         2.12 o                         
   2  -1  15          1.64          0.83         0.71 o                         
   3  -1  15        338.08        324.80         4.71 o                         
   4  -1  15          5.41          3.33         1.17 o                         
   5  -1  15          5.36          2.35         1.50 o                         
  -4   0  15         78.36         89.34         5.10 o                         
  -3   0  15         25.35         18.02         1.74 o                         
  -2   0  15         31.60         34.17         1.94 o                         
  -1   0  15         18.96         17.53         1.67 o                         
   0   0  15        139.07        132.27         3.60 o                         
   1   0  15        239.29        238.04         4.67 o                         
   2   0  15          6.27          5.70         0.79 o                         
   3   0  15          0.33         -0.07         0.63 o                         
   4   0  15         10.92         10.43         1.27 o                         
   5   0  15         38.06         36.74         2.52 o                         
  -3   1  15         48.14         54.09         3.63 o                         
  -2   1  15         44.50         42.26         2.09 o                         
  -1   1  15          0.56         -0.37         0.77 o                         
   0   1  15          0.00          0.20         0.81 o                         
   1   1  15        114.59        123.91         3.39 o                         
   2   1  15         67.84         67.90         2.25 o                         
   3   1  15          9.13          6.90         0.85 o                         
   4   1  15        342.96        337.13         5.68 o                         
   5   1  15         25.17         29.17         2.65 o                         
   6   1  15         46.42         40.26         3.97 o                         
  -3   2  15          1.90          1.89         1.26 o                         
  -2   2  15         10.26         12.16         1.46 o                         
  -1   2  15        168.73        169.86         4.18 o                         
   0   2  15          3.53          3.27         0.97 o                         
   1   2  15         26.32         25.72         1.78 o                         
   2   2  15        446.35        446.46         7.44 o                         
   3   2  15         98.40         96.16         2.75 o                         
   4   2  15        231.46        227.53         5.24 o                         
   5   2  15         23.75         23.22         1.97 o                         
   6   2  15         46.42         43.25         3.87 o                         
  -3   3  15         10.20         11.11         1.52 o                         
  -2   3  15          4.28          4.20         1.16 o                         
  -1   3  15         46.89         51.32         2.23 o                         
   0   3  15        162.78        158.31         3.98 o                         
   1   3  15        125.21        123.38         3.40 o                         
   2   3  15         28.86         26.51         2.44 o                         
   3   3  15        283.62        280.41         5.17 o                         
   4   3  15         19.15         20.00         1.64 o                         
   5   3  15         23.00         26.31         1.85 o                         
   6   3  15        162.93        163.30         5.25 o                         
  -2   4  15          3.62          3.55         1.12 o                         
  -1   4  15          7.10          6.61         1.88 o                         
   0   4  15        340.80        326.92         7.14 o                         
   1   4  15         37.02         36.73         1.86 o                         
   2   4  15          0.94          0.63         0.74 o                         
   3   4  15        345.33        341.54         6.02 o                         
   4   4  15        555.71        540.45         8.01 o                         
   5   4  15         67.14         70.40         2.79 o                         
   6   4  15        100.86         96.55         5.67 o                         
  -2   5  15         23.54         19.40         1.70 o                         
  -1   5  15         26.75         33.51         3.06 o                         
   0   5  15         60.85         64.03         2.52 o                         
   1   5  15        338.20        341.32         6.63 o                         
   2   5  15         31.84         28.59         1.73 o                         
   3   5  15        134.18        133.56         3.44 o                         
   4   5  15         44.58         39.84         1.93 o                         
   5   5  15         31.32         31.62         1.73 o                         
   6   5  15          4.80          3.07         1.55 o                         
  -1   6  15         62.70         66.85         2.85 o                         
   0   6  15         13.50         15.90         1.59 o                         
   1   6  15         19.98         23.56         2.06 o                         
   2   6  15         17.53         16.84         1.37 o                         
   3   6  15          7.78          5.58         0.99 o                         
   4   6  15         23.53         20.08         1.89 o                         
   5   6  15          3.70          1.96         1.71 o                         
   0   7  15         52.14         48.67         2.58 o                         
   1   7  15         34.85         36.00         2.13 o                         
   2   7  15         40.80         44.05         2.04 o                         
   3   7  15          1.79          1.17         0.93 o                         
   4   7  15        162.87        158.19         6.63 o                         
   5   7  15         41.68         46.53         2.90 o                         
   2   8  15          0.30          1.59         1.04 o                         
   3   8  15         21.33         21.63         1.63 o                         
  -1  -5  16         83.15         83.04         5.43 o                         
   0  -5  16         12.11         13.38         1.78 o                         
  -2  -4  16        197.00        208.20         7.61 o                         
  -1  -4  16          3.66          3.76         1.36 o                         
   0  -4  16         40.50         49.30         3.06 o                         
   1  -4  16          7.21          4.59         1.18 o                         
   2  -4  16          5.59          4.80         1.25 o                         
  -2  -3  16          1.58          0.88         1.17 o                         
  -1  -3  16          0.04          1.00         1.11 o                         
   0  -3  16         10.95         13.09         1.50 o                         
   1  -3  16          9.34          9.13         1.28 o                         
   2  -3  16        116.03        115.64         4.38 o                         
   3  -3  16          1.17          1.96         1.12 o                         
  -3  -2  16         11.89          8.33         1.44 o                         
  -2  -2  16        182.93        179.80         4.82 o                         
  -1  -2  16         16.27         17.66         1.65 o                         
   0  -2  16          0.19          2.06         1.31 o                         
   1  -2  16         30.31         31.31         1.96 o                         
   2  -2  16        126.12        122.19         3.62 o                         
   3  -2  16         16.24         17.66         1.37 o                         
   4  -2  16         30.87         33.31         2.89 o                         
  -3  -1  16        109.32        104.86         3.81 o                         
  -2  -1  16          0.50         -0.46         1.01 o                         
  -1  -1  16        231.13        249.18         6.19 o                         
   0  -1  16          0.45         -0.29         0.88 o                         
   1  -1  16        180.78        184.18         4.64 o                         
   2  -1  16          5.36          5.68         0.96 o                         
   3  -1  16         28.06         29.05         1.56 o                         
   4  -1  16        449.38        466.79        17.55 o                         
  -3   0  16          1.41          2.75         1.47 o                         
  -2   0  16         60.05         56.63         3.15 o                         
  -1   0  16         16.05         13.68         1.42 o                         
   0   0  16         82.75         85.12         3.43 o                         
   1   0  16         63.22         61.97         2.67 o                         
   2   0  16          1.06          0.58         0.85 o                         
   3   0  16         24.23         21.97         1.47 o                         
   4   0  16        405.49        400.04         7.18 o                         
   5   0  16          0.90          2.07         1.45 o                         
  -3   1  16         37.45         41.26         2.55 o                         
  -2   1  16          5.26          5.24         1.17 o                         
  -1   1  16        262.77        265.13         5.77 o                         
   0   1  16        160.01        155.36         6.02 o                         
   1   1  16        118.32        126.65         3.63 o                         
   2   1  16          2.40          3.62         0.93 o                         
   3   1  16        310.97        310.27         6.39 o                         
   4   1  16          0.97         -0.98         1.01 o                         
   5   1  16         35.37         36.33         2.74 o                         
  -2   2  16         63.22         65.91         3.59 o                         
  -1   2  16         73.58         76.70         2.78 o                         
   0   2  16         96.24         99.39         3.95 o                         
   1   2  16         91.87         84.72         3.13 o                         
   2   2  16        149.51        162.18         4.37 o                         
   3   2  16          3.52          3.28         0.88 o                         
   4   2  16         32.78         32.94         1.88 o                         
   5   2  16         71.67         72.10         4.05 o                         
  -2   3  16         21.24         15.37         1.75 o                         
  -1   3  16          0.03         -0.11         0.87 o                         
   0   3  16          3.13          2.56         0.98 o                         
   1   3  16          0.05          0.61         0.83 o                         
   2   3  16        290.04        290.23         6.47 o                         
   3   3  16        141.61        146.57         3.60 o                         
   4   3  16         53.19         57.26         2.33 o                         
   5   3  16          1.68          2.53         1.20 o                         
  -2   4  16         93.43         89.15         3.17 o                         
  -1   4  16         18.70         19.91         2.06 o                         
   0   4  16         24.22         25.75         1.80 o                         
   1   4  16          5.65          6.64         1.53 o                         
   2   4  16        329.11        324.64         6.49 o                         
   3   4  16        295.28        290.54         5.39 o                         
   4   4  16        225.45        229.19         4.85 o                         
   5   4  16          0.54         -0.41         1.33 o                         
  -1   5  16         54.77         57.44         2.74 o                         
   0   5  16         38.58         40.68         2.18 o                         
   1   5  16         21.43         17.14         1.52 o                         
   2   5  16          6.70          7.21         1.14 o                         
   3   5  16         66.88         58.09         2.32 o                         
   4   5  16         19.71         17.61         1.65 o                         
   5   5  16        196.65        209.81         5.72 o                         
   0   6  16         71.04         73.17         3.08 o                         
   1   6  16         12.52         16.27         1.60 o                         
   2   6  16         58.65         59.73         2.38 o                         
   3   6  16         11.57         10.90         2.14 o                         
   4   6  16        184.99        190.13         8.38 o                         
   1   7  16          4.22          3.46         1.59 o                         
   2   7  16          6.19          6.82         1.18 o                         
   3   7  16          0.42          1.61         1.00 o                         
  -1  -3  17          8.50          7.06         1.51 o                         
   0  -3  17        330.27        353.05         9.35 o                         
   1  -3  17        122.38        123.96         4.84 o                         
   2  -3  17         40.34         42.74         2.50 o                         
  -2  -2  17         49.30         45.89         2.70 o                         
  -1  -2  17         60.63         71.22         3.87 o                         
   0  -2  17        154.69        171.35         5.93 o                         
   1  -2  17        122.96        121.25         4.82 o                         
   2  -2  17         61.05         62.23         3.06 o                         
   3  -2  17         12.03          9.01         1.45 o                         
  -2  -1  17        265.61        245.01         6.39 o                         
  -1  -1  17          7.10          6.09         1.34 o                         
   0  -1  17         17.53         18.57         1.72 o                         
   1  -1  17          8.56         10.54         1.49 o                         
   2  -1  17        215.59        211.76         5.48 o                         
   3  -1  17         31.46         32.54         2.11 o                         
  -2   0  17         95.37         97.18         4.06 o                         
  -1   0  17          1.64         -0.48         1.01 o                         
   0   0  17         18.77         15.26         1.58 o                         
   1   0  17          1.20          1.71         1.02 o                         
   2   0  17          0.12          0.27         0.96 o                         
   3   0  17         55.24         56.50         2.46 o                         
   4   0  17          2.96          0.47         1.80 o                         
  -2   1  17         10.89          7.75         1.37 o                         
  -1   1  17         22.54         21.16         1.97 o                         
   0   1  17          3.11          2.76         1.14 o                         
   1   1  17          0.19         -0.27         0.94 o                         
   2   1  17         40.67         45.36         2.38 o                         
   3   1  17        367.07        368.66         7.06 o                         
   4   1  17          0.19          1.26         1.32 o                         
  -2   2  17        150.82        169.07         5.30 o                         
  -1   2  17         31.94         26.91         2.31 o                         
   0   2  17         54.57         56.53         2.57 o                         
   1   2  17        155.06        160.28         4.21 o                         
   2   2  17         19.79         18.15         1.57 o                         
   3   2  17         21.19         23.85         3.60 o                         
   4   2  17         74.49         79.35         3.83 o                         
  -1   3  17         48.71         51.18         2.55 o                         
   0   3  17        150.99        152.58         4.20 o                         
   1   3  17          0.94          1.46         1.01 o                         
   2   3  17         46.34         44.23         2.21 o                         
   3   3  17         36.99         35.19         2.86 o                         
   4   3  17         39.80         40.67         3.03 o                         
  -1   4  17         41.04         33.91         2.45 o                         
   0   4  17        103.60        105.48         3.75 o                         
   1   4  17         19.25         19.70         1.66 o                         
   2   4  17        487.66        496.70        10.78 o                         
   3   4  17        300.79        306.11        10.68 o                         
   4   4  17         11.82         11.24         1.53 o                         
   0   5  17        212.03        201.97         9.71 o                         
   1   5  17         36.23         34.19         2.43 o                         
   2   5  17         13.33         11.90         1.45 o                         
   3   5  17         18.47         13.72         2.80 o                         
   4   5  17          1.95          2.07         1.20 o                         
   2   6  17         26.16         21.23         1.89 o                         
   3   6  17        105.08         98.22         6.13 o                         
   0  -1  18         53.95         55.73         3.11 o                         
   1  -1  18          0.08          0.09         1.14 o                         
   2  -1  18          0.01          1.59         1.29 o                         
  -1   0  18          5.08          2.90         3.37 o                         
   0   0  18         29.09         36.27         3.58 o                         
   1   0  18        163.30        155.95         4.57 o                         
   2   0  18         33.80         29.33         3.35 o                         
   3   0  18         96.52        107.46         3.58 o                         
  -1   1  18        265.44        256.34        14.13 o                         
   0   1  18         29.83         27.30         2.26 o                         
   1   1  18         30.59         33.52         2.49 o                         
   2   1  18         39.41         39.45         3.05 o                         
   3   1  18         15.20         11.24         1.53 o                         
   0   2  18          0.47         -0.27         1.21 o                         
   1   2  18        129.73        139.29         5.22 o                         
   2   2  18          1.11         -0.92         1.15 o                         
   3   2  18         11.07          8.42         1.72 o                         
   0   3  18          2.06         -0.03         1.20 o                         
   1   3  18         80.16         82.33         6.86 o                         
   2   3  18         69.87         68.69         3.21 o                         
   3   3  18         12.06         13.54         1.77 o                         
   1   4  18         41.79         41.23         2.97 o                         
   2   4  18         23.67         21.64         2.53 o                         
   3   4  18          6.87          5.82         3.16 o                         
                                                                                
