# Supplementary material for: Syntheses and crystal structures of four 4-(4-nitro­phen­yl)piperazinium salts with hydrogen succinate, 4-amino­benzoate, 2-(4-chloro­phen­yl)acetate and 2,3,4,5,6-penta­fluoro­benzoate anions
Source: Acta Crystallogr E Crystallogr Commun. 2023 Feb 9;79(Pt 3):151–6. doi: 10.1107/S2056989023001093 (PMC9993918; doi:10.1107/S2056989023001093)
Supplement: Supplementary file 5 [file e-79-00151-IVsup5.hkl]

data_IV                                                                         
_shelx_title ' m22257 : space group P1bar'                                      
_shelx_refln_list_code          4                                               
_shelx_F_calc_maximum      109.74                                               
_exptl_crystal_F_000       428.00                                               
_reflns_d_resolution_high  0.7689                                               
                                                                                
loop_                                                                           
 _space_group_symop_operation_xyz                                               
 'x, y, z'                                                                      
 '-x, -y, -z'                                                                   
                                                                                
_cell_length_a     5.9779                                                       
_cell_length_b    11.3934                                                       
_cell_length_c    12.9312                                                       
_cell_angle_alpha  75.754                                                       
_cell_angle_beta   81.670                                                       
_cell_angle_gamma  87.717                                                       
                                                                                
_shelx_F_squared_multiplier     1.000                                           
                                                                                
loop_                                                                           
 _refln_index_h                                                                 
 _refln_index_k                                                                 
 _refln_index_l                                                                 
 _refln_F_squared_calc                                                          
 _refln_F_squared_meas                                                          
 _refln_F_squared_sigma                                                         
 _refln_observed_status                                                         
   1   0   0          1.19          3.33         0.16 o                         
   2   0   0        273.10        272.79         2.39 o                         
   3   0   0        629.53        577.91         4.73 o                         
   4   0   0         96.28        117.57         1.91 o                         
   5   0   0        193.47        187.69         2.77 o                         
   6   0   0        189.19        192.41         3.86 o                         
   7   0   0          1.14         -0.33         1.50 o                         
  -7   1   0         11.26         13.12         1.13 o                         
  -6   1   0       1177.42       1209.09        21.55 o                         
  -5   1   0         65.12         69.68         3.29 o                         
  -4   1   0        252.43        265.68         6.45 o                         
  -3   1   0       1127.66       1161.58        18.28 o                         
  -2   1   0        256.57        261.76         5.10 o                         
  -1   1   0       2968.39       2758.70        47.43 o                         
   1   1   0         33.43         24.66         0.43 o                         
   2   1   0        304.97        277.83         2.44 o                         
   3   1   0         48.08         40.02         0.73 o                         
   4   1   0       1089.26       1130.80         8.97 o                         
   5   1   0          0.13          0.00         0.22 o                         
   6   1   0          8.24          8.69         0.77 o                         
   7   1   0         49.65         49.87         2.39 o                         
  -7   2   0          3.56          1.94         1.47 o                         
  -6   2   0          1.96          1.55         1.13 o                         
  -5   2   0        192.08        193.64         5.76 o                         
  -4   2   0         90.44         83.02         3.34 o                         
  -3   2   0         19.02         19.95         1.38 o                         
  -2   2   0        429.63        402.65         4.31 o                         
  -1   2   0        212.70        181.92         1.62 o                         
   1   2   0        550.40        510.62         3.85 o                         
   2   2   0        149.37        154.25         1.69 o                         
   3   2   0       3419.05       3551.94        27.52 o                         
   4   2   0        110.14        117.15         1.65 o                         
   5   2   0         39.65         39.46         1.13 o                         
   6   2   0         16.31         17.96         0.75 o                         
   7   2   0          2.54          2.01         0.70 o                         
  -7   3   0          8.90         11.70         2.47 o                         
  -6   3   0        172.72        175.92         5.88 o                         
  -5   3   0        154.72        161.14         5.12 o                         
  -4   3   0          9.73          8.80         1.32 o                         
  -3   3   0        999.57       1016.19        13.01 o                         
  -2   3   0         56.72         45.70         0.84 o                         
  -1   3   0         16.70         18.97         0.42 o                         
   0   3   0       2703.27       2824.48        62.68 o                         
   1   3   0          5.93          5.66         0.36 o                         
   2   3   0        319.54        342.88         2.99 o                         
   3   3   0        391.61        424.63         4.48 o                         
   4   3   0        183.77        181.32         2.64 o                         
   5   3   0         17.44         17.99         0.90 o                         
   6   3   0        251.14        247.45         3.32 o                         
   7   3   0        105.50        113.65         2.57 o                         
  -7   4   0          0.00          0.40         1.39 o                         
  -6   4   0         49.88         50.14         3.12 o                         
  -5   4   0        884.96        876.71        15.76 o                         
  -4   4   0         73.37         62.95         3.19 o                         
  -3   4   0        115.32        127.42         1.57 o                         
  -2   4   0        357.45        361.58         3.37 o                         
  -1   4   0        718.89        709.84         4.83 o                         
   0   4   0        289.81        294.79         2.57 o                         
   1   4   0       2774.86       2733.14        21.10 o                         
   2   4   0         25.78         20.56         0.70 o                         
   3   4   0        198.07        191.04         2.23 o                         
   4   4   0        860.73        866.95         7.28 o                         
   5   4   0          1.55          1.12         0.60 o                         
   6   4   0        251.43        265.18         3.96 o                         
   7   4   0         37.71         41.94         1.88 o                         
  -7   5   0         92.90         93.72         5.93 o                         
  -6   5   0         65.04         65.81         3.40 o                         
  -5   5   0        750.95        742.59        13.79 o                         
  -4   5   0         43.99         42.66         0.98 o                         
  -3   5   0          0.67          1.47         0.28 o                         
  -2   5   0       1819.90       1867.58        13.21 o                         
  -1   5   0          0.07          0.14         0.19 o                         
   0   5   0       1465.89       1481.49         9.72 o                         
   1   5   0        236.98        193.11         2.28 o                         
   2   5   0        122.40        151.46         2.06 o                         
   3   5   0         79.64         87.66         1.55 o                         
   4   5   0         32.58         33.73         0.85 o                         
   5   5   0        134.28        124.84         2.65 o                         
   6   5   0         79.20         88.47         2.55 o                         
   7   5   0          8.65          7.45         1.56 o                         
  -6   6   0         30.53         28.07         1.32 o                         
  -5   6   0        668.93        650.87         8.12 o                         
  -4   6   0        100.77         99.05         1.32 o                         
  -3   6   0         53.21         52.69         1.06 o                         
  -2   6   0         31.75         30.22         0.95 o                         
  -1   6   0        429.50        504.63         4.32 o                         
   0   6   0        316.57        373.68         3.52 o                         
   1   6   0        347.87        343.35         3.57 o                         
   2   6   0        199.83        200.50         2.58 o                         
   3   6   0         13.49         16.40         0.89 o                         
   4   6   0         93.05         86.57         1.96 o                         
   5   6   0        201.03        189.03         4.00 o                         
   6   6   0        326.98        331.28         6.19 o                         
   7   6   0         33.07         22.42         4.55 o                         
  -6   7   0        106.02        111.86         3.09 o                         
  -5   7   0          6.40          8.19         1.01 o                         
  -4   7   0         55.26         52.06         1.09 o                         
  -3   7   0          0.00         -0.04         0.28 o                         
  -2   7   0        552.59        564.90         7.03 o                         
  -1   7   0        484.51        491.23         4.29 o                         
   0   7   0        398.30        413.88         3.98 o                         
   1   7   0          1.84          3.62         0.46 o                         
   2   7   0         80.10         87.51         1.75 o                         
   3   7   0        500.61        494.74         4.92 o                         
   4   7   0        139.59        148.30         3.23 o                         
   5   7   0          5.28          5.41         0.95 o                         
   6   7   0         87.16         99.42         3.53 o                         
  -6   8   0         14.23         15.03         1.52 o                         
  -5   8   0        197.31        202.46         2.73 o                         
  -4   8   0         19.12         17.41         0.79 o                         
  -3   8   0        291.15        301.88         3.53 o                         
  -2   8   0         72.08         76.11         1.53 o                         
  -1   8   0         57.98         65.71         1.61 o                         
   0   8   0        718.04        702.64         6.47 o                         
   1   8   0          0.00          0.47         0.38 o                         
   2   8   0        564.77        565.89         6.58 o                         
   3   8   0        835.33        840.94         8.45 o                         
   4   8   0         28.32         28.47         1.45 o                         
   5   8   0         70.55         72.11         2.21 o                         
   6   8   0          0.21          1.50         2.03 o                         
  -5   9   0         15.40         17.34         0.95 o                         
  -4   9   0         40.49         41.61         1.19 o                         
  -3   9   0       1877.67       1813.65        17.54 o                         
  -2   9   0        172.21        177.37         3.20 o                         
  -1   9   0        212.35        212.35         2.89 o                         
   0   9   0        316.53        326.56         4.27 o                         
   1   9   0       1515.89       1492.15        13.82 o                         
   2   9   0        830.26        837.20         8.26 o                         
   3   9   0         37.25         42.02         1.99 o                         
   4   9   0          0.85          1.10         0.71 o                         
   5   9   0         16.23         12.97         1.34 o                         
   6   9   0          0.01          2.20         1.80 o                         
  -5  10   0          2.41          1.09         0.81 o                         
  -4  10   0        175.62        183.02         4.44 o                         
  -3  10   0         10.36         11.61         1.22 o                         
  -2  10   0        102.32        105.24         2.41 o                         
  -1  10   0          0.27          1.38         0.53 o                         
   0  10   0         14.24         22.42         1.62 o                         
   1  10   0        447.71        447.20         6.15 o                         
   2  10   0          2.74          3.82         0.98 o                         
   3  10   0          9.79          8.84         1.15 o                         
   4  10   0          5.66          4.09         1.02 o                         
   5  10   0         21.34         18.07         1.86 o                         
  -4  11   0          1.86         -0.82         0.82 o                         
  -3  11   0         50.12         36.84         1.68 o                         
  -2  11   0         44.80         47.73         1.41 o                         
  -1  11   0         77.37         76.55         2.01 o                         
   0  11   0        403.84        380.49         6.15 o                         
   1  11   0        534.82        512.64         9.65 o                         
   2  11   0          8.70         10.43         1.64 o                         
   3  11   0         40.74         41.58         2.20 o                         
   4  11   0          9.08         10.35         1.41 o                         
  -4  12   0          4.01          5.28         1.69 o                         
  -3  12   0         15.62         15.22         1.41 o                         
  -2  12   0         15.10         14.44         1.09 o                         
  -1  12   0         53.92         42.73         1.64 o                         
   0  12   0          2.27          1.43         0.92 o                         
   1  12   0          8.61          8.85         1.40 o                         
   2  12   0         60.65         66.04         3.35 o                         
   3  12   0          7.01          8.35         1.77 o                         
   4  12   0         61.02         67.46         3.88 o                         
  -3  13   0         24.96         26.52         3.45 o                         
  -2  13   0         60.46         59.26         2.74 o                         
  -1  13   0          0.03          0.15         0.86 o                         
   0  13   0          0.56          0.86         0.93 o                         
   1  13   0         85.53         83.10         3.58 o                         
   2  13   0         41.26         43.09         3.74 o                         
   3  13   0         21.53         26.89         2.57 o                         
  -1  14   0         56.80         73.53         3.76 o                         
   0  14   0          0.09          1.30         1.37 o                         
   1  14   0          9.02          7.41         1.70 o                         
   0 -14   1         13.62          9.38         2.18 o                         
   1 -14   1         19.97         26.73         5.95 o                         
  -2 -13   1         10.71          9.22         1.70 o                         
  -1 -13   1         14.59         12.65         1.70 o                         
   0 -13   1        118.15        130.51         4.05 o                         
   1 -13   1        195.31        191.57         4.06 o                         
   2 -13   1         13.19         11.68         1.68 o                         
  -3 -12   1         15.42         16.32         2.07 o                         
  -2 -12   1          9.58          8.84         1.70 o                         
  -1 -12   1         17.50         18.52         2.53 o                         
   0 -12   1         12.12         10.27         1.16 o                         
   1 -12   1         27.96         28.20         1.56 o                         
   2 -12   1         46.83         49.26         2.50 o                         
   3 -12   1          0.00          1.12         0.99 o                         
   4 -12   1         18.95         18.29         2.63 o                         
  -4 -11   1         29.51         28.07         2.18 o                         
  -3 -11   1          5.57          4.41         1.32 o                         
  -2 -11   1         35.71         35.20         2.75 o                         
  -1 -11   1        105.36        109.27         3.20 o                         
   0 -11   1         10.15          9.03         1.71 o                         
   1 -11   1        211.44        202.88         3.71 o                         
   2 -11   1          7.81          5.97         0.78 o                         
   3 -11   1         20.08         13.92         1.41 o                         
   4 -11   1          9.95         10.66         1.51 o                         
  -5 -10   1         14.29         23.18         3.30 o                         
  -4 -10   1         11.15          9.98         1.28 o                         
  -3 -10   1        203.17        194.45         4.88 o                         
  -2 -10   1         71.59         73.74         2.93 o                         
  -1 -10   1        196.03        193.66         3.45 o                         
   0 -10   1          5.31          3.89         0.77 o                         
   1 -10   1        210.37        203.97         3.37 o                         
   2 -10   1        151.54        131.70         2.44 o                         
   3 -10   1         36.09         40.56         1.92 o                         
   4 -10   1         11.71         11.22         1.31 o                         
   5 -10   1         14.07         17.51         2.24 o                         
  -5  -9   1        125.42        125.57         3.39 o                         
  -4  -9   1         76.57         78.04         2.44 o                         
  -3  -9   1        102.29         93.87         3.18 o                         
  -2  -9   1        137.30        135.29         2.85 o                         
  -1  -9   1         56.71         54.10         1.68 o                         
   0  -9   1         29.73         29.90         1.18 o                         
   1  -9   1        194.24        181.83         2.69 o                         
   2  -9   1        140.59        132.02         2.29 o                         
   3  -9   1        250.77        225.78         3.70 o                         
   4  -9   1        552.12        567.10         8.19 o                         
   5  -9   1         18.63         19.54         1.14 o                         
  -6  -8   1          8.52          7.55         1.58 o                         
  -5  -8   1         66.49         64.55         1.93 o                         
  -4  -8   1         17.29         17.99         1.44 o                         
  -3  -8   1          0.08          1.69         0.63 o                         
  -2  -8   1       2243.37       2216.94        15.13 o                         
  -1  -8   1        302.69        307.46         3.51 o                         
   0  -8   1        118.53        114.54         2.12 o                         
   1  -8   1         23.16         24.71         0.87 o                         
   2  -8   1         25.10         19.95         0.71 o                         
   3  -8   1         81.81         83.96         1.68 o                         
   4  -8   1        344.15        339.79         5.07 o                         
   5  -8   1         60.90         65.26         1.54 o                         
   6  -8   1         14.82         20.88         2.24 o                         
  -6  -7   1        112.20        101.19         3.27 o                         
  -5  -7   1          0.01         -0.16         0.74 o                         
  -4  -7   1         14.84         15.42         1.32 o                         
  -3  -7   1        411.57        425.27         4.68 o                         
  -2  -7   1        150.86        145.98         2.24 o                         
  -1  -7   1        166.37        167.17         2.37 o                         
   0  -7   1        476.59        509.23         4.51 o                         
   1  -7   1        263.90        271.38         3.01 o                         
   2  -7   1        661.61        669.89         5.51 o                         
   3  -7   1        128.53        120.54         1.87 o                         
   4  -7   1          6.72          7.76         0.60 o                         
   5  -7   1         61.72         64.39         1.30 o                         
   6  -7   1        141.16        142.98         2.93 o                         
  -6  -6   1        194.33        183.60         4.55 o                         
  -5  -6   1         17.32         15.37         1.41 o                         
  -4  -6   1        406.39        372.99         4.67 o                         
  -3  -6   1        471.60        484.53         5.06 o                         
  -2  -6   1        149.33        160.10         2.22 o                         
  -1  -6   1         30.63         32.86         1.00 o                         
   0  -6   1        108.14        106.66         1.69 o                         
   1  -6   1         14.57         11.47         0.54 o                         
   2  -6   1          6.84          6.19         0.51 o                         
   3  -6   1        109.29        110.85         1.52 o                         
   4  -6   1          3.63          2.81         0.34 o                         
   5  -6   1         76.94         73.27         1.64 o                         
   6  -6   1         18.28         18.14         1.25 o                         
  -7  -5   1          0.22         -0.49         0.97 o                         
  -6  -5   1          9.94          8.00         1.30 o                         
  -5  -5   1        491.63        443.05         5.54 o                         
  -4  -5   1          6.93          4.78         0.45 o                         
  -3  -5   1        182.46        194.00         2.48 o                         
  -2  -5   1         96.39        103.98         1.68 o                         
  -1  -5   1        145.16        152.85         2.16 o                         
   0  -5   1        287.91        309.09         2.89 o                         
   1  -5   1         33.56         41.03         0.83 o                         
   2  -5   1        103.86        122.84         1.60 o                         
   3  -5   1         97.88        100.25         1.31 o                         
   4  -5   1          0.63          0.92         0.22 o                         
   5  -5   1        132.64        123.17         2.59 o                         
   6  -5   1        296.95        293.13         4.75 o                         
   7  -5   1         63.23         60.87         2.41 o                         
  -7  -4   1         30.31         31.47         1.87 o                         
  -6  -4   1        140.14        137.63         2.93 o                         
  -5  -4   1        201.97        182.84         3.17 o                         
  -4  -4   1         13.15         18.69         0.91 o                         
  -3  -4   1        316.34        358.83         3.60 o                         
  -2  -4   1         50.02         43.80         1.02 o                         
  -1  -4   1       3396.14       3477.66        32.13 o                         
   0  -4   1        176.15        170.84         1.76 o                         
   1  -4   1        995.35       1058.23         6.85 o                         
   2  -4   1        975.67        859.82         6.75 o                         
   3  -4   1          0.78          2.25         0.25 o                         
   4  -4   1         52.52         59.55         1.77 o                         
   5  -4   1        246.24        242.81         6.57 o                         
   6  -4   1         48.45         44.89         2.83 o                         
   7  -4   1         69.26         74.91         4.70 o                         
  -7  -3   1          7.90          7.52         0.88 o                         
  -6  -3   1          1.66          1.99         0.58 o                         
  -5  -3   1         79.83         72.44         1.70 o                         
  -4  -3   1        768.88        786.42         6.78 o                         
  -3  -3   1         42.13         48.64         0.99 o                         
  -2  -3   1        233.30        248.77         2.45 o                         
  -1  -3   1         13.55         14.28         0.51 o                         
   0  -3   1        922.67        876.27         5.62 o                         
   1  -3   1        874.37        845.76         5.56 o                         
   2  -3   1        118.52        126.56         1.38 o                         
   3  -3   1        237.66        229.86         2.39 o                         
   4  -3   1        610.02        651.21        11.76 o                         
   5  -3   1          7.30          7.87         1.35 o                         
   6  -3   1         24.72         24.60         2.24 o                         
   7  -3   1          6.50          4.37         1.52 o                         
  -7  -2   1          5.54          4.10         0.77 o                         
  -6  -2   1          3.24          4.04         0.47 o                         
  -5  -2   1        140.15        132.01         2.23 o                         
  -4  -2   1        133.93        139.56         1.95 o                         
  -3  -2   1        804.34        891.67         6.81 o                         
  -2  -2   1        189.12        207.45         2.16 o                         
  -1  -2   1         74.45         54.70         0.83 o                         
   0  -2   1          0.63          2.05         0.21 o                         
   1  -2   1       1040.31       1004.69         7.27 o                         
   2  -2   1        164.90        181.61         1.81 o                         
   3  -2   1        366.91        421.02         6.08 o                         
   4  -2   1         55.36         53.11         2.46 o                         
   5  -2   1        131.70        142.04         6.19 o                         
   6  -2   1        288.77        296.48         7.77 o                         
   7  -2   1         43.04         41.65         2.41 o                         
  -7  -1   1          4.77          4.01         1.07 o                         
  -6  -1   1         37.60         39.56         1.44 o                         
  -5  -1   1         21.01         22.48         0.70 o                         
  -4  -1   1         57.97         57.27         1.03 o                         
  -3  -1   1         14.33         11.06         0.48 o                         
  -2  -1   1          6.04          5.59         0.36 o                         
  -1  -1   1        792.65        746.31         5.02 o                         
   0  -1   1        301.55        311.10         2.15 o                         
   1  -1   1        993.59        910.13         6.18 o                         
   2  -1   1       3959.76       3894.97        70.46 o                         
   3  -1   1        958.20       1019.64        11.84 o                         
   4  -1   1          0.53          0.11         0.83 o                         
   5  -1   1         35.52         42.41         2.44 o                         
   6  -1   1         40.30         39.20         2.69 o                         
   7  -1   1        252.02        259.00         4.80 o                         
  -7   0   1         14.05         12.34         1.60 o                         
  -6   0   1         72.28         76.71         3.52 o                         
  -5   0   1        266.51        270.49         3.91 o                         
  -4   0   1       1079.50       1107.91        11.50 o                         
  -3   0   1          0.42          0.37         0.17 o                         
  -2   0   1       5474.45       5334.40        93.93 o                         
  -1   0   1        475.60        435.77         3.82 o                         
   1   0   1        180.08        196.81         1.77 o                         
   2   0   1          4.91          2.85         0.23 o                         
   3   0   1         60.67         94.33         1.15 o                         
   4   0   1        446.54        474.77         8.34 o                         
   5   0   1         36.04         30.45         0.79 o                         
   6   0   1        788.58        804.59        10.91 o                         
   7   0   1        138.78        134.62         8.99 o                         
  -7   1   1         66.37         71.89         2.34 o                         
  -6   1   1         19.97         21.18         0.91 o                         
  -5   1   1       1278.72       1297.98        22.27 o                         
  -4   1   1         81.94         96.87         3.88 o                         
  -3   1   1       1469.39       1424.61        17.83 o                         
  -2   1   1          1.27          2.36         0.28 o                         
  -1   1   1        264.02        230.92         2.12 o                         
   0   1   1        144.25        155.99         1.23 o                         
   1   1   1        919.70        905.56         5.89 o                         
   2   1   1       4717.67       4629.78        86.46 o                         
   3   1   1       1123.38       1182.94         7.95 o                         
   4   1   1         45.43         36.42         0.73 o                         
   5   1   1          0.14          0.26         0.35 o                         
   6   1   1        109.83        113.59         2.25 o                         
   7   1   1         27.19         22.73         2.32 o                         
  -7   2   1         12.30         19.76         3.72 o                         
  -6   2   1         83.34         90.25         4.28 o                         
  -5   2   1         24.72         25.18         2.27 o                         
  -4   2   1        565.59        563.31        11.00 o                         
  -3   2   1        141.93        151.14         4.61 o                         
  -2   2   1        216.30        191.91         2.07 o                         
  -1   2   1        543.61        504.18         4.17 o                         
   0   2   1       1976.63       1835.35        65.08 o                         
   1   2   1       2212.59       2050.47        27.86 o                         
   2   2   1        239.45        196.09         1.85 o                         
   3   2   1        695.15        735.90         6.15 o                         
   4   2   1          1.97          2.81         0.33 o                         
   5   2   1          0.67          1.31         0.32 o                         
   6   2   1          3.94          3.84         0.43 o                         
   7   2   1         78.73         76.36         2.72 o                         
  -7   3   1         14.00         16.77         2.39 o                         
  -6   3   1         33.27         36.02         2.69 o                         
  -5   3   1         30.09         29.57         3.46 o                         
  -4   3   1          1.38          0.15         0.65 o                         
  -3   3   1        276.11        267.09         4.10 o                         
  -2   3   1       4863.84       5016.66       118.16 o                         
  -1   3   1        405.06        414.94         2.98 o                         
   0   3   1       1950.62       1900.97        24.05 o                         
   1   3   1         23.65         28.25         0.65 o                         
   2   3   1        824.97        859.00         6.09 o                         
   3   3   1       1230.38       1314.37        10.35 o                         
   4   3   1          0.11          0.23         0.30 o                         
   5   3   1        414.73        417.09         4.30 o                         
   6   3   1        150.45        147.10         2.49 o                         
   7   3   1         29.67         31.48         1.46 o                         
  -7   4   1         40.03         51.22         5.40 o                         
  -6   4   1          1.91          2.93         1.81 o                         
  -5   4   1         21.27         15.65         1.94 o                         
  -4   4   1          2.85          3.18         1.10 o                         
  -3   4   1        658.75        669.38         5.85 o                         
  -2   4   1          2.76          2.91         0.28 o                         
  -1   4   1       3354.39       3374.66        47.68 o                         
   0   4   1       4422.03       4549.11       241.92 o                         
   1   4   1         89.26         76.87         1.22 o                         
   2   4   1        949.65        890.76         6.52 o                         
   3   4   1         12.54         14.59         0.66 o                         
   4   4   1        135.84        138.36         2.29 o                         
   5   4   1         83.13         99.50         2.22 o                         
   6   4   1         81.26         73.82         2.01 o                         
   7   4   1         59.54         54.72         2.73 o                         
  -7   5   1         86.44         89.44         5.54 o                         
  -6   5   1        345.20        340.42         8.64 o                         
  -5   5   1        192.16        192.81         5.66 o                         
  -4   5   1        830.62        831.47         8.81 o                         
  -3   5   1         13.91         11.06         0.46 o                         
  -2   5   1       1507.30       1613.03        12.41 o                         
  -1   5   1        487.44        456.70         3.73 o                         
   0   5   1         10.03          8.99         0.49 o                         
   1   5   1         32.51         26.86         0.80 o                         
   2   5   1       1412.46       1520.36        10.54 o                         
   3   5   1         90.42         80.35         1.48 o                         
   4   5   1         46.07         48.31         1.03 o                         
   5   5   1        302.94        298.94         5.11 o                         
   6   5   1        769.90        740.60         9.07 o                         
   7   5   1          0.45         -0.18         0.90 o                         
  -6   6   1          0.36          1.05         0.56 o                         
  -5   6   1         52.99         47.14         1.50 o                         
  -4   6   1         86.81         81.28         1.44 o                         
  -3   6   1         14.07         14.29         0.60 o                         
  -2   6   1         38.13         34.07         0.85 o                         
  -1   6   1        210.95        232.20         2.39 o                         
   0   6   1       1300.84       1454.93        10.09 o                         
   1   6   1        171.63        185.55         2.50 o                         
   2   6   1         39.27         41.72         1.11 o                         
   3   6   1         45.34         42.28         1.31 o                         
   4   6   1          7.64          7.39         0.77 o                         
   5   6   1        125.40        117.97         2.86 o                         
   6   6   1          0.56         -0.19         0.74 o                         
   7   6   1         51.27         57.35         2.79 o                         
  -6   7   1         42.55         38.22         1.93 o                         
  -5   7   1         11.08         10.71         1.20 o                         
  -4   7   1         41.84         42.31         1.38 o                         
  -3   7   1         16.74         22.13         0.94 o                         
  -2   7   1        391.41        414.53         4.32 o                         
  -1   7   1        570.16        569.27         4.74 o                         
   0   7   1        128.62        141.66         2.01 o                         
   1   7   1          4.26          4.71         0.52 o                         
   2   7   1        423.27        479.65         4.71 o                         
   3   7   1          0.89          1.78         0.45 o                         
   4   7   1         15.54         15.87         1.22 o                         
   5   7   1          8.11          8.73         1.16 o                         
   6   7   1         38.97         38.76         2.38 o                         
  -6   8   1         34.29         31.21         1.96 o                         
  -5   8   1         80.12         77.59         1.89 o                         
  -4   8   1          4.23          4.01         0.50 o                         
  -3   8   1          0.58          0.53         0.65 o                         
  -2   8   1        365.08        376.51         4.27 o                         
  -1   8   1         90.76         99.87         1.70 o                         
   0   8   1       1573.23       1530.88        10.99 o                         
   1   8   1        221.61        223.97         3.07 o                         
   2   8   1        351.15        343.19         4.27 o                         
   3   8   1        516.08        504.88         5.75 o                         
   4   8   1         13.23         11.11         0.98 o                         
   5   8   1          0.02          0.14         0.66 o                         
   6   8   1         26.26         24.33         2.37 o                         
  -5   9   1          0.90          0.04         0.55 o                         
  -4   9   1         68.61         67.70         1.98 o                         
  -3   9   1        471.29        512.94         8.04 o                         
  -2   9   1         26.72         26.30         1.18 o                         
  -1   9   1         19.01         19.96         0.95 o                         
   0   9   1          0.61          1.92         0.47 o                         
   1   9   1          1.03          0.07         0.52 o                         
   2   9   1          0.08          0.21         0.48 o                         
   3   9   1        448.84        458.78         6.64 o                         
   4   9   1         49.09         44.71         1.84 o                         
   5   9   1         43.90         41.61         2.34 o                         
   6   9   1         26.67         32.91         3.20 o                         
  -5  10   1         27.44         26.57         1.32 o                         
  -4  10   1         36.27         30.98         1.51 o                         
  -3  10   1        124.84        127.30         3.22 o                         
  -2  10   1        183.49        181.24         2.82 o                         
  -1  10   1        240.70        223.08         3.53 o                         
   0  10   1        488.91        454.15         5.28 o                         
   1  10   1        353.72        340.97         5.07 o                         
   2  10   1        180.31        184.91         3.90 o                         
   3  10   1        125.34        126.38         3.52 o                         
   4  10   1        165.96        160.86         3.83 o                         
   5  10   1         82.09         93.54         3.34 o                         
  -4  11   1          0.07         -0.03         0.71 o                         
  -3  11   1        111.11         98.02         2.79 o                         
  -2  11   1        146.54        148.08         2.58 o                         
  -1  11   1         57.93         54.95         1.70 o                         
   0  11   1        483.22        448.53         8.97 o                         
   1  11   1         11.29         10.41         1.42 o                         
   2  11   1          3.00          4.18         1.04 o                         
   3  11   1         31.25         34.16         2.23 o                         
   4  11   1         91.14         84.55         3.10 o                         
   5  11   1          4.77          0.94         1.37 o                         
  -4  12   1          1.17          0.82         1.29 o                         
  -3  12   1        108.48        113.20         3.23 o                         
  -2  12   1         12.63         12.84         1.16 o                         
  -1  12   1         47.38         44.84         1.62 o                         
   0  12   1        182.71        159.28         3.36 o                         
   1  12   1         16.26         15.46         1.49 o                         
   2  12   1         34.45         34.09         2.77 o                         
   3  12   1          2.05          2.53         1.18 o                         
   4  12   1          0.11         -0.33         1.30 o                         
  -3  13   1          0.37         -1.80         2.62 o                         
  -2  13   1          6.90          6.63         1.16 o                         
  -1  13   1          1.23          2.60         1.34 o                         
   0  13   1         54.13         56.35         2.84 o                         
   1  13   1         20.58         22.23         2.13 o                         
   2  13   1         25.63         26.93         2.33 o                         
   3  13   1          0.96          0.39         1.24 o                         
  -2  14   1          0.95          0.04         2.54 o                         
  -1  14   1          8.25         13.07         1.95 o                         
   0  14   1          6.73          3.49         1.36 o                         
   1  14   1         17.24         14.46         1.80 o                         
   2  14   1          1.17          0.08         1.47 o                         
  -2 -13   2          5.61          8.34         2.32 o                         
  -1 -13   2          6.54          6.22         1.75 o                         
   0 -13   2        144.99        158.08         4.50 o                         
   1 -13   2          8.97          4.73         1.31 o                         
   2 -13   2         71.64         73.82         3.77 o                         
  -3 -12   2         17.54         15.86         2.20 o                         
  -2 -12   2         78.02         79.14         3.29 o                         
  -1 -12   2         41.14         45.22         2.77 o                         
   0 -12   2         29.93         35.17         2.04 o                         
   1 -12   2         51.24         49.55         1.96 o                         
   2 -12   2          0.04          1.21         0.75 o                         
   3 -12   2          4.77          9.40         2.22 o                         
  -4 -11   2         34.10         31.53         2.59 o                         
  -3 -11   2         12.99         13.23         1.57 o                         
  -2 -11   2         51.60         57.13         2.89 o                         
  -1 -11   2         17.09         16.69         1.44 o                         
   0 -11   2          6.93          6.65         0.91 o                         
   1 -11   2         79.33         75.77         2.84 o                         
   2 -11   2         97.35         85.04         2.37 o                         
   3 -11   2          8.65          7.45         1.21 o                         
   4 -11   2          0.43          0.68         1.62 o                         
  -5 -10   2        294.01        307.53         6.73 o                         
  -4 -10   2         73.02         80.95         3.03 o                         
  -3 -10   2         27.52         30.86         2.11 o                         
  -2 -10   2         19.18         19.73         1.63 o                         
  -1 -10   2        323.73        316.23         6.16 o                         
   0 -10   2          0.67          0.22         0.66 o                         
   1 -10   2          0.39          0.38         0.52 o                         
   2 -10   2        119.65        100.20         2.29 o                         
   3 -10   2         11.89          8.83         1.00 o                         
   4 -10   2        683.30        693.93         9.07 o                         
   5 -10   2         25.79         29.21         1.77 o                         
  -5  -9   2         41.73         33.67         2.06 o                         
  -4  -9   2         38.12         35.14         1.93 o                         
  -3  -9   2         35.99         36.59         1.95 o                         
  -2  -9   2        323.39        327.53         5.16 o                         
  -1  -9   2        385.70        375.33         4.76 o                         
   0  -9   2         26.44         25.99         1.16 o                         
   1  -9   2        731.89        761.61         7.92 o                         
   2  -9   2          0.13          0.34         0.41 o                         
   3  -9   2        160.57        160.86         3.05 o                         
   4  -9   2          2.07          2.22         0.88 o                         
   5  -9   2          6.36          6.61         1.01 o                         
  -6  -8   2         27.87         24.08         2.63 o                         
  -5  -8   2        174.60        170.01         3.60 o                         
  -4  -8   2        111.12        112.11         2.98 o                         
  -3  -8   2         31.16         32.91         1.65 o                         
  -2  -8   2         29.50         27.23         1.20 o                         
  -1  -8   2        752.74        747.27         7.49 o                         
   0  -8   2         14.69         14.61         0.87 o                         
   1  -8   2        118.79        117.09         1.88 o                         
   2  -8   2          0.22          0.19         0.31 o                         
   3  -8   2         35.60         29.47         1.23 o                         
   4  -8   2        527.03        537.85         6.37 o                         
   5  -8   2         79.97         80.78         1.96 o                         
   6  -8   2         39.30         40.39         3.88 o                         
  -6  -7   2         26.54         20.31         2.35 o                         
  -5  -7   2        257.48        280.20         5.27 o                         
  -4  -7   2         11.40          9.18         1.27 o                         
  -3  -7   2         60.32         58.99         1.74 o                         
  -2  -7   2        381.42        357.48         4.01 o                         
  -1  -7   2         41.26         38.64         1.12 o                         
   0  -7   2        431.79        440.74         4.25 o                         
   1  -7   2         36.24         49.11         1.12 o                         
   2  -7   2          1.88          1.60         0.34 o                         
   3  -7   2         87.64         78.11         1.68 o                         
   4  -7   2        199.39        188.71         2.92 o                         
   5  -7   2         14.25         13.70         0.71 o                         
   6  -7   2        104.76        100.76         3.71 o                         
  -6  -6   2         85.59         92.49         2.90 o                         
  -5  -6   2        154.85        147.20         3.71 o                         
  -4  -6   2          0.22          1.20         0.66 o                         
  -3  -6   2          5.90          7.98         0.64 o                         
  -2  -6   2          7.25         10.90         0.70 o                         
  -1  -6   2         45.95         53.36         1.21 o                         
   0  -6   2        410.77        451.73         4.02 o                         
   1  -6   2        205.60        230.67         2.41 o                         
   2  -6   2        137.72        141.37         1.84 o                         
   3  -6   2          0.21          0.46         0.32 o                         
   4  -6   2          1.94          0.61         0.40 o                         
   5  -6   2        362.31        362.31         3.98 o                         
   6  -6   2          1.16          0.80         0.58 o                         
  -6  -5   2          0.11          1.21         0.78 o                         
  -5  -5   2          1.24          1.55         0.66 o                         
  -4  -5   2          5.88          2.01         0.40 o                         
  -3  -5   2        100.89        114.65         2.11 o                         
  -2  -5   2        198.78        214.81         2.61 o                         
  -1  -5   2        677.14        625.41         5.17 o                         
   0  -5   2        708.68        738.27         6.55 o                         
   1  -5   2       2030.60       2177.76        14.96 o                         
   2  -5   2        868.35        814.55         6.99 o                         
   3  -5   2         54.92         53.29         1.12 o                         
   4  -5   2       1331.10       1311.49         8.90 o                         
   5  -5   2         30.83         30.76         1.12 o                         
   6  -5   2         12.02          8.83         0.90 o                         
   7  -5   2         21.07         21.51         1.62 o                         
  -7  -4   2         45.84         45.64         2.49 o                         
  -6  -4   2        120.08        119.61         3.07 o                         
  -5  -4   2        342.43        312.97         4.54 o                         
  -4  -4   2        135.44        134.37         2.39 o                         
  -3  -4   2        554.57        543.62         4.69 o                         
  -2  -4   2       1011.21       1118.24         7.82 o                         
  -1  -4   2        211.80        209.23         2.32 o                         
   0  -4   2        170.47        140.13         1.66 o                         
   1  -4   2        214.24        249.27         2.39 o                         
   2  -4   2          0.34          0.32         0.24 o                         
   3  -4   2         19.02         19.10         0.51 o                         
   4  -4   2         55.42         57.27         0.89 o                         
   5  -4   2        699.35        709.01         9.21 o                         
   6  -4   2          8.58          9.64         1.19 o                         
   7  -4   2         41.52         39.02         2.04 o                         
  -7  -3   2         61.18         60.31         2.24 o                         
  -6  -3   2        141.30        147.14         3.00 o                         
  -5  -3   2         17.67         16.70         1.00 o                         
  -4  -3   2        189.99        190.93         2.63 o                         
  -3  -3   2         75.94         66.83         1.21 o                         
  -2  -3   2          0.72          1.18         0.29 o                         
  -1  -3   2        121.93        135.44         1.59 o                         
   0  -3   2        391.20        438.96         3.73 o                         
   1  -3   2         58.83         80.03         0.99 o                         
   2  -3   2          5.63          7.00         0.42 o                         
   3  -3   2        632.34        631.56         4.89 o                         
   4  -3   2       1260.31       1257.88        12.08 o                         
   5  -3   2         40.39         39.96         2.34 o                         
   6  -3   2          0.89          0.66         1.20 o                         
   7  -3   2        142.92        148.71         3.83 o                         
  -7  -2   2          4.29          5.91         0.72 o                         
  -6  -2   2         68.51         70.82         2.07 o                         
  -5  -2   2          1.28          0.96         0.38 o                         
  -4  -2   2          1.66          3.23         0.45 o                         
  -3  -2   2         10.02          9.49         0.57 o                         
  -2  -2   2       1019.15       1035.40         7.52 o                         
  -1  -2   2       3413.02       3400.48        67.35 o                         
   0  -2   2       1092.96       1047.51         6.84 o                         
   1  -2   2        508.20        489.29         3.50 o                         
   2  -2   2          6.48          5.35         0.30 o                         
   3  -2   2         89.31         90.87         1.30 o                         
   4  -2   2        258.61        267.05         4.10 o                         
   5  -2   2         53.61         51.46         2.63 o                         
   6  -2   2        302.12        317.20         5.81 o                         
   7  -2   2        101.81        109.15         2.67 o                         
  -7  -1   2        123.80        126.91         7.73 o                         
  -6  -1   2         13.49         13.35         0.81 o                         
  -5  -1   2        228.01        219.24         2.45 o                         
  -4  -1   2        207.81        203.15         2.31 o                         
  -3  -1   2        245.99        251.04         2.88 o                         
  -2  -1   2        344.93        308.67         3.13 o                         
  -1  -1   2       8675.38       9128.14       229.06 o                         
   0  -1   2       2371.48       2444.67        49.30 o                         
   1  -1   2       2851.97       2983.88        57.03 o                         
   2  -1   2         62.29         70.84         0.86 o                         
   3  -1   2       2117.85       2127.15        14.47 o                         
   4  -1   2         23.79         28.08         1.00 o                         
   5  -1   2         37.34         39.78         2.32 o                         
   6  -1   2        415.21        415.36         6.31 o                         
   7  -1   2         19.95         23.47         1.45 o                         
  -7   0   2        132.22        130.76         4.60 o                         
  -6   0   2          1.38          1.66         0.72 o                         
  -5   0   2        506.54        497.61         6.25 o                         
  -4   0   2        264.21        270.07         2.62 o                         
  -3   0   2        994.26        929.93         6.83 o                         
  -2   0   2        271.94        284.72         2.69 o                         
  -1   0   2       4448.32       4336.23        78.92 o                         
   0   0   2         36.41         27.07         0.44 o                         
   1   0   2       1866.95       1839.18        37.32 o                         
   2   0   2        778.07        862.07         6.19 o                         
   3   0   2          1.07          1.22         0.21 o                         
   4   0   2       1209.95       1231.67         8.84 o                         
   5   0   2          5.71          6.74         0.44 o                         
   6   0   2          4.72          5.49         0.77 o                         
   7   0   2         18.16         16.70         1.97 o                         
  -7   1   2          0.68         -0.53         0.89 o                         
  -6   1   2        310.91        313.60         5.68 o                         
  -5   1   2       1888.59       1896.31        30.78 o                         
  -4   1   2        686.93        662.72        11.43 o                         
  -3   1   2          4.20          4.39         0.28 o                         
  -2   1   2        423.25        389.68         3.49 o                         
  -1   1   2       6227.12       6509.70       113.61 o                         
   0   1   2        309.54        311.68         2.18 o                         
   1   1   2       4815.81       4625.57        85.68 o                         
   2   1   2       1214.33       1159.43         8.22 o                         
   3   1   2        447.19        465.85         3.80 o                         
   4   1   2        623.83        647.52         5.05 o                         
   5   1   2         19.93         21.05         0.63 o                         
   6   1   2          2.80          1.25         0.47 o                         
   7   1   2         19.93         13.67         1.66 o                         
  -7   2   2         10.01         11.08         1.67 o                         
  -6   2   2          4.60          4.72         1.55 o                         
  -5   2   2        326.12        333.15         8.50 o                         
  -4   2   2        176.88        188.87         5.46 o                         
  -3   2   2        134.32        159.19         2.32 o                         
  -2   2   2        951.90        979.61         8.23 o                         
  -1   2   2        256.88        219.68         2.17 o                         
   0   2   2       1426.80       1342.85        13.72 o                         
   1   2   2        205.91        192.08         1.87 o                         
   2   2   2        188.22        192.48         1.79 o                         
   3   2   2        499.92        533.92         4.42 o                         
   4   2   2          0.91          1.22         0.27 o                         
   5   2   2         17.84         18.87         0.77 o                         
   6   2   2          1.02          0.96         0.41 o                         
   7   2   2         87.16         87.90         2.98 o                         
  -7   3   2         18.57         18.13         2.46 o                         
  -6   3   2        169.24        169.22         6.09 o                         
  -5   3   2        161.83        153.79         5.29 o                         
  -4   3   2          1.23          0.55         0.70 o                         
  -3   3   2        266.70        280.58         3.97 o                         
  -2   3   2        434.24        459.83         3.81 o                         
  -1   3   2        519.31        519.79         4.35 o                         
   0   3   2        144.70        123.90         1.39 o                         
   1   3   2        893.81        844.90         6.07 o                         
   2   3   2        412.59        397.99         3.34 o                         
   3   3   2         43.90         50.97         0.88 o                         
   4   3   2         70.06         90.27         1.49 o                         
   5   3   2        198.02        204.75         2.72 o                         
   6   3   2          2.31          0.92         0.76 o                         
   7   3   2         42.20         44.15         1.40 o                         
  -7   4   2         15.95         15.69         2.79 o                         
  -6   4   2        411.99        414.70        10.16 o                         
  -5   4   2        460.59        428.02         9.72 o                         
  -4   4   2        242.51        231.65         6.00 o                         
  -3   4   2         14.35         23.29         0.70 o                         
  -2   4   2        686.86        715.13         5.66 o                         
  -1   4   2          1.39          5.12         0.36 o                         
   0   4   2         24.66         27.19         0.75 o                         
   1   4   2         51.53         46.24         0.97 o                         
   2   4   2         11.65          5.85         0.45 o                         
   3   4   2         64.59         51.23         1.10 o                         
   4   4   2         26.00         22.94         0.95 o                         
   5   4   2        371.59        349.53         4.37 o                         
   6   4   2        300.88        279.88         4.13 o                         
   7   4   2        147.07        136.70         3.11 o                         
  -7   5   2          2.15          3.53         1.58 o                         
  -6   5   2        395.06        407.83        10.21 o                         
  -5   5   2         43.18         39.28         2.47 o                         
  -4   5   2          2.97          3.24         0.35 o                         
  -3   5   2          3.31          5.56         0.37 o                         
  -2   5   2         32.85         44.37         1.08 o                         
  -1   5   2        300.08        249.05         2.72 o                         
   0   5   2        161.99        183.05         2.21 o                         
   1   5   2         27.46         31.33         0.96 o                         
   2   5   2        904.98        934.09         7.26 o                         
   3   5   2        113.21        118.54         1.85 o                         
   4   5   2        116.01        111.87         1.92 o                         
   5   5   2         48.22         54.89         1.83 o                         
   6   5   2        202.24        208.03         3.49 o                         
   7   5   2          3.09          3.51         1.07 o                         
  -6   6   2         90.18         94.12         2.36 o                         
  -5   6   2        140.78        137.91         2.72 o                         
  -4   6   2          3.77          4.78         0.49 o                         
  -3   6   2        186.93        176.36         2.11 o                         
  -2   6   2          1.57          2.23         0.37 o                         
  -1   6   2        591.37        619.58         5.10 o                         
   0   6   2        295.93        297.09         3.14 o                         
   1   6   2        175.45        218.87         2.91 o                         
   2   6   2          0.79          1.80         0.40 o                         
   3   6   2         70.60         60.77         1.43 o                         
   4   6   2         31.00         29.31         1.18 o                         
   5   6   2        421.98        416.81         5.39 o                         
   6   6   2        108.94        103.55         2.55 o                         
   7   6   2          0.10          1.05         0.98 o                         
  -6   7   2         97.02        107.08         3.62 o                         
  -5   7   2         99.51         86.19         2.31 o                         
  -4   7   2         25.68         23.15         1.05 o                         
  -3   7   2          5.45          7.00         0.70 o                         
  -2   7   2         50.14         37.70         1.18 o                         
  -1   7   2          1.67          1.50         0.31 o                         
   0   7   2        192.87        210.74         2.62 o                         
   1   7   2        183.99        201.90         2.71 o                         
   2   7   2         77.89         68.80         1.52 o                         
   3   7   2       1169.94       1165.08         9.05 o                         
   4   7   2         95.00         97.73         2.28 o                         
   5   7   2         93.05         88.76         2.68 o                         
   6   7   2          0.70          1.79         0.80 o                         
  -6   8   2         79.17         76.14         2.76 o                         
  -5   8   2         24.63         26.39         1.10 o                         
  -4   8   2        197.18        187.45         2.73 o                         
  -3   8   2        344.50        325.99         4.42 o                         
  -2   8   2        119.25        118.38         2.99 o                         
  -1   8   2        428.52        437.52         4.31 o                         
   0   8   2       1769.31       1717.98        12.09 o                         
   1   8   2          0.07          0.26         0.36 o                         
   2   8   2        552.08        563.83         5.90 o                         
   3   8   2        479.73        465.30         5.43 o                         
   4   8   2        540.02        522.06         6.61 o                         
   5   8   2         14.25         14.74         1.12 o                         
   6   8   2         31.49         29.97         1.99 o                         
  -5   9   2         66.03         64.92         1.73 o                         
  -4   9   2          4.50          4.82         0.68 o                         
  -3   9   2         13.40         16.70         1.12 o                         
  -2   9   2        985.62        950.80        11.58 o                         
  -1   9   2         10.38         12.16         0.72 o                         
   0   9   2         85.01         79.87         1.70 o                         
   1   9   2          0.41         -0.38         0.38 o                         
   2   9   2        164.88        155.28         2.85 o                         
   3   9   2        507.07        512.12         6.99 o                         
   4   9   2         29.04         29.47         1.87 o                         
   5   9   2         40.01         39.52         1.95 o                         
   6   9   2          0.00         -0.48         1.16 o                         
  -5  10   2         45.93         42.74         1.66 o                         
  -4  10   2          0.46         -0.10         0.58 o                         
  -3  10   2        254.25        244.75         4.14 o                         
  -2  10   2         13.60         14.05         1.30 o                         
  -1  10   2         64.61         66.90         1.73 o                         
   0  10   2        905.40        950.81         9.24 o                         
   1  10   2         12.57         10.98         1.00 o                         
   2  10   2        134.23        131.33         3.58 o                         
   3  10   2          3.37          2.32         0.84 o                         
   4  10   2        160.60        148.43         4.08 o                         
   5  10   2        145.45        157.25         3.97 o                         
  -4  11   2          1.01          1.65         0.82 o                         
  -3  11   2         14.38         11.05         1.17 o                         
  -2  11   2          3.32          3.80         1.00 o                         
  -1  11   2          2.13          4.22         0.68 o                         
   0  11   2         85.66         76.71         2.31 o                         
   1  11   2         67.55         62.34         2.38 o                         
   2  11   2          3.19          1.45         0.91 o                         
   3  11   2          2.68          3.69         1.05 o                         
   4  11   2         19.16         13.08         2.02 o                         
   5  11   2         43.25         52.28         3.19 o                         
  -4  12   2         14.52         22.47         3.54 o                         
  -3  12   2          0.37         -0.80         0.80 o                         
  -2  12   2          5.50          6.53         1.44 o                         
  -1  12   2          7.38          6.88         1.01 o                         
   0  12   2          0.52          0.99         0.68 o                         
   1  12   2        104.98        124.08         3.49 o                         
   2  12   2          1.04          0.19         1.09 o                         
   3  12   2         32.99         40.51         2.76 o                         
   4  12   2         12.24         11.52         1.97 o                         
  -3  13   2          8.69          9.73         2.01 o                         
  -2  13   2         55.03         57.47         2.86 o                         
  -1  13   2         45.08         49.42         2.07 o                         
   0  13   2         42.21         36.63         2.17 o                         
   1  13   2         15.38         15.08         1.66 o                         
   2  13   2          4.28          7.36         1.78 o                         
   3  13   2         46.94         53.35         4.19 o                         
  -2  14   2          0.08         -1.43         1.43 o                         
  -1  14   2          4.60          4.34         1.55 o                         
   0  14   2         11.25          8.94         1.81 o                         
   1  14   2         56.09         55.98         3.62 o                         
   2  14   2          5.15          8.78         1.90 o                         
  -1 -13   3         23.67         27.73         2.49 o                         
   0 -13   3         88.23         85.63         4.85 o                         
   1 -13   3         36.59         37.65         2.90 o                         
   2 -13   3         15.77         10.92         2.35 o                         
  -3 -12   3         16.40         17.05         2.43 o                         
  -2 -12   3          8.57          9.49         1.51 o                         
  -1 -12   3          1.99          1.92         1.11 o                         
   0 -12   3         60.76         63.19         2.84 o                         
   1 -12   3        242.15        245.98         5.15 o                         
   2 -12   3        231.40        215.73         4.38 o                         
   3 -12   3          1.81          2.89         2.10 o                         
  -4 -11   3         51.75         57.08         3.79 o                         
  -3 -11   3          0.97          0.13         1.02 o                         
  -2 -11   3         15.99         14.26         1.70 o                         
  -1 -11   3          0.85          1.83         0.99 o                         
   0 -11   3         27.08         27.30         2.09 o                         
   1 -11   3         22.04         27.90         2.18 o                         
   2 -11   3         15.52         18.78         1.50 o                         
   3 -11   3         17.21         21.46         1.90 o                         
   4 -11   3         26.06         29.51         3.33 o                         
  -4 -10   3          0.53         -0.73         1.04 o                         
  -3 -10   3         24.80         24.45         1.94 o                         
  -2 -10   3        230.58        229.82         5.02 o                         
  -1 -10   3         10.60         10.30         1.19 o                         
   0 -10   3          8.58          7.18         0.88 o                         
   1 -10   3         37.98         37.09         1.50 o                         
   2 -10   3         38.90         30.05         1.44 o                         
   3 -10   3          5.71          5.88         0.97 o                         
   4 -10   3        543.05        546.20         7.19 o                         
   5 -10   3         59.18         56.69         2.65 o                         
  -5  -9   3         41.84         41.72         3.36 o                         
  -4  -9   3          0.01         -0.37         0.83 o                         
  -3  -9   3         94.15         97.37         2.90 o                         
  -2  -9   3        755.26        771.77         9.52 o                         
  -1  -9   3        632.36        647.16         9.73 o                         
   0  -9   3          1.16          0.15         0.52 o                         
   1  -9   3        519.40        502.79         6.33 o                         
   2  -9   3         74.61         72.21         1.85 o                         
   3  -9   3         10.38          8.50         1.04 o                         
   4  -9   3        136.42        142.96         3.27 o                         
   5  -9   3         14.28         18.86         1.45 o                         
  -5  -8   3          6.31          4.15         0.93 o                         
  -4  -8   3         24.39         22.95         1.55 o                         
  -3  -8   3        104.09        106.32         3.07 o                         
  -2  -8   3         52.45         53.62         1.86 o                         
  -1  -8   3          2.32          1.66         0.53 o                         
   0  -8   3        145.34        148.11         2.35 o                         
   1  -8   3          1.72          2.04         0.45 o                         
   2  -8   3         81.10         69.15         1.59 o                         
   3  -8   3         65.88         63.16         1.93 o                         
   4  -8   3         38.75         41.37         1.52 o                         
   5  -8   3         19.08         21.35         1.62 o                         
   6  -8   3        107.05        109.24         3.51 o                         
  -6  -7   3          1.51         -0.52         1.38 o                         
  -5  -7   3         50.65         44.13         2.21 o                         
  -4  -7   3         28.74         22.55         1.36 o                         
  -3  -7   3        376.89        378.13         5.54 o                         
  -2  -7   3         21.50         19.45         1.01 o                         
  -1  -7   3         89.60         93.12         1.76 o                         
   0  -7   3          0.93          2.27         0.44 o                         
   1  -7   3         17.33         20.53         0.81 o                         
   2  -7   3        506.35        511.05         4.77 o                         
   3  -7   3          0.18          0.18         0.60 o                         
   4  -7   3          2.69          2.32         0.56 o                         
   5  -7   3         34.09         34.39         1.24 o                         
   6  -7   3         13.22         16.86         1.95 o                         
  -6  -6   3         22.41         20.75         1.85 o                         
  -5  -6   3        122.90        112.08         3.73 o                         
  -4  -6   3         33.00         24.93         1.34 o                         
  -3  -6   3        190.13        188.62         3.05 o                         
  -2  -6   3         60.45         57.96         1.79 o                         
  -1  -6   3          1.93          2.68         0.42 o                         
   0  -6   3        105.81        116.61         1.72 o                         
   1  -6   3       1048.57       1098.05         7.83 o                         
   2  -6   3         92.91         98.31         1.58 o                         
   3  -6   3        396.88        394.52         4.14 o                         
   4  -6   3         67.64         70.99         1.51 o                         
   5  -6   3          6.65          6.45         0.59 o                         
   6  -6   3         11.70         10.11         1.79 o                         
  -6  -5   3          5.17          8.24         1.29 o                         
  -5  -5   3         75.46         61.89         2.28 o                         
  -4  -5   3          3.10          4.04         0.52 o                         
  -3  -5   3         17.91         19.32         0.92 o                         
  -2  -5   3        139.66        136.89         2.06 o                         
  -1  -5   3          7.31          7.82         0.55 o                         
   0  -5   3       3877.02       4050.27        26.91 o                         
   1  -5   3       1130.07       1230.10         8.87 o                         
   2  -5   3         95.68         91.34         1.40 o                         
   3  -5   3          3.78          2.85         0.47 o                         
   4  -5   3        220.85        207.07         2.66 o                         
   5  -5   3         37.17         34.53         0.97 o                         
   6  -5   3         22.24         24.47         1.46 o                         
   7  -5   3          1.06          0.44         1.36 o                         
  -6  -4   3        188.55        196.95         4.37 o                         
  -5  -4   3          0.12          1.22         0.57 o                         
  -4  -4   3          0.40          1.30         0.52 o                         
  -3  -4   3        703.39        712.45         6.78 o                         
  -2  -4   3         14.61         18.54         0.73 o                         
  -1  -4   3         73.21         81.66         1.41 o                         
   0  -4   3        169.60        174.23         2.00 o                         
   1  -4   3       1401.90       1401.41         9.63 o                         
   2  -4   3        395.77        409.62         3.59 o                         
   3  -4   3        275.32        283.53         3.18 o                         
   4  -4   3        840.15        866.10         6.51 o                         
   5  -4   3        180.32        173.76         2.25 o                         
   6  -4   3          1.36          1.00         0.54 o                         
   7  -4   3          1.37          1.54         1.20 o                         
  -7  -3   3        118.70        127.98         3.97 o                         
  -6  -3   3         42.52         41.74         1.65 o                         
  -5  -3   3         39.90         36.89         1.44 o                         
  -4  -3   3         52.57         50.19         1.33 o                         
  -3  -3   3         26.60         34.11         0.88 o                         
  -2  -3   3        830.78        890.67         6.89 o                         
  -1  -3   3         29.31         33.58         0.82 o                         
   0  -3   3       1172.71       1221.27         8.27 o                         
   1  -3   3       2900.83       3006.62        63.10 o                         
   2  -3   3        447.81        431.62         4.30 o                         
   3  -3   3       1343.25       1367.57         9.55 o                         
   4  -3   3        405.87        398.56         3.63 o                         
   5  -3   3         86.90         91.49         1.66 o                         
   6  -3   3          4.88          8.23         1.11 o                         
   7  -3   3         18.59         20.64         1.75 o                         
  -7  -2   3         14.32         13.79         1.60 o                         
  -6  -2   3         13.91         14.19         1.01 o                         
  -5  -2   3         64.18         65.13         1.59 o                         
  -4  -2   3         86.37         81.72         1.72 o                         
  -3  -2   3        479.74        490.31         4.60 o                         
  -2  -2   3        489.35        480.67         4.27 o                         
  -1  -2   3        699.51        681.45         4.98 o                         
   0  -2   3       1663.96       1591.23        10.20 o                         
   1  -2   3          0.51          0.11         0.16 o                         
   2  -2   3        153.65        168.61         1.65 o                         
   3  -2   3        165.80        179.10         1.86 o                         
   4  -2   3        103.42        100.35         1.27 o                         
   5  -2   3          1.57          2.89         0.39 o                         
   6  -2   3         40.36         35.49         1.72 o                         
   7  -2   3        378.60        366.88         8.06 o                         
  -7  -1   3          0.21         -0.65         1.29 o                         
  -6  -1   3         21.68         21.05         1.18 o                         
  -5  -1   3        411.93        420.23         4.29 o                         
  -4  -1   3          8.64          8.73         0.65 o                         
  -3  -1   3         34.37         36.46         0.98 o                         
  -2  -1   3         55.28         39.99         0.79 o                         
  -1  -1   3       3511.82       3446.36        41.67 o                         
   0  -1   3         99.46        109.58         1.28 o                         
   2  -1   3        403.43        394.52         3.17 o                         
   3  -1   3        590.09        636.04         4.63 o                         
   4  -1   3        441.17        403.72         3.58 o                         
   5  -1   3         19.37         21.49         0.75 o                         
   6  -1   3        318.95        298.67         8.08 o                         
   7  -1   3         35.49         42.17         3.93 o                         
  -7   0   3         15.79         12.85         1.93 o                         
  -6   0   3          2.19         10.44         1.04 o                         
  -5   0   3       2746.00       2726.22        24.08 o                         
  -4   0   3         16.89         15.02         0.58 o                         
  -3   0   3        903.76        937.94         7.12 o                         
  -2   0   3        172.65        163.34         1.91 o                         
  -1   0   3       1525.10       1513.76         9.50 o                         
   0   0   3       1977.37       1837.25        22.62 o                         
   1   0   3       1880.72       1750.96        14.37 o                         
   2   0   3       5272.93       5604.58       103.69 o                         
   3   0   3         54.51         77.21         1.06 o                         
   4   0   3         15.65         20.52         0.57 o                         
   5   0   3        669.31        690.40         5.49 o                         
   6   0   3        413.85        403.23         5.81 o                         
   7   0   3         13.35         13.31         1.21 o                         
  -7   1   3        207.35        217.97         5.85 o                         
  -6   1   3          0.19          0.48         0.83 o                         
  -5   1   3        212.81        210.93         3.16 o                         
  -4   1   3          8.27          7.91         0.37 o                         
  -3   1   3        160.41        174.16         1.85 o                         
  -2   1   3        352.65        384.53         3.40 o                         
  -1   1   3       4746.41       4594.62        85.61 o                         
   0   1   3        147.74        145.25         1.45 o                         
   1   1   3       4130.91       3842.65        75.07 o                         
   2   1   3        961.41        965.38         6.64 o                         
   3   1   3       1671.19       1767.09        13.01 o                         
   4   1   3        735.81        780.18         5.99 o                         
   5   1   3        140.41        137.61         1.74 o                         
   6   1   3         14.65          9.88         0.67 o                         
   7   1   3        133.18        132.74         3.42 o                         
  -7   2   3          7.79          6.29         1.94 o                         
  -6   2   3         93.02         92.34         2.41 o                         
  -5   2   3         19.15         19.18         0.84 o                         
  -4   2   3         67.75         70.34         1.94 o                         
  -3   2   3        197.62        194.37         2.23 o                         
  -2   2   3       4405.44       4418.56        73.88 o                         
  -1   2   3       2334.45       2290.41        19.48 o                         
   0   2   3          4.67          4.75         0.30 o                         
   1   2   3        107.54        109.39         1.28 o                         
   2   2   3       1244.44       1263.90         8.34 o                         
   3   2   3        168.12        177.40         1.91 o                         
   4   2   3        353.97        375.30         3.71 o                         
   5   2   3         34.89         35.14         0.99 o                         
   6   2   3         52.52         53.70         1.27 o                         
   7   2   3         23.17         21.27         1.09 o                         
  -7   3   3         70.25         81.38         3.39 o                         
  -6   3   3         48.10         50.81         2.03 o                         
  -5   3   3        400.19        400.64         9.67 o                         
  -4   3   3          3.24          3.50         0.46 o                         
  -3   3   3         27.51         22.83         0.79 o                         
  -2   3   3         27.82         30.31         0.66 o                         
  -1   3   3        142.32        130.66         1.44 o                         
   0   3   3        353.04        351.12         2.83 o                         
   1   3   3          0.91          0.73         0.23 o                         
   2   3   3        231.37        213.56         2.18 o                         
   3   3   3         13.31         13.94         0.54 o                         
   4   3   3        148.45        148.31         2.03 o                         
   5   3   3        265.16        263.30         3.02 o                         
   6   3   3         84.99         88.71         1.98 o                         
   7   3   3          0.39         -0.12         0.49 o                         
  -7   4   3          6.37          7.45         1.15 o                         
  -6   4   3         42.52         39.10         3.00 o                         
  -5   4   3         64.55         67.28         3.44 o                         
  -4   4   3         33.40         34.46         1.17 o                         
  -3   4   3        178.51        205.93         2.08 o                         
  -2   4   3       1229.56       1267.37         9.44 o                         
  -1   4   3       1787.55       1736.75        13.29 o                         
   0   4   3          2.28          4.31         0.35 o                         
   1   4   3        985.75       1081.71         7.87 o                         
   2   4   3        350.71        289.67         2.98 o                         
   3   4   3        150.76        155.68         1.89 o                         
   4   4   3        130.21        140.63         2.22 o                         
   5   4   3         25.31         27.96         1.10 o                         
   6   4   3          0.67          0.82         0.55 o                         
   7   4   3          1.22          0.23         0.67 o                         
  -6   5   3          0.07          0.50         0.56 o                         
  -5   5   3        204.27        189.11         4.42 o                         
  -4   5   3          0.88          2.04         0.30 o                         
  -3   5   3        473.09        489.15         4.05 o                         
  -2   5   3        110.25        110.66         1.83 o                         
  -1   5   3          6.38          8.78         0.54 o                         
   0   5   3        107.26        109.97         1.70 o                         
   1   5   3       1553.23       1637.35        11.47 o                         
   2   5   3       1009.98       1011.62         8.31 o                         
   3   5   3        890.17        885.93         6.65 o                         
   4   5   3          0.66          0.59         0.30 o                         
   5   5   3         58.65         62.81         1.81 o                         
   6   5   3        391.39        385.65         5.44 o                         
   7   5   3        143.61        134.92         3.62 o                         
  -6   6   3        111.99        106.66         2.68 o                         
  -5   6   3        126.92        123.54         2.80 o                         
  -4   6   3         31.50         33.24         0.78 o                         
  -3   6   3        592.68        585.50         5.71 o                         
  -2   6   3         22.84         20.20         0.93 o                         
  -1   6   3         70.23         75.56         1.37 o                         
   0   6   3       1614.21       1722.33        12.00 o                         
   1   6   3        581.11        635.78         6.61 o                         
   2   6   3        668.70        712.54         8.30 o                         
   3   6   3          8.58         11.28         0.82 o                         
   4   6   3          0.01          0.26         0.39 o                         
   5   6   3        649.88        630.61         7.05 o                         
   6   6   3          5.86          5.92         0.86 o                         
   7   6   3          1.38          0.97         0.93 o                         
  -6   7   3         92.43         97.87         4.89 o                         
  -5   7   3          5.12          4.46         1.35 o                         
  -4   7   3        143.20        136.65         2.33 o                         
  -3   7   3         53.74         62.25         1.49 o                         
  -2   7   3        761.27        760.85         7.60 o                         
  -1   7   3         66.44         82.56         1.64 o                         
   0   7   3          0.05         -0.08         0.30 o                         
   1   7   3         17.10         31.29         1.07 o                         
   2   7   3        134.58        138.80         2.61 o                         
   3   7   3        136.33        126.53         2.37 o                         
   4   7   3        375.82        387.12         4.44 o                         
   5   7   3         12.74         13.83         1.21 o                         
   6   7   3          2.29          2.75         0.86 o                         
  -6   8   3          4.95          3.97         1.49 o                         
  -5   8   3         40.30         41.60         1.46 o                         
  -4   8   3        169.04        165.62         2.67 o                         
  -3   8   3          6.41          6.52         0.78 o                         
  -2   8   3        899.72        859.93        11.17 o                         
  -1   8   3         59.50         61.87         1.10 o                         
   0   8   3         14.32         17.31         0.86 o                         
   1   8   3         58.85         55.71         1.52 o                         
   2   8   3        275.92        279.07         4.25 o                         
   3   8   3       1232.91       1252.34        11.85 o                         
   4   8   3         99.31        100.48         2.62 o                         
   5   8   3         80.82         81.72         2.20 o                         
   6   8   3        126.53        124.14         3.46 o                         
  -5   9   3          6.49          4.95         0.75 o                         
  -4   9   3         84.42         83.37         2.02 o                         
  -3   9   3        533.30        541.72         7.39 o                         
  -2   9   3         11.37         11.06         1.12 o                         
  -1   9   3        240.16        251.23         2.89 o                         
   0   9   3         62.11         70.55         1.64 o                         
   1   9   3         25.97         32.08         1.27 o                         
   2   9   3        245.57        248.28         3.83 o                         
   3   9   3          8.41          4.75         0.98 o                         
   4   9   3          1.59          0.80         0.67 o                         
   5   9   3        193.52        199.43         4.11 o                         
   6   9   3         55.33         60.91         3.46 o                         
  -5  10   3          9.46          7.63         1.23 o                         
  -4  10   3        460.72        446.84         5.75 o                         
  -3  10   3         91.28         85.22         2.36 o                         
  -2  10   3         57.55         58.99         2.05 o                         
  -1  10   3         26.01         27.23         0.99 o                         
   0  10   3        385.96        366.27         5.13 o                         
   1  10   3        510.79        466.02         6.08 o                         
   2  10   3        365.39        359.24         6.81 o                         
   3  10   3        137.90        116.19         3.48 o                         
   4  10   3         10.84          8.79         1.50 o                         
   5  10   3         21.95         17.99         1.58 o                         
  -4  11   3         19.55         18.18         1.49 o                         
  -3  11   3          0.40          0.67         0.75 o                         
  -2  11   3          2.20          2.28         0.87 o                         
  -1  11   3         13.36         12.45         1.05 o                         
   0  11   3        571.45        534.91         8.70 o                         
   1  11   3         13.20         10.34         1.21 o                         
   2  11   3         58.00         50.81         2.45 o                         
   3  11   3        206.59        207.85         6.15 o                         
   4  11   3          0.82         -0.93         0.93 o                         
   5  11   3          0.00          3.19         1.21 o                         
  -4  12   3         25.23         23.04         2.39 o                         
  -3  12   3          1.94         -0.71         1.03 o                         
  -2  12   3         10.90         11.45         1.39 o                         
  -1  12   3        143.88        150.95         2.73 o                         
   0  12   3          0.59          5.22         0.94 o                         
   1  12   3          1.22         -1.00         1.00 o                         
   2  12   3         48.25         51.24         3.40 o                         
   3  12   3          1.28          2.58         1.23 o                         
   4  12   3         40.53         33.35         2.62 o                         
  -3  13   3          7.32          7.64         1.84 o                         
  -2  13   3         32.59         43.50         2.56 o                         
  -1  13   3        123.99        126.00         3.98 o                         
   0  13   3          3.90          1.80         0.99 o                         
   1  13   3         31.99         41.45         2.61 o                         
   2  13   3         32.43         35.35         2.96 o                         
   3  13   3        209.37        240.07         7.06 o                         
  -2  14   3          0.58         -1.57         2.43 o                         
  -1  14   3         63.05         58.07         5.50 o                         
   0  14   3        118.43        105.32         3.53 o                         
   1  14   3         14.99         15.57         2.00 o                         
   2  14   3         86.83        108.53         7.88 o                         
   0 -13   4         12.53          8.51         1.68 o                         
   1 -13   4          0.15          2.67         3.46 o                         
  -2 -12   4          3.23          3.69         1.41 o                         
  -1 -12   4        123.46        135.05         5.30 o                         
   0 -12   4          0.00          0.25         1.01 o                         
   1 -12   4         54.03         55.01         3.02 o                         
   2 -12   4        186.52        174.91         8.44 o                         
   3 -12   4         93.01        114.75         7.77 o                         
  -3 -11   4         12.47         10.44         1.81 o                         
  -2 -11   4        214.37        217.78         5.43 o                         
  -1 -11   4         11.06         10.26         1.48 o                         
   0 -11   4          5.51          5.84         1.23 o                         
   1 -11   4        146.10        145.91         3.56 o                         
   2 -11   4          0.47         -0.41         0.79 o                         
   3 -11   4          0.68         -0.18         0.89 o                         
   4 -11   4         59.96         55.13         3.46 o                         
  -4 -10   4          2.39          3.90         1.51 o                         
  -3 -10   4         14.85         12.99         1.55 o                         
  -2 -10   4          8.48          6.41         1.22 o                         
  -1 -10   4         10.79          7.82         1.19 o                         
   0 -10   4         46.09         48.21         2.89 o                         
   1 -10   4          7.05          7.01         0.95 o                         
   2 -10   4         88.22         83.06         2.92 o                         
   3 -10   4         24.91         26.34         1.68 o                         
   4 -10   4          0.30          0.29         0.90 o                         
  -5  -9   4          9.34          7.89         1.92 o                         
  -4  -9   4          2.25          1.43         1.01 o                         
  -3  -9   4         30.93         34.82         2.33 o                         
  -2  -9   4        668.45        682.88         9.36 o                         
  -1  -9   4       1854.72       1858.61        20.58 o                         
   0  -9   4         11.52          8.33         0.93 o                         
   1  -9   4          8.66          8.14         0.85 o                         
   2  -9   4        275.30        254.32         4.22 o                         
   3  -9   4          7.51          6.64         1.06 o                         
   4  -9   4        318.84        329.92         5.15 o                         
   5  -9   4        187.51        162.63         4.23 o                         
  -5  -8   4         42.40         36.83         2.76 o                         
  -4  -8   4        266.02        278.15         4.68 o                         
  -3  -8   4         33.46         32.58         1.94 o                         
  -2  -8   4        571.70        565.47         7.26 o                         
  -1  -8   4        404.60        392.40         5.70 o                         
   0  -8   4         24.15         23.91         1.29 o                         
   1  -8   4         29.27         30.31         1.16 o                         
   2  -8   4         27.00         20.17         1.08 o                         
   3  -8   4         77.33         75.08         2.18 o                         
   4  -8   4         72.88         73.05         2.15 o                         
   5  -8   4          0.95          1.32         0.76 o                         
   6  -8   4         11.96         15.97         3.67 o                         
  -5  -7   4          7.49          4.91         1.14 o                         
  -4  -7   4         71.44         75.81         2.23 o                         
  -3  -7   4         50.48         51.21         2.10 o                         
  -2  -7   4        206.20        208.08         3.56 o                         
  -1  -7   4        367.65        354.47         4.39 o                         
   0  -7   4        203.09        211.51         2.83 o                         
   1  -7   4         71.38         76.78         1.49 o                         
   2  -7   4        111.60        121.59         2.11 o                         
   3  -7   4          1.88          0.50         0.49 o                         
   4  -7   4        130.13        129.93         2.79 o                         
   5  -7   4         29.96         33.34         1.42 o                         
   6  -7   4          0.10          0.51         0.54 o                         
  -6  -6   4          0.07          0.74         1.20 o                         
  -5  -6   4         49.96         51.59         2.25 o                         
  -4  -6   4        292.49        274.02         4.65 o                         
  -3  -6   4         55.97         49.96         2.16 o                         
  -2  -6   4          1.36          1.16         0.43 o                         
  -1  -6   4        504.56        518.93         6.07 o                         
   0  -6   4        285.30        307.70         3.29 o                         
   1  -6   4         99.93        110.60         1.71 o                         
   2  -6   4        524.76        542.16         5.13 o                         
   3  -6   4         45.87         44.39         1.30 o                         
   4  -6   4        258.00        252.69         3.60 o                         
   5  -6   4         18.84         19.22         1.14 o                         
   6  -6   4          2.38          2.34         0.80 o                         
  -6  -5   4         20.55         18.55         1.57 o                         
  -5  -5   4         39.96         36.21         2.01 o                         
  -4  -5   4        106.34         94.09         2.02 o                         
  -3  -5   4         79.10         88.98         1.76 o                         
  -2  -5   4          1.00         -0.01         0.37 o                         
  -1  -5   4        472.10        500.13         4.62 o                         
   0  -5   4        354.81        319.03         3.22 o                         
   1  -5   4        269.59        292.33         2.91 o                         
   2  -5   4        224.27        232.05         2.61 o                         
   3  -5   4        519.75        515.94         4.96 o                         
   4  -5   4       1348.80       1302.02        10.52 o                         
   5  -5   4         12.98         14.27         0.81 o                         
   6  -5   4         41.78         43.31         1.31 o                         
   7  -5   4         21.16         21.20         2.94 o                         
  -6  -4   4         17.94         12.82         1.31 o                         
  -5  -4   4        116.96        129.24         3.17 o                         
  -4  -4   4        262.02        265.94         4.21 o                         
  -3  -4   4        605.49        636.78         5.52 o                         
  -2  -4   4         15.89         13.58         0.73 o                         
  -1  -4   4        654.48        675.34         5.50 o                         
   0  -4   4          9.27          2.66         0.35 o                         
   1  -4   4         13.38         20.70         0.65 o                         
   2  -4   4         56.51         74.35         1.24 o                         
   3  -4   4        121.30        124.60         1.92 o                         
   4  -4   4        287.58        293.45         3.36 o                         
   5  -4   4         10.03         11.54         0.69 o                         
   6  -4   4         14.88         13.66         1.07 o                         
   7  -4   4         45.14         50.98         2.66 o                         
  -6  -3   4          2.60          2.49         0.75 o                         
  -5  -3   4         17.46         19.32         1.36 o                         
  -4  -3   4         64.38         51.72         1.57 o                         
  -3  -3   4          3.17          2.14         0.37 o                         
  -2  -3   4          8.83          5.61         0.47 o                         
  -1  -3   4        956.76        993.81         7.29 o                         
   0  -3   4        383.79        377.85         3.26 o                         
   1  -3   4        445.62        394.17         3.39 o                         
   2  -3   4        520.11        571.99         4.55 o                         
   3  -3   4        128.51        126.09         1.84 o                         
   4  -3   4        223.59        218.45         2.34 o                         
   5  -3   4         44.92         43.52         1.02 o                         
   6  -3   4         52.61         55.89         2.74 o                         
   7  -3   4          4.08          2.37         1.06 o                         
  -7  -2   4         25.13         33.01         2.51 o                         
  -6  -2   4         24.02         22.06         1.26 o                         
  -5  -2   4         22.82         24.64         1.25 o                         
  -4  -2   4          4.38          4.15         0.50 o                         
  -3  -2   4        103.95        100.88         1.78 o                         
  -2  -2   4       2212.87       2349.66        15.05 o                         
  -1  -2   4       1116.70       1156.33         8.26 o                         
   0  -2   4       1404.34       1323.51         9.84 o                         
   1  -2   4        575.36        577.80         4.34 o                         
   2  -2   4         92.91         91.26         1.30 o                         
   3  -2   4        597.51        575.38         4.59 o                         
   4  -2   4         40.31         42.09         1.01 o                         
   5  -2   4          0.05          0.12         0.26 o                         
   6  -2   4         12.02         15.86         1.06 o                         
   7  -2   4          2.28          2.74         0.70 o                         
  -7  -1   4          1.13          0.88         0.74 o                         
  -6  -1   4        217.91        231.86         3.45 o                         
  -5  -1   4         26.61         27.16         1.05 o                         
  -4  -1   4         40.77         42.88         1.21 o                         
  -3  -1   4        468.20        495.30         4.88 o                         
  -2  -1   4        638.14        629.52         5.09 o                         
  -1  -1   4       4039.99       4142.23        80.28 o                         
   0  -1   4        144.21        127.49         1.52 o                         
   1  -1   4        207.21        217.55         2.03 o                         
   2  -1   4       2717.77       2761.63        17.38 o                         
   3  -1   4         15.70         13.05         0.49 o                         
   4  -1   4        194.28        189.05         2.04 o                         
   5  -1   4          0.62          2.04         0.28 o                         
   6  -1   4          0.00         -0.10         0.40 o                         
   7  -1   4        374.85        392.97         8.34 o                         
  -7   0   4         35.51         37.62         2.88 o                         
  -6   0   4         13.79         13.18         1.78 o                         
  -5   0   4        100.38         95.12         1.95 o                         
  -4   0   4       1066.65       1048.85         7.94 o                         
  -3   0   4        173.85        170.79         2.13 o                         
  -2   0   4         19.08         35.88         0.74 o                         
  -1   0   4      10340.70      10196.78       258.02 o                         
   0   0   4         27.48         33.96         0.68 o                         
   1   0   4      12042.85      12146.89       303.61 o                         
   2   0   4       1120.41       1161.03         7.33 o                         
   3   0   4        388.70        376.58         3.51 o                         
   4   0   4        162.64        155.02         1.99 o                         
   5   0   4         37.97         34.73         0.71 o                         
   6   0   4          6.26         14.90         1.01 o                         
   7   0   4        150.56        134.75         4.15 o                         
  -7   1   4          2.28          2.37         1.30 o                         
  -6   1   4        159.28        164.28         4.30 o                         
  -5   1   4        405.24        409.78         4.81 o                         
  -4   1   4        374.75        350.04         3.34 o                         
  -3   1   4         12.08         10.11         0.48 o                         
  -2   1   4        371.14        347.04         3.19 o                         
  -1   1   4       8136.48       8069.42       206.91 o                         
   0   1   4          0.65          0.56         0.18 o                         
   1   1   4       3818.43       3801.96        77.16 o                         
   2   1   4        273.86        242.38         2.35 o                         
   3   1   4        377.81        387.97         3.56 o                         
   4   1   4        199.63        194.96         2.49 o                         
   5   1   4        311.94        286.26         3.44 o                         
   6   1   4         32.65         32.65         0.97 o                         
   7   1   4          0.00          0.22         0.69 o                         
  -7   2   4         18.23         19.85         2.70 o                         
  -6   2   4         14.07         13.70         1.56 o                         
  -5   2   4        518.68        506.81         6.35 o                         
  -4   2   4         67.65         66.25         1.03 o                         
  -3   2   4          0.21          0.30         0.20 o                         
  -2   2   4        337.66        360.08         3.69 o                         
  -1   2   4        130.18        133.91         1.46 o                         
   0   2   4        322.74        324.34         2.61 o                         
   1   2   4        126.54        109.33         1.30 o                         
   2   2   4        458.08        436.65         3.25 o                         
   3   2   4         11.57         12.48         0.55 o                         
   4   2   4        828.76        862.63         7.51 o                         
   5   2   4          0.68          2.12         0.44 o                         
   6   2   4          1.22          2.40         0.57 o                         
   7   2   4          0.27          1.40         0.77 o                         
  -7   3   4        654.59        733.38        31.08 o                         
  -6   3   4          0.73         -0.35         0.61 o                         
  -5   3   4         23.41         21.98         1.10 o                         
  -4   3   4         19.37         19.76         0.70 o                         
  -3   3   4        200.65        201.91         2.18 o                         
  -2   3   4        672.45        705.97         6.03 o                         
  -1   3   4       1657.02       1645.27        10.77 o                         
   0   3   4        914.10        847.71         5.91 o                         
   1   3   4       1279.78       1246.38         8.39 o                         
   2   3   4        546.83        539.73         4.45 o                         
   3   3   4        176.71        152.27         1.80 o                         
   4   3   4        500.09        506.88         4.82 o                         
   5   3   4         18.91         20.75         1.03 o                         
   6   3   4          9.46          9.92         1.06 o                         
   7   3   4         35.50         32.75         1.52 o                         
  -7   4   4         26.64         19.84         2.24 o                         
  -6   4   4        524.08        543.73         8.15 o                         
  -5   4   4         37.97         33.85         2.29 o                         
  -4   4   4          6.40          6.93         0.49 o                         
  -3   4   4       1372.08       1375.82        11.38 o                         
  -2   4   4         50.41         61.75         1.13 o                         
  -1   4   4        189.53        210.24         2.32 o                         
   0   4   4        349.71        303.53         2.87 o                         
   1   4   4        107.64        111.48         1.72 o                         
   2   4   4        231.61        231.31         2.61 o                         
   3   4   4         99.57         99.41         1.79 o                         
   4   4   4         78.70         87.08         1.71 o                         
   5   4   4       1904.16       1899.84        15.77 o                         
   6   4   4          6.33          5.18         0.75 o                         
   7   4   4         41.09         38.68         1.73 o                         
  -6   5   4          6.75          6.67         0.86 o                         
  -5   5   4          4.22          2.59         1.21 o                         
  -4   5   4         18.27         23.35         0.72 o                         
  -3   5   4        375.76        370.23         3.30 o                         
  -2   5   4         76.45         71.92         1.42 o                         
  -1   5   4        288.72        255.01         2.81 o                         
   0   5   4        160.48        154.97         2.00 o                         
   1   5   4       4849.27       5209.67        73.62 o                         
   2   5   4        733.30        695.86         5.92 o                         
   3   5   4          2.15          4.19         0.45 o                         
   4   5   4        395.67        378.05         3.73 o                         
   5   5   4          0.66          0.37         0.56 o                         
   6   5   4        133.03        124.03         2.75 o                         
   7   5   4         76.28         72.22         3.00 o                         
  -6   6   4        102.60         98.41         2.85 o                         
  -5   6   4         59.16         49.34         1.74 o                         
  -4   6   4          1.98          4.69         0.39 o                         
  -3   6   4          7.19         11.69         0.72 o                         
  -2   6   4        116.47        131.41         2.15 o                         
  -1   6   4        348.42        350.27         3.65 o                         
   0   6   4       1320.04       1433.36        10.27 o                         
   1   6   4         74.67         64.06         1.39 o                         
   2   6   4        212.54        205.70         2.61 o                         
   3   6   4        102.37        102.18         1.91 o                         
   4   6   4         15.68         17.13         1.14 o                         
   5   6   4        692.18        689.39         8.39 o                         
   6   6   4         17.03         17.83         1.30 o                         
   7   6   4          4.79          3.60         1.21 o                         
  -6   7   4        131.19        133.22         3.80 o                         
  -5   7   4        174.73        163.23         2.26 o                         
  -4   7   4          3.11          1.83         0.40 o                         
  -3   7   4         90.83         87.10         1.82 o                         
  -2   7   4         25.02         21.55         1.00 o                         
  -1   7   4        144.56        149.39         2.19 o                         
   0   7   4         28.49         26.81         0.89 o                         
   1   7   4         63.45         77.32         1.55 o                         
   2   7   4          0.01          0.33         0.33 o                         
   3   7   4         74.49         64.82         1.58 o                         
   4   7   4        145.65        148.55         2.66 o                         
   5   7   4         37.00         42.24         1.43 o                         
   6   7   4          6.20          4.77         1.07 o                         
  -6   8   4         54.74         49.40         4.62 o                         
  -5   8   4         25.50         28.39         1.33 o                         
  -4   8   4         19.20         17.93         0.98 o                         
  -3   8   4        268.51        263.39         4.17 o                         
  -2   8   4        740.57        731.67         7.80 o                         
  -1   8   4        191.70        186.02         2.61 o                         
   0   8   4        129.68        134.74         2.08 o                         
   1   8   4        638.29        657.01         6.09 o                         
   2   8   4         59.16         51.21         1.41 o                         
   3   8   4         40.60         41.14         1.48 o                         
   4   8   4       1529.83       1538.87        16.50 o                         
   5   8   4         26.63         26.46         1.32 o                         
   6   8   4        119.83        122.61         3.26 o                         
  -5   9   4          1.22          1.37         0.68 o                         
  -4   9   4        134.85        133.28         2.74 o                         
  -3   9   4         23.02         24.32         1.82 o                         
  -2   9   4       1693.88       1702.37        18.46 o                         
  -1   9   4        208.17        204.83         3.12 o                         
   0   9   4        189.01        191.57         2.53 o                         
   1   9   4        159.01        183.37         3.04 o                         
   2   9   4         12.98          9.90         0.91 o                         
   3   9   4        757.72        704.75         9.10 o                         
   4   9   4         75.03         78.17         2.33 o                         
   5   9   4         42.42         46.25         1.76 o                         
   6   9   4         49.99         59.90         3.42 o                         
  -5  10   4        109.81        113.45         2.98 o                         
  -4  10   4          0.26          1.30         0.84 o                         
  -3  10   4        403.19        411.03         5.77 o                         
  -2  10   4         22.39         25.68         1.47 o                         
  -1  10   4          9.01         12.62         1.00 o                         
   0  10   4        765.56        724.35         7.00 o                         
   1  10   4        145.84        133.01         2.84 o                         
   2  10   4        142.86        124.44         3.02 o                         
   3  10   4         11.72         12.27         1.25 o                         
   4  10   4          9.63          8.87         1.22 o                         
   5  10   4          1.85          2.46         0.90 o                         
  -4  11   4         23.42         19.98         1.66 o                         
  -3  11   4         27.63         27.61         1.85 o                         
  -2  11   4          7.55          6.87         1.18 o                         
  -1  11   4         11.84         10.91         0.98 o                         
   0  11   4          0.86          1.23         0.53 o                         
   1  11   4        334.69        296.63         4.85 o                         
   2  11   4          0.89          1.17         0.91 o                         
   3  11   4         50.49         36.17         2.41 o                         
   4  11   4         32.68         29.84         2.10 o                         
   5  11   4          1.46          1.73         1.17 o                         
  -4  12   4          8.34          6.95         1.56 o                         
  -3  12   4          5.13          4.72         1.12 o                         
  -2  12   4         17.97         17.15         1.58 o                         
  -1  12   4         36.59         37.92         1.90 o                         
   0  12   4        187.91        165.46         3.24 o                         
   1  12   4        111.19        112.77         3.28 o                         
   2  12   4         40.30         40.63         2.22 o                         
   3  12   4          0.06          0.12         0.94 o                         
   4  12   4          6.69          7.80         1.46 o                         
  -3  13   4          0.01         -0.50         1.39 o                         
  -2  13   4          6.50          9.11         1.84 o                         
  -1  13   4         59.88         51.58         2.41 o                         
   0  13   4          5.29          6.16         1.11 o                         
   1  13   4         80.14         81.52         2.75 o                         
   2  13   4        203.34        233.21         6.10 o                         
   3  13   4         12.70         13.61         1.76 o                         
  -2  14   4         29.84         43.03         5.24 o                         
  -1  14   4          1.54          3.15         1.29 o                         
   0  14   4          4.17          4.19         1.31 o                         
   1  14   4         37.84         29.24         2.14 o                         
   2  14   4         56.18         58.99         3.13 o                         
  -1 -12   5         12.12         12.72         1.78 o                         
   0 -12   5         22.48         26.44         2.59 o                         
   1 -12   5         39.66         36.72         3.46 o                         
   2 -12   5          0.02         -0.07         1.27 o                         
  -3 -11   5         80.24         91.87         4.11 o                         
  -2 -11   5         81.49         76.84         3.42 o                         
  -1 -11   5          4.13          2.88         1.16 o                         
   0 -11   5          1.66          0.76         1.15 o                         
   1 -11   5         36.83         29.09         2.11 o                         
   2 -11   5         41.89         38.05         3.31 o                         
   3 -11   5         19.61         20.24         2.84 o                         
  -4 -10   5         35.80         42.62         3.50 o                         
  -3 -10   5         73.05         79.74         3.12 o                         
  -2 -10   5         20.28         19.93         1.90 o                         
  -1 -10   5        171.62        177.32         6.47 o                         
   0 -10   5         13.41          9.38         1.26 o                         
   1 -10   5         19.48         17.35         1.71 o                         
   2 -10   5         10.70         12.45         1.15 o                         
   3 -10   5          0.35         -0.53         0.83 o                         
   4 -10   5         19.26         16.29         1.83 o                         
  -4  -9   5         25.93         26.96         2.12 o                         
  -3  -9   5        187.48        188.42         4.79 o                         
  -2  -9   5        221.49        222.86         5.18 o                         
  -1  -9   5        224.39        208.28         4.29 o                         
   0  -9   5        240.96        252.08         4.58 o                         
   1  -9   5         95.55         78.00         2.18 o                         
   2  -9   5         36.16         48.56         1.86 o                         
   3  -9   5         91.25         89.14         3.14 o                         
   4  -9   5          0.01          0.48         0.73 o                         
   5  -9   5        682.29        721.65        15.12 o                         
  -5  -8   5          1.15          1.72         1.33 o                         
  -4  -8   5        305.32        310.98         6.12 o                         
  -3  -8   5         33.64         34.17         1.95 o                         
  -2  -8   5         23.29         22.21         1.64 o                         
  -1  -8   5        778.89        820.92        10.25 o                         
   0  -8   5          7.96         14.54         1.11 o                         
   1  -8   5          0.02         -0.20         0.44 o                         
   2  -8   5         21.73         21.28         1.21 o                         
   3  -8   5         38.35         41.17         1.79 o                         
   4  -8   5         33.16         35.26         1.81 o                         
   5  -8   5         28.91         32.41         1.87 o                         
  -5  -7   5         16.87         12.56         1.67 o                         
  -4  -7   5         10.67          8.13         1.01 o                         
  -3  -7   5        141.26        142.42         3.13 o                         
  -2  -7   5        241.23        236.14         4.34 o                         
  -1  -7   5         36.38         34.38         1.39 o                         
   0  -7   5          0.08          0.13         0.40 o                         
   1  -7   5        193.19        181.85         2.60 o                         
   2  -7   5         66.78         57.15         1.62 o                         
   3  -7   5         57.66         56.36         2.24 o                         
   4  -7   5          0.07          0.21         0.60 o                         
   5  -7   5         30.74         39.27         1.56 o                         
   6  -7   5         16.07         16.23         1.41 o                         
  -5  -6   5          8.28          5.74         1.15 o                         
  -4  -6   5        133.56        138.99         3.40 o                         
  -3  -6   5        338.49        306.44         5.09 o                         
  -2  -6   5          0.55          0.49         0.51 o                         
  -1  -6   5        269.23        266.28         3.30 o                         
   0  -6   5        233.89        255.42         3.16 o                         
   1  -6   5         81.85         90.94         1.66 o                         
   2  -6   5        573.25        586.50         5.17 o                         
   3  -6   5        296.91        283.31         4.07 o                         
   4  -6   5         32.97         30.77         1.34 o                         
   5  -6   5         10.28         12.30         0.96 o                         
   6  -6   5         11.49         15.33         1.15 o                         
  -6  -5   5          8.73          7.11         1.60 o                         
  -5  -5   5         18.90         20.16         1.65 o                         
  -4  -5   5        404.58        371.53         5.55 o                         
  -3  -5   5          0.81          2.45         0.59 o                         
  -2  -5   5        501.57        501.31         5.01 o                         
  -1  -5   5        589.57        631.23         5.57 o                         
   0  -5   5          2.12          2.88         0.41 o                         
   1  -5   5        374.80        349.58         3.40 o                         
   2  -5   5        196.87        196.29         2.50 o                         
   3  -5   5          5.51          4.90         0.56 o                         
   4  -5   5          3.61          2.95         0.55 o                         
   5  -5   5        329.48        328.48         4.34 o                         
   6  -5   5         21.73         21.76         1.12 o                         
  -6  -4   5          2.25          1.85         0.96 o                         
  -5  -4   5        423.91        454.79         6.82 o                         
  -4  -4   5        330.76        326.39         4.89 o                         
  -3  -4   5         11.41         15.10         0.81 o                         
  -2  -4   5        277.98        256.65         3.12 o                         
  -1  -4   5         43.20         47.48         1.18 o                         
   0  -4   5       1221.26       1256.22         9.03 o                         
   1  -4   5        454.39        475.96         4.17 o                         
   2  -4   5          0.87          1.77         0.34 o                         
   3  -4   5        649.07        607.23         5.79 o                         
   4  -4   5       1280.67       1264.79        10.69 o                         
   5  -4   5         64.16         66.88         1.55 o                         
   6  -4   5         97.02        101.55         2.15 o                         
   7  -4   5        119.32        135.13         3.72 o                         
  -6  -3   5          8.33         12.02         1.50 o                         
  -5  -3   5          3.42          3.43         0.72 o                         
  -4  -3   5          3.51          2.92         0.66 o                         
  -3  -3   5         91.36         94.20         1.73 o                         
  -2  -3   5        535.44        526.80         4.64 o                         
  -1  -3   5       1099.86       1123.99         8.95 o                         
   0  -3   5        267.88        277.03         2.78 o                         
   1  -3   5        200.79        202.27         2.30 o                         
   2  -3   5        225.57        231.29         2.35 o                         
   3  -3   5         45.74         56.56         1.37 o                         
   4  -3   5        557.38        530.11         4.66 o                         
   5  -3   5        672.56        662.22         5.45 o                         
   6  -3   5         41.76         41.65         1.16 o                         
   7  -3   5          0.63          2.04         0.75 o                         
  -6  -2   5         28.16         28.95         1.55 o                         
  -5  -2   5        232.45        221.35         4.07 o                         
  -4  -2   5         14.62         14.22         0.92 o                         
  -3  -2   5         40.93         41.88         0.98 o                         
  -2  -2   5        244.67        237.34         2.59 o                         
  -1  -2   5         35.74         43.76         0.98 o                         
   0  -2   5         49.34         43.52         0.97 o                         
   1  -2   5         37.82         33.60         0.77 o                         
   2  -2   5         79.54         85.40         1.20 o                         
   3  -2   5         96.79        105.29         1.45 o                         
   4  -2   5        236.92        246.86         2.62 o                         
   5  -2   5          7.22          7.30         0.49 o                         
   6  -2   5         34.54         32.94         0.91 o                         
   7  -2   5        172.20        163.84         6.16 o                         
  -6  -1   5        186.39        183.59         3.38 o                         
  -5  -1   5        112.26        108.62         2.40 o                         
  -4  -1   5         45.66         44.69         1.30 o                         
  -3  -1   5         82.41         76.88         1.56 o                         
  -2  -1   5        289.56        288.87         2.99 o                         
  -1  -1   5         24.93         29.61         0.80 o                         
   0  -1   5        504.90        506.81         4.05 o                         
   1  -1   5       1200.51       1265.11         8.74 o                         
   2  -1   5       2792.75       2800.83        18.45 o                         
   3  -1   5         20.79         24.12         0.68 o                         
   4  -1   5         14.26         13.02         0.51 o                         
   5  -1   5         39.15         49.76         1.34 o                         
   6  -1   5         27.98         27.96         1.10 o                         
   7  -1   5          0.09         -0.07         1.31 o                         
  -6   0   5          3.17          3.38         0.76 o                         
  -5   0   5         32.50         30.29         1.15 o                         
  -4   0   5       2002.47       1968.01        14.52 o                         
  -3   0   5        668.93        634.37         5.55 o                         
  -2   0   5        576.36        609.35         4.98 o                         
  -1   0   5        551.49        496.69         4.11 o                         
   0   0   5         40.62         41.91         0.87 o                         
   1   0   5         41.85         40.19         0.82 o                         
   2   0   5         78.98         68.86         0.97 o                         
   3   0   5         34.05         25.68         0.76 o                         
   4   0   5        156.75        149.39         2.24 o                         
   5   0   5          4.00          7.00         0.56 o                         
   6   0   5        389.20        365.58         3.80 o                         
   7   0   5        250.71        236.21         4.91 o                         
  -7   1   5          9.51         10.88         2.55 o                         
  -6   1   5         49.46         51.11         1.85 o                         
  -5   1   5         31.52         29.56         1.00 o                         
  -4   1   5       1242.29       1231.40         9.55 o                         
  -3   1   5       1500.73       1463.45        11.30 o                         
  -2   1   5        340.65        334.52         3.02 o                         
  -1   1   5        259.30        283.69         2.57 o                         
   0   1   5        577.26        548.26         4.06 o                         
   1   1   5        747.02        831.13         5.51 o                         
   2   1   5         97.15         91.96         1.26 o                         
   3   1   5          0.79          2.18         0.27 o                         
   4   1   5        549.20        549.08         5.46 o                         
   5   1   5         30.80         25.30         1.10 o                         
   6   1   5         22.07         25.35         1.06 o                         
   7   1   5         25.03         20.47         1.21 o                         
  -6   2   5         52.57         54.04         3.03 o                         
  -5   2   5          2.11          2.01         0.65 o                         
  -4   2   5        101.87         97.09         1.60 o                         
  -3   2   5         49.08         46.45         1.07 o                         
  -2   2   5        781.50        856.91         6.75 o                         
  -1   2   5       2084.36       2165.74        13.62 o                         
   0   2   5       1314.69       1307.52         8.67 o                         
   1   2   5         52.90         52.81         0.96 o                         
   2   2   5       2466.64       2455.85        15.03 o                         
   3   2   5         46.76         39.87         0.91 o                         
   4   2   5         14.15         13.49         0.75 o                         
   5   2   5         12.01         17.58         0.89 o                         
   6   2   5        117.55        103.88         2.18 o                         
   7   2   5          5.28          3.24         0.61 o                         
  -6   3   5         53.69         58.65         2.69 o                         
  -5   3   5          3.63          3.66         0.64 o                         
  -4   3   5        194.46        190.16         2.21 o                         
  -3   3   5        775.68        806.67         6.93 o                         
  -2   3   5         55.34         61.08         1.17 o                         
  -1   3   5       2891.23       2934.53        18.12 o                         
   0   3   5       1096.21       1082.97         7.48 o                         
   1   3   5         31.07         53.88         1.03 o                         
   2   3   5         92.81        106.91         1.61 o                         
   3   3   5         89.72         95.01         1.43 o                         
   4   3   5         46.86         41.11         1.29 o                         
   5   3   5          1.42          0.69         0.46 o                         
   6   3   5          3.43          2.73         0.84 o                         
   7   3   5         93.53         92.47         2.60 o                         
  -6   4   5          0.08          1.77         1.21 o                         
  -5   4   5         66.27         66.54         1.69 o                         
  -4   4   5          3.21          5.28         0.53 o                         
  -3   4   5         60.67         55.91         1.13 o                         
  -2   4   5        122.58        103.92         1.57 o                         
  -1   4   5          6.04          5.24         0.36 o                         
   0   4   5        122.28        103.16         1.45 o                         
   1   4   5        760.66        810.82         6.30 o                         
   2   4   5         10.73         13.00         0.66 o                         
   3   4   5       1669.84       1670.32        11.40 o                         
   4   4   5        380.67        370.35         3.79 o                         
   5   4   5         39.32         41.85         1.54 o                         
   6   4   5         25.06         25.08         1.45 o                         
   7   4   5         37.71         35.85         1.84 o                         
  -6   5   5         24.82         20.33         1.71 o                         
  -5   5   5         23.51         28.12         0.92 o                         
  -4   5   5         25.92         23.44         0.70 o                         
  -3   5   5         10.34          8.47         0.58 o                         
  -2   5   5        220.28        220.78         2.55 o                         
  -1   5   5        506.99        527.55         4.38 o                         
   0   5   5       1856.14       1846.13        12.20 o                         
   1   5   5       1715.09       1789.43        12.93 o                         
   2   5   5        243.94        252.11         2.84 o                         
   3   5   5        124.22        136.32         2.02 o                         
   4   5   5        808.03        790.66         8.06 o                         
   5   5   5        209.20        203.20         3.41 o                         
   6   5   5         40.36         40.25         1.79 o                         
   7   5   5        206.78        208.02         5.35 o                         
  -6   6   5         44.06         45.15         2.19 o                         
  -5   6   5         96.77         99.17         2.36 o                         
  -4   6   5         64.70         50.97         1.07 o                         
  -3   6   5        163.82        174.46         2.68 o                         
  -2   6   5          0.73          2.13         0.46 o                         
  -1   6   5         18.18         22.17         0.70 o                         
   0   6   5          3.55          3.21         0.43 o                         
   1   6   5       1562.02       1672.19        12.41 o                         
   2   6   5       1344.12       1432.24        11.63 o                         
   3   6   5        118.40        120.98         2.00 o                         
   4   6   5          0.19          0.49         0.48 o                         
   5   6   5         95.76         94.90         2.38 o                         
   6   6   5         72.10         74.82         2.17 o                         
   7   6   5          3.99          8.98         1.45 o                         
  -6   7   5         16.01         17.85         1.73 o                         
  -5   7   5         65.37         61.03         1.48 o                         
  -4   7   5        197.03        187.12         2.64 o                         
  -3   7   5        294.77        310.67         3.98 o                         
  -2   7   5          8.95          8.25         0.76 o                         
  -1   7   5         21.53         23.40         0.87 o                         
   0   7   5         25.95         21.24         0.82 o                         
   1   7   5        103.27        135.77         2.11 o                         
   2   7   5        104.86         98.99         1.86 o                         
   3   7   5        121.01        117.58         2.09 o                         
   4   7   5        120.75        124.92         2.49 o                         
   5   7   5          1.41          0.86         0.50 o                         
   6   7   5         46.88         53.38         2.09 o                         
  -5   8   5         63.09         63.67         1.92 o                         
  -4   8   5          0.01          0.42         0.47 o                         
  -3   8   5          9.29         11.09         1.09 o                         
  -2   8   5        109.79        103.98         2.45 o                         
  -1   8   5       1558.21       1519.12        11.63 o                         
   0   8   5        131.25        128.18         2.17 o                         
   1   8   5         45.36         47.76         1.50 o                         
   2   8   5         14.92         10.09         0.80 o                         
   3   8   5          0.05         -0.47         0.47 o                         
   4   8   5        952.08        941.92        10.76 o                         
   5   8   5         23.77         25.74         1.33 o                         
   6   8   5          0.23         -0.60         0.85 o                         
  -5   9   5         41.13         39.06         1.75 o                         
  -4   9   5         33.26         32.06         1.65 o                         
  -3   9   5         70.29         69.36         2.20 o                         
  -2   9   5        697.92        693.51         8.71 o                         
  -1   9   5         67.28         61.73         1.81 o                         
   0   9   5          6.85          7.32         0.76 o                         
   1   9   5        553.50        599.16         5.88 o                         
   2   9   5         18.68         15.35         1.09 o                         
   3   9   5         55.36         46.15         2.13 o                         
   4   9   5        269.13        274.02         4.57 o                         
   5   9   5          3.15          2.42         0.80 o                         
   6   9   5         13.01         14.19         1.80 o                         
  -5  10   5        152.28        137.42         5.66 o                         
  -4  10   5         26.67         29.25         1.62 o                         
  -3  10   5          0.82          0.07         0.88 o                         
  -2  10   5          2.44          3.25         0.80 o                         
  -1  10   5        200.97        208.11         3.82 o                         
   0  10   5        264.73        234.36         3.49 o                         
   1  10   5         28.12         28.10         1.48 o                         
   2  10   5          0.24          0.45         0.61 o                         
   3  10   5         30.29         29.20         2.21 o                         
   4  10   5         95.94         94.80         2.70 o                         
   5  10   5        128.74        122.55         3.12 o                         
  -4  11   5        125.28        128.15         3.58 o                         
  -3  11   5        305.77        300.05         5.31 o                         
  -2  11   5         19.44         18.64         1.66 o                         
  -1  11   5        491.26        477.63         5.97 o                         
   0  11   5          4.27          4.11         0.70 o                         
   1  11   5         16.81         11.32         1.41 o                         
   2  11   5          6.06          5.94         1.05 o                         
   3  11   5        139.54        118.62         3.73 o                         
   4  11   5         82.08         90.97         3.15 o                         
   5  11   5         26.47         33.44         2.65 o                         
  -4  12   5         47.48         57.88         4.62 o                         
  -3  12   5          0.03         -0.19         0.91 o                         
  -2  12   5        366.89        386.73         7.24 o                         
  -1  12   5          0.55          1.41         0.77 o                         
   0  12   5          3.60          2.14         0.75 o                         
   1  12   5         34.22         25.27         1.68 o                         
   2  12   5          0.83          0.77         0.95 o                         
   3  12   5        123.71        134.30         4.34 o                         
   4  12   5         89.13         88.30         3.38 o                         
  -3  13   5         25.00         35.67         4.43 o                         
  -2  13   5          1.53          2.17         1.24 o                         
  -1  13   5          4.06          2.94         0.92 o                         
   0  13   5        138.45        154.67         4.23 o                         
   1  13   5          4.51          1.90         0.91 o                         
   2  13   5        108.16        110.40         3.83 o                         
   3  13   5          1.28          3.71         1.29 o                         
  -2  14   5         59.75         72.74         5.26 o                         
  -1  14   5         28.11         27.57         2.34 o                         
   0  14   5          8.83          7.72         1.21 o                         
   1  14   5         71.29         89.64         3.56 o                         
   2  14   5         38.97         42.06         2.80 o                         
   0 -12   6          7.41          4.54         1.66 o                         
   1 -12   6          7.47          7.37         2.06 o                         
  -2 -11   6          0.04          0.57         1.36 o                         
  -1 -11   6          0.54          2.07         1.41 o                         
   0 -11   6         17.03         11.84         1.58 o                         
   1 -11   6          2.33          0.47         0.91 o                         
   2 -11   6         23.08         27.01         2.32 o                         
   3 -11   6          4.23          0.16         1.83 o                         
  -3 -10   6        187.96        207.58         5.77 o                         
  -2 -10   6          9.24          9.25         1.47 o                         
  -1 -10   6        181.20        193.48         4.93 o                         
   0 -10   6        191.43        192.00         5.20 o                         
   1 -10   6         65.84         56.77         2.48 o                         
   2 -10   6          4.32          0.73         0.87 o                         
   3 -10   6         25.23         21.90         2.02 o                         
   4 -10   6          1.14          1.88         1.51 o                         
  -4  -9   6          2.56          1.66         1.32 o                         
  -3  -9   6          3.09          3.62         1.21 o                         
  -2  -9   6          1.70          1.38         1.00 o                         
  -1  -9   6         75.95         86.50         3.15 o                         
   0  -9   6         32.45         40.76         2.06 o                         
   1  -9   6          5.65          4.08         0.78 o                         
   2  -9   6          1.76          1.76         0.77 o                         
   3  -9   6          3.00          1.46         0.86 o                         
   4  -9   6         18.32         16.31         1.50 o                         
  -4  -8   6          2.29          1.17         1.11 o                         
  -3  -8   6         56.06         56.74         2.70 o                         
  -2  -8   6          7.42          6.75         1.13 o                         
  -1  -8   6          0.09         -0.59         0.59 o                         
   0  -8   6        524.47        531.18         7.09 o                         
   1  -8   6          8.67          3.98         0.74 o                         
   2  -8   6         57.02         65.65         2.43 o                         
   3  -8   6         92.97         97.53         3.20 o                         
   4  -8   6          1.26          1.28         0.80 o                         
   5  -8   6          1.06         -0.12         0.91 o                         
  -5  -7   6          4.18          3.69         1.55 o                         
  -4  -7   6         25.98         21.58         1.63 o                         
  -3  -7   6         31.50         24.69         2.56 o                         
  -2  -7   6          0.63          0.41         0.64 o                         
  -1  -7   6         10.05          9.60         0.97 o                         
   0  -7   6          0.19          0.40         0.56 o                         
   1  -7   6         37.71         43.21         1.41 o                         
   2  -7   6        266.44        271.64         3.82 o                         
   3  -7   6         97.67         88.90         2.36 o                         
   4  -7   6          1.56         -0.35         0.66 o                         
   5  -7   6          8.05          8.63         1.18 o                         
   6  -7   6          0.44          1.41         1.05 o                         
  -5  -6   6          0.82         -0.35         0.95 o                         
  -4  -6   6         19.19         13.38         1.26 o                         
  -3  -6   6          3.64          1.28         0.91 o                         
  -2  -6   6         73.84         76.42         2.18 o                         
  -1  -6   6          9.94          8.20         0.79 o                         
   0  -6   6         84.38         89.20         1.76 o                         
   1  -6   6         21.97         26.08         0.97 o                         
   2  -6   6         10.50          9.52         0.77 o                         
   3  -6   6        461.53        446.87         6.68 o                         
   4  -6   6          6.29          8.32         0.83 o                         
   5  -6   6          1.06          0.71         0.64 o                         
   6  -6   6          0.26          0.05         0.77 o                         
  -5  -5   6          0.39          1.26         0.97 o                         
  -4  -5   6          0.01          0.47         0.76 o                         
  -3  -5   6        338.09        316.78         5.00 o                         
  -2  -5   6         94.41        101.53         2.14 o                         
  -1  -5   6         68.31         72.64         1.63 o                         
   0  -5   6         10.06         11.03         0.75 o                         
   1  -5   6         17.29         14.77         0.80 o                         
   2  -5   6         58.43         65.44         1.40 o                         
   3  -5   6        591.48        595.76         6.42 o                         
   4  -5   6         71.30         77.29         1.91 o                         
   5  -5   6        362.39        360.53         4.88 o                         
   6  -5   6        110.27        109.11         2.08 o                         
  -6  -4   6        129.20        137.07         4.98 o                         
  -5  -4   6         60.80         66.47         2.42 o                         
  -4  -4   6          4.72          2.69         0.82 o                         
  -3  -4   6          0.94          0.63         0.50 o                         
  -2  -4   6         51.45         49.79         1.30 o                         
  -1  -4   6        169.69        196.75         2.52 o                         
   0  -4   6        527.70        507.11         4.49 o                         
   1  -4   6         36.30         33.49         0.92 o                         
   2  -4   6        657.65        683.61         5.23 o                         
   3  -4   6       1498.25       1466.02        12.43 o                         
   4  -4   6         37.66         34.37         1.20 o                         
   5  -4   6         48.38         50.95         1.48 o                         
   6  -4   6          0.18         -0.07         0.53 o                         
  -6  -3   6          8.82          8.61         1.52 o                         
  -5  -3   6          0.10         -0.72         0.72 o                         
  -4  -3   6         44.18         40.65         1.79 o                         
  -3  -3   6        415.51        415.83         4.39 o                         
  -2  -3   6         95.20        109.28         2.02 o                         
  -1  -3   6         54.76         58.59         1.24 o                         
   0  -3   6         82.83         94.68         1.59 o                         
   1  -3   6         88.50         96.95         1.58 o                         
   2  -3   6         37.10         29.05         0.79 o                         
   3  -3   6        474.87        478.35         4.57 o                         
   4  -3   6         35.52         33.78         1.13 o                         
   5  -3   6         73.16         73.04         1.66 o                         
   6  -3   6         92.46         93.39         1.61 o                         
   7  -3   6          5.23          3.08         1.70 o                         
  -6  -2   6        106.65        114.31         2.93 o                         
  -5  -2   6         39.87         43.27         1.74 o                         
  -4  -2   6          1.00          0.36         0.65 o                         
  -3  -2   6        272.61        274.97         2.99 o                         
  -2  -2   6        119.61        111.73         1.75 o                         
  -1  -2   6          0.11          0.89         0.29 o                         
   0  -2   6        204.24        198.46         2.42 o                         
   1  -2   6         20.06         20.99         0.71 o                         
   2  -2   6        627.50        661.84         5.15 o                         
   3  -2   6        754.05        778.50         6.82 o                         
   4  -2   6          0.04          0.04         0.29 o                         
   5  -2   6         67.09         67.80         1.35 o                         
   6  -2   6         61.14         60.74         1.48 o                         
   7  -2   6        227.37        245.77         5.23 o                         
  -6  -1   6         24.09         24.94         1.48 o                         
  -5  -1   6         68.76         68.32         2.14 o                         
  -4  -1   6        659.15        647.44         6.79 o                         
  -3  -1   6         32.57         30.98         1.10 o                         
  -2  -1   6       3595.13       3669.69        24.50 o                         
  -1  -1   6         40.36         33.97         0.88 o                         
   0  -1   6         64.24         59.97         1.19 o                         
   1  -1   6         73.25         82.61         1.37 o                         
   2  -1   6       1553.10       1604.24        11.00 o                         
   3  -1   6        408.61        405.33         3.39 o                         
   4  -1   6         84.85         77.08         1.29 o                         
   5  -1   6          5.33          8.13         0.63 o                         
   6  -1   6          2.54          1.64         0.53 o                         
   7  -1   6        188.54        182.46         3.64 o                         
  -6   0   6         15.59         18.88         1.20 o                         
  -5   0   6          7.73          6.71         0.87 o                         
  -4   0   6        343.85        333.41         5.01 o                         
  -3   0   6        932.85        951.14         8.29 o                         
  -2   0   6        430.65        410.06         3.73 o                         
  -1   0   6          8.90          9.46         0.54 o                         
   0   0   6        633.54        644.20         4.98 o                         
   1   0   6         62.15         68.93         1.12 o                         
   2   0   6       1759.11       1795.21        11.70 o                         
   3   0   6          0.25          2.70         0.28 o                         
   4   0   6          3.20          3.80         0.44 o                         
   5   0   6          2.70          4.32         0.53 o                         
   6   0   6         49.00         47.86         1.56 o                         
   7   0   6          2.56          5.20         0.83 o                         
  -6   1   6          0.41          1.04         0.64 o                         
  -5   1   6          6.67          5.69         0.66 o                         
  -4   1   6        248.64        249.18         3.20 o                         
  -3   1   6         11.61         14.05         0.72 o                         
  -2   1   6       4366.60       4370.80        28.54 o                         
  -1   1   6        189.78        208.02         2.39 o                         
   0   1   6        350.01        317.00         2.93 o                         
   1   1   6         22.48         25.12         0.67 o                         
   2   1   6        610.48        682.63         5.34 o                         
   3   1   6        418.56        401.86         3.56 o                         
   4   1   6         68.14         73.64         1.52 o                         
   5   1   6         32.66         25.95         1.01 o                         
   6   1   6         99.97         91.89         1.95 o                         
   7   1   6          5.35          4.67         0.74 o                         
  -6   2   6        103.01        109.53         2.99 o                         
  -5   2   6          0.14         -0.36         0.36 o                         
  -4   2   6         40.05         37.92         1.10 o                         
  -3   2   6          0.04         -0.09         0.31 o                         
  -2   2   6        111.52        105.64         1.45 o                         
  -1   2   6        148.83        143.21         1.74 o                         
   0   2   6        199.61        202.32         2.24 o                         
   1   2   6        143.04        145.64         1.74 o                         
   2   2   6         46.50         50.04         0.97 o                         
   3   2   6          9.04          8.73         0.56 o                         
   4   2   6        226.00        233.27         2.96 o                         
   5   2   6          2.22          2.99         0.73 o                         
   6   2   6         14.05         11.82         0.91 o                         
   7   2   6          0.08          1.01         0.62 o                         
  -6   3   6          4.78          4.86         1.79 o                         
  -5   3   6          0.03          0.65         0.56 o                         
  -4   3   6         57.57         63.14         1.47 o                         
  -3   3   6         22.57         31.35         0.98 o                         
  -2   3   6         29.80         31.58         1.08 o                         
  -1   3   6        373.12        380.46         3.33 o                         
   0   3   6        108.53         93.83         1.41 o                         
   1   3   6        216.56        215.71         2.38 o                         
   2   3   6          0.49          0.65         0.24 o                         
   3   3   6        315.24        294.38         3.08 o                         
   4   3   6        213.20        215.08         3.23 o                         
   5   3   6        126.71        125.97         2.50 o                         
   6   3   6        282.83        274.09         4.16 o                         
   7   3   6         14.03         17.11         1.36 o                         
  -6   4   6         39.41         50.49         2.42 o                         
  -5   4   6          0.02          0.60         0.71 o                         
  -4   4   6        362.05        338.75         3.73 o                         
  -3   4   6        143.49        150.35         2.24 o                         
  -2   4   6        156.10        164.56         2.39 o                         
  -1   4   6        308.08        316.20         2.97 o                         
   0   4   6        187.48        174.54         2.01 o                         
   1   4   6        142.66        118.82         1.77 o                         
   2   4   6        196.70        231.23         2.74 o                         
   3   4   6         13.99         12.10         0.65 o                         
   4   4   6        809.28        800.35         7.01 o                         
   5   4   6         34.95         33.97         1.49 o                         
   6   4   6         57.21         61.84         2.17 o                         
   7   4   6        108.23        111.27         3.52 o                         
  -6   5   6          4.19          4.24         0.97 o                         
  -5   5   6          0.57          1.72         0.44 o                         
  -4   5   6        180.32        154.29         2.58 o                         
  -3   5   6         85.87         79.10         1.48 o                         
  -2   5   6         86.66         83.90         1.55 o                         
  -1   5   6         47.19         50.11         1.05 o                         
   0   5   6         92.32         70.86         1.35 o                         
   1   5   6        712.86        725.85         5.90 o                         
   2   5   6         68.20         69.68         1.47 o                         
   3   5   6        246.97        254.46         3.02 o                         
   4   5   6       1395.34       1378.87        10.86 o                         
   5   5   6        154.25        151.15         3.29 o                         
   6   5   6         21.18         19.01         1.45 o                         
   7   5   6          9.63          7.57         1.94 o                         
  -6   6   6         25.83         25.39         2.57 o                         
  -5   6   6         29.14         24.59         1.18 o                         
  -4   6   6        152.41        143.40         2.10 o                         
  -3   6   6         52.79         45.72         1.01 o                         
  -2   6   6         22.96         21.99         0.86 o                         
  -1   6   6          2.81          2.80         0.36 o                         
   0   6   6        410.61        461.82         4.66 o                         
   1   6   6         13.33         12.91         0.81 o                         
   2   6   6        441.06        515.89         4.83 o                         
   3   6   6          0.01         -0.27         0.38 o                         
   4   6   6        125.77        123.95         2.39 o                         
   5   6   6         84.62         83.28         2.17 o                         
   6   6   6          2.93          1.86         0.84 o                         
   7   6   6          0.02         -0.84         1.12 o                         
  -6   7   6          7.62         14.01         2.95 o                         
  -5   7   6         58.22         59.78         2.03 o                         
  -4   7   6        109.17         96.09         2.06 o                         
  -3   7   6         13.17         11.07         0.91 o                         
  -2   7   6          3.10          2.98         0.77 o                         
  -1   7   6        588.01        554.31         5.23 o                         
   0   7   6         17.65         14.89         0.78 o                         
   1   7   6          0.02          0.12         0.34 o                         
   2   7   6         69.34         67.11         1.60 o                         
   3   7   6         33.40         33.01         1.18 o                         
   4   7   6       3453.41       3445.58        30.12 o                         
   5   7   6        191.57        202.77         3.72 o                         
   6   7   6          2.34          1.04         0.76 o                         
  -5   8   6         33.52         34.81         1.53 o                         
  -4   8   6          8.91         10.62         0.90 o                         
  -3   8   6         12.14         11.41         1.00 o                         
  -2   8   6        102.70         95.77         2.54 o                         
  -1   8   6        583.82        557.96         5.89 o                         
   0   8   6         51.03         51.28         1.39 o                         
   1   8   6        599.47        605.85         5.69 o                         
   2   8   6          0.85          2.19         0.48 o                         
   3   8   6          5.40          1.93         0.68 o                         
   4   8   6         79.24         82.01         2.32 o                         
   5   8   6         98.66        104.60         2.57 o                         
   6   8   6         80.44         88.37         2.70 o                         
  -5   9   6          7.54          7.91         0.93 o                         
  -4   9   6          2.57          1.57         0.84 o                         
  -3   9   6         93.63         90.80         2.39 o                         
  -2   9   6         82.25         85.09         2.74 o                         
  -1   9   6       1698.83       1730.27        16.36 o                         
   0   9   6          4.57          5.94         0.68 o                         
   1   9   6         12.45          9.04         0.77 o                         
   2   9   6         26.56         24.08         1.34 o                         
   3   9   6         55.13         45.08         1.82 o                         
   4   9   6         20.94         20.88         1.36 o                         
   5   9   6         60.86         63.48         2.17 o                         
   6   9   6          9.81          8.12         1.58 o                         
  -5  10   6         86.89         87.25         3.44 o                         
  -4  10   6         33.39         37.80         1.89 o                         
  -3  10   6         10.15         13.17         1.32 o                         
  -2  10   6         85.04         80.23         2.61 o                         
  -1  10   6        880.82        847.53        12.45 o                         
   0  10   6         32.74         33.95         1.40 o                         
   1  10   6         75.98         72.31         2.29 o                         
   2  10   6          4.84          4.49         0.95 o                         
   3  10   6         30.67         38.41         1.82 o                         
   4  10   6         65.91         67.65         2.30 o                         
   5  10   6         14.54         14.72         1.40 o                         
  -4  11   6          0.05          0.26         0.97 o                         
  -3  11   6         60.99         58.30         2.46 o                         
  -2  11   6         11.06          8.29         1.25 o                         
  -1  11   6        301.41        297.05         4.91 o                         
   0  11   6         66.74         63.57         2.77 o                         
   1  11   6         42.36         34.68         1.77 o                         
   2  11   6         48.11         42.36         2.04 o                         
   3  11   6         13.32         23.07         1.93 o                         
   4  11   6          8.26          8.63         1.29 o                         
   5  11   6          1.72          1.57         1.13 o                         
  -3  12   6         66.41         68.74         2.93 o                         
  -2  12   6          0.03          1.22         0.89 o                         
  -1  12   6         20.28         16.68         1.45 o                         
   0  12   6        102.06        107.14         2.59 o                         
   1  12   6          9.01          9.72         1.31 o                         
   2  12   6          0.36          0.29         0.95 o                         
   3  12   6          0.99          0.32         0.92 o                         
   4  12   6        234.06        249.28         6.11 o                         
  -3  13   6          9.40         11.49         2.42 o                         
  -2  13   6          2.79          5.05         1.53 o                         
  -1  13   6         10.88          9.04         1.30 o                         
   0  13   6        225.65        239.02         4.36 o                         
   1  13   6         88.53         88.25         2.74 o                         
   2  13   6          1.46          1.91         1.15 o                         
   3  13   6          4.22          5.24         1.50 o                         
  -1  14   6         90.96         99.53         3.94 o                         
   0  14   6          7.37          7.42         1.46 o                         
   1  14   6          1.30          1.74         1.18 o                         
   2  14   6         86.27         83.39         3.57 o                         
  -1 -11   7         63.88         66.23         3.27 o                         
   0 -11   7         25.72         21.49         1.98 o                         
   1 -11   7         46.91         44.64         3.05 o                         
   2 -11   7         44.87         48.46         3.20 o                         
  -2 -10   7         32.90         35.77         5.08 o                         
  -1 -10   7          2.99          2.07         1.16 o                         
   0 -10   7        320.42        313.22         6.36 o                         
   1 -10   7          0.50         -0.17         0.81 o                         
   2 -10   7         27.62         32.16         2.36 o                         
   3 -10   7         52.50         48.44         4.62 o                         
  -3  -9   7        106.15        106.74         4.18 o                         
  -2  -9   7         36.20         34.45         2.53 o                         
  -1  -9   7         97.14         93.98         3.35 o                         
   0  -9   7        757.55        751.72        11.58 o                         
   1  -9   7          0.15          0.82         0.69 o                         
   2  -9   7         10.31         10.87         1.12 o                         
   3  -9   7         17.23         12.31         1.46 o                         
   4  -9   7          1.62          0.91         1.22 o                         
  -4  -8   7          0.01          1.58         1.30 o                         
  -3  -8   7        143.44        146.40         4.04 o                         
  -2  -8   7          2.51          1.03         0.90 o                         
  -1  -8   7         72.47         67.86         2.70 o                         
   0  -8   7        236.00        222.19         4.35 o                         
   1  -8   7        121.32        113.08         2.74 o                         
   2  -8   7         24.03         27.83         1.62 o                         
   3  -8   7          0.04         -0.13         0.60 o                         
   4  -8   7         19.35         24.01         1.94 o                         
   5  -8   7         94.93         96.10         4.16 o                         
  -4  -7   7          1.91          2.44         1.02 o                         
  -3  -7   7         30.78         21.85         1.66 o                         
  -2  -7   7         49.59         46.32         2.22 o                         
  -1  -7   7         58.39         67.60         2.39 o                         
   0  -7   7          7.88          7.50         0.91 o                         
   1  -7   7         73.77         71.66         2.25 o                         
   2  -7   7         42.01         37.81         1.54 o                         
   3  -7   7        149.01        144.75         2.64 o                         
   4  -7   7          4.62          5.07         0.97 o                         
   5  -7   7          0.00         -0.05         0.80 o                         
  -5  -6   7         12.91         12.02         2.08 o                         
  -4  -6   7         79.61         70.41         2.28 o                         
  -3  -6   7        141.12        137.04         3.36 o                         
  -2  -6   7         11.39         10.55         1.14 o                         
  -1  -6   7          2.36          3.10         0.71 o                         
   0  -6   7         68.70         69.53         1.98 o                         
   1  -6   7          4.14          6.04         0.65 o                         
   2  -6   7         42.88         45.31         1.45 o                         
   3  -6   7         35.83         38.88         1.28 o                         
   4  -6   7        137.62        142.74         3.42 o                         
   5  -6   7          0.00         -0.46         0.86 o                         
   6  -6   7         28.65         30.55         2.04 o                         
  -5  -5   7         79.76         78.47         2.97 o                         
  -4  -5   7          2.25          4.12         0.80 o                         
  -3  -5   7        244.42        240.24         4.35 o                         
  -2  -5   7        132.62        136.62         2.91 o                         
  -1  -5   7        589.38        604.13         6.14 o                         
   0  -5   7         36.91         39.82         1.21 o                         
   1  -5   7         99.46         91.82         1.83 o                         
   2  -5   7         42.47         39.27         1.10 o                         
   3  -5   7        138.58        118.99         2.04 o                         
   4  -5   7        284.67        286.82         4.22 o                         
   5  -5   7          3.58          4.61         0.75 o                         
   6  -5   7        190.63        192.45         4.62 o                         
  -5  -4   7         53.08         54.19         2.36 o                         
  -4  -4   7         58.65         59.18         1.67 o                         
  -3  -4   7         68.33         71.96         2.12 o                         
  -2  -4   7        158.39        152.76         2.88 o                         
  -1  -4   7        513.97        505.61         4.76 o                         
   0  -4   7        477.62        511.85         4.70 o                         
   1  -4   7          1.44          1.64         0.42 o                         
   2  -4   7         85.12         83.40         1.41 o                         
   3  -4   7         78.57         74.12         1.58 o                         
   4  -4   7          1.39          1.67         0.71 o                         
   5  -4   7         27.17         25.82         1.27 o                         
   6  -4   7         24.67         21.11         1.19 o                         
  -6  -3   7          2.52          5.71         1.51 o                         
  -5  -3   7          0.41          0.90         0.79 o                         
  -4  -3   7          6.48          4.95         0.87 o                         
  -3  -3   7         17.41         18.26         1.06 o                         
  -2  -3   7         38.46         37.90         1.14 o                         
  -1  -3   7        233.28        233.91         2.93 o                         
   0  -3   7        257.40        254.10         3.05 o                         
   1  -3   7        323.57        308.11         3.15 o                         
   2  -3   7        209.79        197.05         2.56 o                         
   3  -3   7        254.77        255.41         2.77 o                         
   4  -3   7          1.89          0.72         0.51 o                         
   5  -3   7         84.07         87.89         1.96 o                         
   6  -3   7         36.76         40.86         1.39 o                         
   7  -3   7         19.04         18.17         4.78 o                         
  -6  -2   7         17.91         18.44         1.99 o                         
  -5  -2   7         49.30         57.87         2.23 o                         
  -4  -2   7          8.35          7.17         0.86 o                         
  -3  -2   7        142.58        134.38         2.45 o                         
  -2  -2   7        394.05        393.71         4.01 o                         
  -1  -2   7       1276.79       1273.59         9.25 o                         
   0  -2   7        212.03        239.90         2.76 o                         
   1  -2   7         22.05         22.52         0.77 o                         
   2  -2   7          5.04          3.72         0.45 o                         
   3  -2   7        267.10        268.38         2.68 o                         
   4  -2   7         26.75         27.81         0.91 o                         
   5  -2   7          2.17          1.59         0.32 o                         
   6  -2   7         28.56         27.46         1.37 o                         
   7  -2   7         32.09         34.82         1.47 o                         
  -6  -1   7        197.83        202.54         6.26 o                         
  -5  -1   7          1.46          1.60         0.66 o                         
  -4  -1   7          0.97          0.91         0.59 o                         
  -3  -1   7        643.27        647.19         6.22 o                         
  -2  -1   7        357.71        373.90         4.08 o                         
  -1  -1   7          5.18          4.33         0.45 o                         
   0  -1   7         33.60         30.43         0.88 o                         
   1  -1   7        189.70        202.02         2.36 o                         
   2  -1   7       2137.42       2109.55        13.38 o                         
   3  -1   7        252.92        256.61         2.59 o                         
   4  -1   7          3.61          5.55         0.45 o                         
   5  -1   7        700.52        648.90         7.11 o                         
   6  -1   7         35.62         33.33         1.32 o                         
   7  -1   7         33.71         30.67         1.69 o                         
  -6   0   7         33.46         38.23         2.05 o                         
  -5   0   7         16.20         14.59         1.12 o                         
  -4   0   7        585.27        583.96         6.37 o                         
  -3   0   7        347.57        338.39         4.41 o                         
  -2   0   7         11.62         15.11         0.71 o                         
  -1   0   7        389.45        386.10         3.75 o                         
   0   0   7        510.44        502.62         4.45 o                         
   1   0   7        933.86        957.72         6.82 o                         
   2   0   7       2971.30       2981.45        18.25 o                         
   3   0   7        350.43        351.57         3.18 o                         
   4   0   7        178.59        177.67         2.56 o                         
   5   0   7         79.23         75.14         1.92 o                         
   6   0   7        144.82        133.83         2.57 o                         
   7   0   7         12.30         16.23         1.39 o                         
  -6   1   7        379.39        371.37         7.47 o                         
  -5   1   7         11.70         13.35         1.03 o                         
  -4   1   7        464.82        462.13         5.81 o                         
  -3   1   7        302.32        294.91         3.46 o                         
  -2   1   7       1163.75       1190.10         8.70 o                         
  -1   1   7         34.17         31.07         0.85 o                         
   0   1   7        254.62        259.27         2.70 o                         
   1   1   7       1859.73       1918.79        12.29 o                         
   2   1   7         26.05         26.14         0.73 o                         
   3   1   7          0.86          1.23         0.35 o                         
   4   1   7         10.55          8.79         0.67 o                         
   5   1   7         26.77         18.13         1.09 o                         
   6   1   7        193.61        187.27         3.25 o                         
   7   1   7          2.21          1.64         0.81 o                         
  -6   2   7        209.94        231.08         4.41 o                         
  -5   2   7         25.03         28.56         1.19 o                         
  -4   2   7         54.47         52.13         1.56 o                         
  -3   2   7         19.61         20.98         0.85 o                         
  -2   2   7        227.86        218.14         2.45 o                         
  -1   2   7       1100.97       1106.93         7.88 o                         
   0   2   7        769.64        770.55         5.91 o                         
   1   2   7        109.35        100.20         1.58 o                         
   2   2   7         24.55         30.60         0.85 o                         
   3   2   7          3.55          2.91         0.40 o                         
   4   2   7         54.07         54.56         1.43 o                         
   5   2   7        217.69        219.74         3.37 o                         
   6   2   7         57.00         53.30         1.71 o                         
   7   2   7          4.59          5.13         0.89 o                         
  -6   3   7        122.36        128.35         3.43 o                         
  -5   3   7          7.95          8.62         0.78 o                         
  -4   3   7         48.37         44.68         1.30 o                         
  -3   3   7        107.21        102.08         1.83 o                         
  -2   3   7         58.82         50.37         1.06 o                         
  -1   3   7        652.00        673.67         5.32 o                         
   0   3   7         31.57         28.41         0.86 o                         
   1   3   7        133.63        106.68         1.64 o                         
   2   3   7         22.88         25.44         0.78 o                         
   3   3   7         23.88         24.57         0.63 o                         
   4   3   7        155.95        158.03         2.56 o                         
   5   3   7         74.32         67.45         1.95 o                         
   6   3   7        231.63        229.28         4.41 o                         
   7   3   7          1.04          1.14         0.93 o                         
  -6   4   7        259.28        286.04         7.25 o                         
  -5   4   7         64.00         58.39         1.72 o                         
  -4   4   7        145.15        151.40         2.82 o                         
  -3   4   7          0.31          0.34         0.39 o                         
  -2   4   7        251.95        230.33         2.75 o                         
  -1   4   7         18.06         19.20         0.69 o                         
   0   4   7       2237.79       2248.44        15.72 o                         
   1   4   7        273.75        274.01         2.86 o                         
   2   4   7        503.38        497.15         4.34 o                         
   3   4   7        791.92        791.70         6.26 o                         
   4   4   7         72.21         74.49         2.07 o                         
   5   4   7         57.15         58.38         1.97 o                         
   6   4   7          0.08         -0.09         0.79 o                         
   7   4   7        105.70        122.65         4.17 o                         
  -6   5   7          2.34          1.49         1.53 o                         
  -5   5   7         62.89         61.23         1.44 o                         
  -4   5   7        139.69        121.94         2.19 o                         
  -3   5   7        385.12        417.86         4.68 o                         
  -2   5   7        661.72        666.83         6.35 o                         
  -1   5   7         71.42         77.65         1.35 o                         
   0   5   7        397.51        415.63         3.78 o                         
   1   5   7        111.90        127.61         1.94 o                         
   2   5   7        510.60        507.25         4.91 o                         
   3   5   7        184.67        177.75         2.67 o                         
   4   5   7         39.37         33.84         1.28 o                         
   5   5   7        148.40        145.73         3.35 o                         
   6   5   7        138.98        135.19         3.28 o                         
   7   5   7        212.65        221.30         5.52 o                         
  -6   6   7         53.80         55.93         4.44 o                         
  -5   6   7          6.26          4.52         0.61 o                         
  -4   6   7        465.76        456.69         4.80 o                         
  -3   6   7         63.19         60.60         1.69 o                         
  -2   6   7         48.03         46.87         1.27 o                         
  -1   6   7        257.16        267.93         3.70 o                         
   0   6   7         89.07         94.10         1.63 o                         
   1   6   7         39.01         32.00         1.03 o                         
   2   6   7         34.58         36.21         1.28 o                         
   3   6   7          0.79          0.19         0.40 o                         
   4   6   7        371.74        350.94         4.38 o                         
   5   6   7         67.75         62.99         1.82 o                         
   6   6   7        155.66        154.23         3.69 o                         
   7   6   7        157.69        176.89         5.55 o                         
  -5   7   7         29.01         27.76         1.54 o                         
  -4   7   7          5.05          5.58         0.71 o                         
  -3   7   7         53.31         45.89         2.08 o                         
  -2   7   7         85.95         87.31         2.37 o                         
  -1   7   7        376.28        357.94         3.97 o                         
   0   7   7        224.96        244.30         3.40 o                         
   1   7   7          3.96          3.49         0.57 o                         
   2   7   7        574.49        545.20         6.08 o                         
   3   7   7          0.01         -0.46         0.46 o                         
   4   7   7         22.86         29.30         1.45 o                         
   5   7   7        508.69        515.06         5.75 o                         
   6   7   7         13.42         13.04         1.41 o                         
  -5   8   7         49.54         53.82         1.83 o                         
  -4   8   7         44.20         45.04         1.64 o                         
  -3   8   7         41.09         40.49         1.62 o                         
  -2   8   7         44.83         46.67         1.84 o                         
  -1   8   7       1733.07       1667.47        13.64 o                         
   0   8   7         10.68          9.12         0.72 o                         
   1   8   7         88.91         96.34         1.97 o                         
   2   8   7        119.40        143.65         2.72 o                         
   3   8   7         12.19         10.94         0.97 o                         
   4   8   7        163.21        169.03         3.14 o                         
   5   8   7        154.72        154.99         2.98 o                         
   6   8   7          2.90          2.21         1.03 o                         
  -5   9   7          5.04          4.78         1.00 o                         
  -4   9   7        104.54        111.30         2.77 o                         
  -3   9   7          0.90          1.19         0.65 o                         
  -2   9   7        681.94        685.75         9.76 o                         
  -1   9   7          8.59         11.98         1.01 o                         
   0   9   7          1.17          1.32         0.54 o                         
   1   9   7         34.78         30.59         1.35 o                         
   2   9   7         43.81         39.29         1.59 o                         
   3   9   7          0.03         -0.14         0.59 o                         
   4   9   7          0.11         -0.21         0.67 o                         
   5   9   7         46.21         38.89         1.74 o                         
   6   9   7         27.42         30.30         3.93 o                         
  -4  10   7         10.58          8.43         1.11 o                         
  -3  10   7          1.34          1.75         0.86 o                         
  -2  10   7         98.50         90.12         3.09 o                         
  -1  10   7          6.21          9.67         1.16 o                         
   0  10   7         25.40         25.19         1.57 o                         
   1  10   7         64.81         69.54         2.18 o                         
   2  10   7        974.32        826.97        11.36 o                         
   3  10   7          8.03         12.67         1.25 o                         
   4  10   7          4.94          4.04         0.90 o                         
   5  10   7          5.38          4.35         1.04 o                         
  -4  11   7         77.98         98.51         3.76 o                         
  -3  11   7        119.08        128.68         3.66 o                         
  -2  11   7         30.06         32.15         2.12 o                         
  -1  11   7        212.94        213.98         4.07 o                         
   0  11   7          0.50          0.42         0.77 o                         
   1  11   7        224.16        188.84         4.34 o                         
   2  11   7        126.42        122.75         4.04 o                         
   3  11   7        138.53        149.57         4.22 o                         
   4  11   7         10.06         12.54         1.52 o                         
   5  11   7         14.59         12.12         1.74 o                         
  -3  12   7          5.23          4.92         1.51 o                         
  -2  12   7          0.00          0.13         0.95 o                         
  -1  12   7         69.73         70.53         2.64 o                         
   0  12   7        124.50        124.45         2.70 o                         
   1  12   7          0.17         -0.42         0.69 o                         
   2  12   7        221.01        197.70         5.24 o                         
   3  12   7        103.85         98.35         3.63 o                         
   4  12   7          8.97          9.05         1.64 o                         
  -2  13   7          8.39          7.64         2.08 o                         
  -1  13   7        108.85        126.14         4.23 o                         
   0  13   7         48.63         48.95         1.97 o                         
   1  13   7          4.70          8.30         1.14 o                         
   2  13   7          0.12          0.73         0.98 o                         
   3  13   7          6.93          6.92         1.46 o                         
  -1  14   7         69.49         80.90         3.47 o                         
   0  14   7          4.58          5.36         1.41 o                         
   1  14   7         49.73         51.46         2.59 o                         
   2  14   7         15.08         16.65         2.00 o                         
  -1 -10   8         10.43          9.80         1.67 o                         
   0 -10   8          0.01          3.17         1.26 o                         
   1 -10   8        258.46        263.01         6.30 o                         
   2 -10   8          4.44          4.32         1.40 o                         
   3 -10   8         97.51        104.42         9.65 o                         
  -3  -9   8         17.37         14.97         2.00 o                         
  -2  -9   8         46.19         46.58         3.25 o                         
  -1  -9   8         16.22         14.52         1.74 o                         
   0  -9   8        292.45        315.75         6.33 o                         
   1  -9   8         19.71         21.63         1.74 o                         
   2  -9   8          0.72         -0.86         0.93 o                         
   3  -9   8         39.35         41.99         2.97 o                         
   4  -9   8        123.32        139.11         5.67 o                         
  -3  -8   8        139.19        148.01         4.99 o                         
  -2  -8   8         93.21         92.25         4.26 o                         
  -1  -8   8         54.12         53.98         2.54 o                         
   0  -8   8         98.69        104.10         3.16 o                         
   1  -8   8         89.84         96.51         2.62 o                         
   2  -8   8         20.05         20.59         1.88 o                         
   3  -8   8         20.13         24.27         1.56 o                         
   4  -8   8        133.67        146.49         4.37 o                         
  -4  -7   8         21.03         17.44         1.92 o                         
  -3  -7   8         37.19         37.03         2.21 o                         
  -2  -7   8        125.42        131.01         4.30 o                         
  -1  -7   8          0.97          2.10         0.84 o                         
   0  -7   8         20.73         20.08         1.53 o                         
   1  -7   8         31.05         27.78         1.73 o                         
   2  -7   8         27.63         29.93         1.52 o                         
   3  -7   8        255.24        276.72         6.45 o                         
   4  -7   8         77.61         78.55         2.88 o                         
   5  -7   8         28.15         31.31         3.24 o                         
  -4  -6   8          0.11         -0.88         0.88 o                         
  -3  -6   8        157.22        149.75         3.82 o                         
  -2  -6   8        187.95        180.42         3.97 o                         
  -1  -6   8         10.28         11.75         1.24 o                         
   0  -6   8         92.12         90.33         2.96 o                         
   1  -6   8         27.43         29.18         1.38 o                         
   2  -6   8        232.80        230.91         3.72 o                         
   3  -6   8         21.52         23.41         1.26 o                         
   4  -6   8         66.06         68.82         2.42 o                         
   5  -6   8          1.60          1.66         0.82 o                         
  -5  -5   8         23.23         24.68         2.56 o                         
  -4  -5   8        184.43        182.22         3.42 o                         
  -3  -5   8         53.06         48.65         1.86 o                         
  -2  -5   8         13.32         12.15         1.19 o                         
  -1  -5   8          4.47          4.45         0.76 o                         
   0  -5   8        242.75        245.98         3.68 o                         
   1  -5   8         16.25         18.86         1.06 o                         
   2  -5   8         49.00         48.95         1.28 o                         
   3  -5   8        449.17        447.40         5.29 o                         
   4  -5   8        157.31        159.96         4.71 o                         
   5  -5   8         31.61         27.34         1.58 o                         
   6  -5   8         40.03         39.09         2.42 o                         
  -5  -4   8          3.13          3.07         1.45 o                         
  -4  -4   8          0.02          1.19         0.75 o                         
  -3  -4   8         14.09         15.01         1.13 o                         
  -2  -4   8          6.44          5.25         0.81 o                         
  -1  -4   8        174.22        176.61         2.90 o                         
   0  -4   8        597.66        603.94         5.44 o                         
   1  -4   8        100.18         98.96         1.74 o                         
   2  -4   8        224.33        230.58         2.77 o                         
   3  -4   8         36.83         33.63         1.21 o                         
   4  -4   8          9.14          8.93         0.95 o                         
   5  -4   8        217.46        213.44         3.96 o                         
   6  -4   8        526.29        533.44         7.55 o                         
  -5  -3   8          5.48          2.53         1.01 o                         
  -4  -3   8        100.14         95.95         2.86 o                         
  -3  -3   8        146.43        138.05         3.31 o                         
  -2  -3   8         19.19         19.05         1.23 o                         
  -1  -3   8       1130.34       1124.27         8.75 o                         
   0  -3   8        811.81        817.53         6.79 o                         
   1  -3   8        211.97        205.50         2.64 o                         
   2  -3   8        245.45        244.93         2.79 o                         
   3  -3   8        412.19        405.26         4.14 o                         
   4  -3   8          0.14         -0.34         0.42 o                         
   5  -3   8        173.75        175.41         3.32 o                         
   6  -3   8         15.93         21.62         2.03 o                         
  -5  -2   8         15.96         14.21         1.55 o                         
  -4  -2   8        260.36        262.15         5.40 o                         
  -3  -2   8        427.42        433.03         7.66 o                         
  -2  -2   8        289.22        270.68         3.34 o                         
  -1  -2   8        157.81        162.25         2.43 o                         
   0  -2   8        238.31        228.11         2.81 o                         
   1  -2   8          7.56          9.29         0.61 o                         
   2  -2   8        110.49        113.16         1.80 o                         
   3  -2   8        329.77        318.16         3.30 o                         
   4  -2   8         14.12         16.97         1.02 o                         
   5  -2   8         34.43         37.96         1.44 o                         
   6  -2   8         16.13         14.88         1.05 o                         
  -6  -1   8          0.47         -1.05         1.18 o                         
  -5  -1   8        110.49        111.37         3.56 o                         
  -4  -1   8          0.85          1.20         0.65 o                         
  -3  -1   8        156.15        161.94         2.50 o                         
  -2  -1   8        691.36        688.10         6.27 o                         
  -1  -1   8         62.25         61.76         1.35 o                         
   0  -1   8        766.03        746.11         6.09 o                         
   1  -1   8         33.47         31.46         0.92 o                         
   2  -1   8         12.20         15.91         0.71 o                         
   3  -1   8       1654.65       1650.67        10.98 o                         
   4  -1   8        118.45        117.74         2.04 o                         
   5  -1   8         27.43         32.91         1.26 o                         
   6  -1   8          6.39          2.76         0.79 o                         
   7  -1   8         11.80          9.89         1.13 o                         
  -6   0   8          0.22          0.16         0.95 o                         
  -5   0   8          4.29          3.73         0.94 o                         
  -4   0   8          0.10          0.66         0.59 o                         
  -3   0   8        111.88        116.05         2.67 o                         
  -2   0   8         28.66         28.59         1.11 o                         
  -1   0   8        219.01        209.61         2.58 o                         
   0   0   8        834.11        779.58         6.21 o                         
   1   0   8         99.61        111.91         1.75 o                         
   2   0   8       1178.48       1208.42         8.43 o                         
   3   0   8         93.25         92.04         1.41 o                         
   4   0   8         94.38        105.41         2.24 o                         
   5   0   8        249.91        223.16         3.37 o                         
   6   0   8         11.74          9.63         0.91 o                         
   7   0   8         28.22         24.96         1.61 o                         
  -6   1   8         62.36         56.79         2.28 o                         
  -5   1   8         38.15         41.25         1.60 o                         
  -4   1   8        148.81        152.61         3.08 o                         
  -3   1   8        145.79        146.15         2.88 o                         
  -2   1   8        543.53        552.21         4.80 o                         
  -1   1   8        136.57        139.79         2.01 o                         
   0   1   8         53.78         53.44         1.14 o                         
   1   1   8        276.78        280.54         2.94 o                         
   2   1   8         32.86         25.90         0.79 o                         
   3   1   8         49.29         46.49         1.04 o                         
   4   1   8        505.42        498.83         5.59 o                         
   5   1   8         22.29         16.11         1.01 o                         
   6   1   8        230.90        240.95         3.77 o                         
   7   1   8          2.24          2.73         0.97 o                         
  -6   2   8        148.63        160.19         4.07 o                         
  -5   2   8         59.33         58.90         1.76 o                         
  -4   2   8         10.47         10.71         0.95 o                         
  -3   2   8        302.70        296.55         4.07 o                         
  -2   2   8        302.66        294.15         3.10 o                         
  -1   2   8         52.54         51.31         1.17 o                         
   0   2   8        328.46        342.06         3.30 o                         
   1   2   8         66.81         73.10         1.32 o                         
   2   2   8         77.23         73.60         1.35 o                         
   3   2   8        229.30        227.49         2.56 o                         
   4   2   8        116.35        118.38         2.04 o                         
   5   2   8        531.75        506.31         5.87 o                         
   6   2   8          1.58          1.29         0.69 o                         
   7   2   8          3.38          4.30         1.16 o                         
  -6   3   8         86.46        100.00         2.54 o                         
  -5   3   8          1.30          1.52         0.62 o                         
  -4   3   8          2.77          5.17         0.71 o                         
  -3   3   8          7.36          5.14         0.64 o                         
  -2   3   8        109.61        119.41         1.83 o                         
  -1   3   8         78.51         87.47         1.52 o                         
   0   3   8        118.66        120.74         1.82 o                         
   1   3   8          0.70          1.21         0.34 o                         
   2   3   8        144.00        160.50         2.12 o                         
   3   3   8        103.76        107.65         1.67 o                         
   4   3   8        524.09        511.86         5.73 o                         
   5   3   8         64.20         69.33         1.95 o                         
   6   3   8         10.42         11.20         1.16 o                         
   7   3   8          8.87          8.65         1.48 o                         
  -6   4   8          1.52          1.46         0.88 o                         
  -5   4   8         87.56         83.15         2.31 o                         
  -4   4   8         34.19         40.14         1.45 o                         
  -3   4   8         52.49         47.35         1.44 o                         
  -2   4   8        523.20        514.33         4.57 o                         
  -1   4   8        158.97        170.91         2.21 o                         
   0   4   8        335.87        342.74         3.46 o                         
   1   4   8        697.17        683.80         5.56 o                         
   2   4   8         35.05         38.00         1.04 o                         
   3   4   8        694.87        686.17         5.58 o                         
   4   4   8        360.61        356.57         4.66 o                         
   5   4   8          0.09          0.43         0.72 o                         
   6   4   8          8.81         10.12         1.13 o                         
   7   4   8         22.77         35.82         2.96 o                         
  -5   5   8         94.91        100.23         2.64 o                         
  -4   5   8         92.20         95.52         2.17 o                         
  -3   5   8        113.72         91.85         2.02 o                         
  -2   5   8         28.82         34.25         0.88 o                         
  -1   5   8         70.14         60.33         1.33 o                         
   0   5   8        329.91        319.48         3.37 o                         
   1   5   8        646.00        631.62         5.32 o                         
   2   5   8        480.97        515.72         4.84 o                         
   3   5   8       1078.45       1106.53         8.37 o                         
   4   5   8        469.76        470.99         5.70 o                         
   5   5   8        139.33        136.70         3.72 o                         
   6   5   8         24.41         20.61         1.52 o                         
   7   5   8        154.11        154.45         5.38 o                         
  -5   6   8         11.17          8.93         0.76 o                         
  -4   6   8         64.98         51.48         1.75 o                         
  -3   6   8        488.47        448.95         5.32 o                         
  -2   6   8        306.04        288.86         3.86 o                         
  -1   6   8         49.59         55.66         1.25 o                         
   0   6   8       1121.30       1120.02         8.83 o                         
   1   6   8        219.16        208.59         2.97 o                         
   2   6   8        280.76        309.13         3.82 o                         
   3   6   8        716.76        676.53        10.31 o                         
   4   6   8          5.15          5.55         0.65 o                         
   5   6   8        119.73        119.14         3.18 o                         
   6   6   8          2.30          1.32         0.91 o                         
  -5   7   8         51.65         44.68         1.20 o                         
  -4   7   8         62.29         59.80         1.86 o                         
  -3   7   8         67.80         61.82         2.30 o                         
  -2   7   8        547.03        533.79         6.77 o                         
  -1   7   8        315.73        305.88         3.48 o                         
   0   7   8         91.08         92.99         1.94 o                         
   1   7   8          0.21          0.82         0.44 o                         
   2   7   8          0.18          0.14         0.45 o                         
   3   7   8         22.87         29.06         1.27 o                         
   4   7   8        138.61        135.63         3.14 o                         
   5   7   8        296.36        307.55         3.75 o                         
   6   7   8        160.47        153.30         3.91 o                         
  -5   8   8          9.98          5.14         1.02 o                         
  -4   8   8         10.75         11.73         1.51 o                         
  -3   8   8         61.44         64.21         2.05 o                         
  -2   8   8        177.42        179.32         3.57 o                         
  -1   8   8       1473.89       1460.33        14.79 o                         
   0   8   8       1083.98       1090.16        12.61 o                         
   1   8   8         14.53         14.72         1.00 o                         
   2   8   8        470.93        454.50         5.43 o                         
   3   8   8         68.51         65.87         2.12 o                         
   4   8   8          0.06          0.00         0.65 o                         
   5   8   8        586.27        587.50         7.19 o                         
   6   8   8          1.92          3.00         1.33 o                         
  -4   9   8        185.12        171.97         3.65 o                         
  -3   9   8          0.71          1.21         0.75 o                         
  -2   9   8        451.16        468.21         7.03 o                         
  -1   9   8        409.82        427.05         6.24 o                         
   0   9   8          1.55          2.79         0.60 o                         
   1   9   8         82.15         66.31         2.05 o                         
   2   9   8         31.16         27.96         1.53 o                         
   3   9   8         26.53         28.32         1.53 o                         
   4   9   8         17.40         21.03         1.48 o                         
   5   9   8         20.70         23.86         1.46 o                         
   6   9   8         90.02         85.86         3.84 o                         
  -4  10   8          6.96          5.95         1.32 o                         
  -3  10   8          4.22          6.65         1.04 o                         
  -2  10   8          8.70          7.06         1.49 o                         
  -1  10   8          6.37          8.22         1.00 o                         
   0  10   8         36.64         34.08         1.57 o                         
   1  10   8         67.04         68.99         2.79 o                         
   2  10   8         11.95         11.77         1.17 o                         
   3  10   8        201.57        208.19         4.55 o                         
   4  10   8         71.71         78.00         2.72 o                         
   5  10   8        103.37        104.00         3.20 o                         
  -4  11   8         36.52         41.63         3.08 o                         
  -3  11   8        172.88        181.57         4.25 o                         
  -2  11   8        241.74        244.60         5.47 o                         
  -1  11   8        429.53        430.31         6.31 o                         
   0  11   8          7.21         10.22         1.05 o                         
   1  11   8          4.59          2.49         1.22 o                         
   2  11   8        146.53        154.07         3.99 o                         
   3  11   8         32.37         29.83         2.00 o                         
   4  11   8          9.19          7.92         1.30 o                         
   5  11   8         40.77         54.75         3.13 o                         
  -3  12   8          1.02          1.91         1.26 o                         
  -2  12   8        165.09        172.17         5.66 o                         
  -1  12   8         26.45         34.36         2.08 o                         
   0  12   8         11.14         10.36         0.97 o                         
   1  12   8         69.94         74.09         2.82 o                         
   2  12   8          5.83         -0.48         1.04 o                         
   3  12   8         46.55         56.51         2.67 o                         
   4  12   8         12.25          6.01         1.46 o                         
  -2  13   8          0.01         -0.19         1.56 o                         
  -1  13   8         53.50         55.09         2.85 o                         
   0  13   8         30.28         39.80         1.51 o                         
   1  13   8          9.52         10.85         1.35 o                         
   2  13   8          1.64          1.37         1.03 o                         
   3  13   8          1.82          2.47         1.27 o                         
  -1  14   8         87.09         98.04        10.02 o                         
   0  14   8          0.01          1.53         1.34 o                         
   1  14   8          1.55          3.06         1.22 o                         
   2  14   8         17.78         24.30         2.09 o                         
   0 -10   9         45.46         43.96         2.96 o                         
   1 -10   9         22.52         24.72         2.67 o                         
  -2  -9   9         48.86         45.35         2.92 o                         
  -1  -9   9          0.76         -0.02         1.36 o                         
   0  -9   9         84.09         76.21         3.25 o                         
   1  -9   9        230.35        234.19         5.68 o                         
   2  -9   9          3.51          3.75         1.43 o                         
   3  -9   9         30.02         31.33         2.94 o                         
  -3  -8   9         31.54         23.19         2.14 o                         
  -2  -8   9          0.02          0.17         1.10 o                         
  -1  -8   9          7.41          6.98         1.59 o                         
   0  -8   9        278.66        288.55         6.29 o                         
   1  -8   9         29.29         29.56         1.81 o                         
   2  -8   9          9.21          7.87         1.15 o                         
   3  -8   9         47.50         54.69         2.49 o                         
   4  -8   9          2.85          1.70         1.35 o                         
  -3  -7   9         24.92         21.27         2.35 o                         
  -2  -7   9         10.26          9.32         1.51 o                         
  -1  -7   9         20.19         20.95         1.86 o                         
   0  -7   9          0.07         -0.69         0.69 o                         
   1  -7   9          0.87          0.83         0.73 o                         
   2  -7   9          9.89          9.12         0.93 o                         
   3  -7   9         36.98         43.59         2.01 o                         
   4  -7   9          0.37         -0.50         1.05 o                         
  -4  -6   9         29.08         25.44         2.22 o                         
  -3  -6   9          2.94          1.52         1.08 o                         
  -2  -6   9        431.21        403.51         8.41 o                         
  -1  -6   9         14.92         14.72         1.42 o                         
   0  -6   9          0.90         -0.46         0.74 o                         
   1  -6   9          0.01         -0.28         0.56 o                         
   2  -6   9        200.66        199.69         2.99 o                         
   3  -6   9         76.91         79.23         2.67 o                         
   4  -6   9          0.06         -0.37         0.74 o                         
   5  -6   9          0.15          0.57         1.13 o                         
  -4  -5   9          2.83          2.11         0.91 o                         
  -3  -5   9          5.12          1.64         0.89 o                         
  -2  -5   9          1.06          0.09         0.69 o                         
  -1  -5   9        147.19        143.81         3.25 o                         
   0  -5   9          4.27          3.80         0.72 o                         
   1  -5   9        191.59        185.42         3.48 o                         
   2  -5   9        303.66        301.23         3.83 o                         
   3  -5   9        148.14        153.13         2.97 o                         
   4  -5   9          0.04          0.16         0.68 o                         
   5  -5   9         36.90         35.09         1.72 o                         
  -5  -4   9          5.44          2.35         1.92 o                         
  -4  -4   9         27.49         28.72         1.85 o                         
  -3  -4   9         76.30         69.65         2.28 o                         
  -2  -4   9        492.14        493.91         7.21 o                         
  -1  -4   9        457.70        444.44         6.19 o                         
   0  -4   9         17.71         21.53         1.26 o                         
   1  -4   9        110.45         99.78         1.97 o                         
   2  -4   9        617.35        605.96         6.36 o                         
   3  -4   9         12.61         10.92         0.80 o                         
   4  -4   9         27.68         29.13         1.93 o                         
   5  -4   9          1.07          0.81         0.68 o                         
   6  -4   9          0.07          1.18         1.01 o                         
  -5  -3   9         76.09         80.60         4.03 o                         
  -4  -3   9         15.56         12.32         2.14 o                         
  -3  -3   9          3.84          1.11         0.85 o                         
  -2  -3   9        179.64        173.64         4.35 o                         
  -1  -3   9          6.85          9.90         0.91 o                         
   0  -3   9          0.05          0.40         0.46 o                         
   1  -3   9         14.39         18.60         0.98 o                         
   2  -3   9        185.35        181.97         2.69 o                         
   3  -3   9        124.48        147.71         2.57 o                         
   4  -3   9          8.10          6.53         0.74 o                         
   5  -3   9         42.82         42.77         1.62 o                         
   6  -3   9        102.08        108.94         3.76 o                         
  -5  -2   9        100.27        110.41         3.52 o                         
  -4  -2   9         18.25         18.11         1.45 o                         
  -3  -2   9        171.42        167.77         3.22 o                         
  -2  -2   9        242.38        241.60         4.01 o                         
  -1  -2   9          0.54         -0.39         0.39 o                         
   0  -2   9         31.08         28.82         1.07 o                         
   1  -2   9        490.24        491.31         4.57 o                         
   2  -2   9         18.95         18.99         0.84 o                         
   3  -2   9        231.95        233.13         3.93 o                         
   4  -2   9         48.01         47.02         1.50 o                         
   5  -2   9         33.90         34.37         1.76 o                         
   6  -2   9          1.17         -0.17         0.73 o                         
  -5  -1   9          1.28          0.52         0.84 o                         
  -4  -1   9         21.97         17.93         1.65 o                         
  -3  -1   9        317.58        320.08         4.58 o                         
  -2  -1   9        427.73        417.78         5.10 o                         
  -1  -1   9          6.86          6.34         0.64 o                         
   0  -1   9        175.71        181.78         2.51 o                         
   1  -1   9        119.90        134.55         2.10 o                         
   2  -1   9         33.46         31.49         1.03 o                         
   3  -1   9        231.07        232.20         3.03 o                         
   4  -1   9         12.78          9.92         0.78 o                         
   5  -1   9          0.51          0.36         0.55 o                         
   6  -1   9         21.30         23.43         1.33 o                         
  -5   0   9          6.46         10.27         1.20 o                         
  -4   0   9          5.99          5.04         0.91 o                         
  -3   0   9       1819.61       1816.33        15.90 o                         
  -2   0   9        298.10        295.31         3.59 o                         
  -1   0   9         85.02         82.18         1.63 o                         
   0   0   9        497.15        494.24         4.82 o                         
   1   0   9        956.61        991.69         7.96 o                         
   2   0   9         31.77         31.83         0.98 o                         
   3   0   9        596.02        600.34         5.12 o                         
   4   0   9        109.78         96.42         2.23 o                         
   5   0   9         45.64         36.89         1.49 o                         
   6   0   9         60.05         66.73         2.12 o                         
   7   0   9          2.02          0.17         1.79 o                         
  -5   1   9         22.99         26.06         1.79 o                         
  -4   1   9         20.69         32.27         1.94 o                         
  -3   1   9        818.89        777.52         9.43 o                         
  -2   1   9          2.78          4.56         0.54 o                         
  -1   1   9         42.81         43.06         1.23 o                         
   0   1   9        215.21        205.19         2.52 o                         
   1   1   9        258.67        266.20         2.92 o                         
   2   1   9         13.28         14.31         0.85 o                         
   3   1   9         57.95         54.69         1.22 o                         
   4   1   9         35.82         33.38         1.10 o                         
   5   1   9         97.07         99.00         2.41 o                         
   6   1   9         51.38         55.99         2.02 o                         
   7   1   9         32.71         25.72         2.24 o                         
  -5   2   9          1.26          1.66         0.77 o                         
  -4   2   9         86.01         92.44         2.26 o                         
  -3   2   9        119.18        124.19         3.27 o                         
  -2   2   9          7.05          7.98         0.72 o                         
  -1   2   9          3.08          5.50         0.51 o                         
   0   2   9         17.88         19.93         0.80 o                         
   1   2   9        583.20        589.79         5.14 o                         
   2   2   9          6.46          6.19         0.55 o                         
   3   2   9         56.29         56.26         1.23 o                         
   4   2   9        438.10        408.64         4.78 o                         
   5   2   9         96.59         86.05         2.43 o                         
   6   2   9          6.53          5.56         0.90 o                         
   7   2   9          0.81         -0.34         1.00 o                         
  -5   3   9         17.21         26.77         1.61 o                         
  -4   3   9         46.89         52.75         1.79 o                         
  -3   3   9        114.61        124.10         2.78 o                         
  -2   3   9          0.55         -0.07         0.38 o                         
  -1   3   9        150.94        155.94         2.26 o                         
   0   3   9        712.46        717.54         6.14 o                         
   1   3   9        297.78        296.01         3.27 o                         
   2   3   9         21.97         19.39         0.83 o                         
   3   3   9         17.90         23.90         1.03 o                         
   4   3   9         33.93         35.47         1.23 o                         
   5   3   9         31.90         28.87         1.65 o                         
   6   3   9         24.10         19.66         1.45 o                         
   7   3   9         29.88         35.60         2.58 o                         
  -5   4   9          0.47         -0.32         0.65 o                         
  -4   4   9         31.00         29.73         1.32 o                         
  -3   4   9         58.65         49.79         1.71 o                         
  -2   4   9         43.74         43.08         1.21 o                         
  -1   4   9        308.82        299.32         3.38 o                         
   0   4   9        175.69        183.63         2.66 o                         
   1   4   9        310.56        315.62         3.49 o                         
   2   4   9          0.32          0.90         0.38 o                         
   3   4   9        218.31        212.94         2.74 o                         
   4   4   9        190.61        188.84         3.49 o                         
   5   4   9          2.16          1.96         0.73 o                         
   6   4   9         68.96         78.73         2.53 o                         
   7   4   9         12.87         16.96         2.66 o                         
  -5   5   9        107.65         95.10         2.40 o                         
  -4   5   9          0.21          0.27         0.63 o                         
  -3   5   9         56.36         51.17         1.62 o                         
  -2   5   9          5.73          4.35         0.58 o                         
  -1   5   9        714.49        691.99         5.85 o                         
   0   5   9         26.63         28.38         1.00 o                         
   1   5   9         43.99         43.45         1.17 o                         
   2   5   9        372.31        362.01         3.91 o                         
   3   5   9         12.65         11.09         0.76 o                         
   4   5   9         48.19         44.61         2.29 o                         
   5   5   9          8.02          8.76         0.85 o                         
   6   5   9        143.38        155.39         3.68 o                         
  -5   6   9          1.97          1.09         0.80 o                         
  -4   6   9        110.77        106.24         2.44 o                         
  -3   6   9         71.76         59.76         1.99 o                         
  -2   6   9         58.19         59.62         1.37 o                         
  -1   6   9        523.81        513.59         5.44 o                         
   0   6   9          0.07          0.22         0.39 o                         
   1   6   9        309.01        307.31         3.55 o                         
   2   6   9         73.33         78.78         1.66 o                         
   3   6   9        340.99        338.31         3.96 o                         
   4   6   9         44.26         42.06         1.31 o                         
   5   6   9        582.47        599.07         7.48 o                         
   6   6   9        116.15        113.58         3.33 o                         
  -5   7   9          1.74          2.27         0.71 o                         
  -4   7   9         23.69         23.68         1.11 o                         
  -3   7   9         14.08         16.24         1.18 o                         
  -2   7   9          2.20          0.91         0.49 o                         
  -1   7   9        331.00        341.29         4.82 o                         
   0   7   9          0.00          0.13         0.40 o                         
   1   7   9         43.40         42.88         1.34 o                         
   2   7   9        157.30        152.80         3.78 o                         
   3   7   9        172.39        167.52         3.22 o                         
   4   7   9          4.89          3.20         0.62 o                         
   5   7   9        231.98        243.37         4.45 o                         
   6   7   9        317.08        319.56         8.23 o                         
  -5   8   9          1.17         -0.37         1.97 o                         
  -4   8   9         17.93         18.90         1.45 o                         
  -3   8   9         19.07         20.11         1.59 o                         
  -2   8   9          0.86          1.06         0.81 o                         
  -1   8   9         41.18         41.22         1.59 o                         
   0   8   9       1023.98       1008.45        10.30 o                         
   1   8   9          0.80          0.68         0.60 o                         
   2   8   9         47.59         47.40         1.82 o                         
   3   8   9         65.90         65.80         2.10 o                         
   4   8   9          2.13          1.61         0.74 o                         
   5   8   9        116.06        115.45         2.34 o                         
   6   8   9        117.65        108.32         4.72 o                         
  -4   9   9          0.19         -0.23         0.87 o                         
  -3   9   9        121.92        118.31         3.20 o                         
  -2   9   9        262.83        277.28         5.54 o                         
  -1   9   9         11.86         11.89         1.21 o                         
   0   9   9        485.45        476.58         9.89 o                         
   1   9   9         35.38         33.10         1.57 o                         
   2   9   9        216.68        198.68         3.74 o                         
   3   9   9         45.05         39.61         1.85 o                         
   4   9   9         85.24         91.72         2.57 o                         
   5   9   9        269.84        283.91         4.70 o                         
  -4  10   9         29.34         35.69         2.52 o                         
  -3  10   9          0.10          1.13         0.85 o                         
  -2  10   9          4.30          2.37         0.87 o                         
  -1  10   9          4.17          5.33         0.88 o                         
   0  10   9        191.04        187.93         3.81 o                         
   1  10   9         18.56         13.54         1.31 o                         
   2  10   9         15.28         16.14         1.55 o                         
   3  10   9          2.46          3.51         0.98 o                         
   4  10   9          3.03          2.36         1.14 o                         
   5  10   9          4.66          5.49         1.54 o                         
  -3  11   9         90.98        108.30         4.44 o                         
  -2  11   9        171.68        170.12         5.66 o                         
  -1  11   9         15.00         12.08         1.34 o                         
   0  11   9          4.52          5.38         1.04 o                         
   1  11   9         55.93         44.30         2.67 o                         
   2  11   9        109.58         93.32         3.13 o                         
   3  11   9         41.05         29.73         2.27 o                         
   4  11   9         21.76         22.21         1.83 o                         
  -3  12   9        111.37        118.18        10.37 o                         
  -2  12   9         12.99         12.22         1.87 o                         
  -1  12   9         24.23         23.68         2.07 o                         
   0  12   9          9.50          9.24         1.04 o                         
   1  12   9        105.89        110.19         3.58 o                         
   2  12   9         14.01         19.72         1.82 o                         
   3  12   9         13.04         16.69         1.84 o                         
   4  12   9        105.17        110.64         3.86 o                         
  -2  13   9         10.80          7.60         3.82 o                         
  -1  13   9          0.95          0.51         1.43 o                         
   0  13   9          0.62          1.13         1.09 o                         
   1  13   9         24.18         26.29         2.48 o                         
   2  13   9         59.39         59.99         3.08 o                         
   3  13   9         13.46         14.86         1.96 o                         
   0  14   9         11.87         11.07         2.38 o                         
   1  14   9         34.55         33.48         2.64 o                         
   0  -9  10        147.85        145.23         5.87 o                         
   1  -9  10         77.58         75.89         2.96 o                         
   2  -9  10          5.86          4.90         1.46 o                         
  -2  -8  10          6.22          5.93         1.66 o                         
  -1  -8  10         82.78         96.01         3.65 o                         
   0  -8  10          0.44          0.26         1.07 o                         
   1  -8  10          9.50          8.13         1.10 o                         
   2  -8  10         26.04         24.68         1.91 o                         
   3  -8  10          3.06          1.47         1.30 o                         
  -3  -7  10          4.14          3.78         1.56 o                         
  -2  -7  10        126.37        127.52         4.42 o                         
  -1  -7  10          7.58          7.74         1.40 o                         
   0  -7  10          6.94          6.79         1.16 o                         
   1  -7  10          5.89          6.67         0.97 o                         
   2  -7  10         30.48         30.93         1.26 o                         
   3  -7  10         93.07         87.21         2.71 o                         
   4  -7  10          1.47          0.15         1.36 o                         
  -3  -6  10          0.53          0.79         1.45 o                         
  -2  -6  10          0.02         -0.67         0.93 o                         
  -1  -6  10         10.54          9.00         1.26 o                         
   0  -6  10         19.34         21.76         1.59 o                         
   1  -6  10         38.58         41.61         1.75 o                         
   2  -6  10         73.55         69.77         1.92 o                         
   3  -6  10         16.26         18.77         1.39 o                         
   4  -6  10          6.30          4.01         1.10 o                         
   5  -6  10          5.42          4.40         2.32 o                         
  -4  -5  10          0.00         -0.84         1.13 o                         
  -3  -5  10         14.56         14.99         1.47 o                         
  -2  -5  10         31.22         33.42         2.02 o                         
  -1  -5  10        168.32        172.14         3.83 o                         
   0  -5  10          0.09          0.26         0.82 o                         
   1  -5  10          2.45          3.76         0.72 o                         
   2  -5  10          0.14          0.41         0.62 o                         
   3  -5  10         19.13         17.82         1.19 o                         
   4  -5  10        128.25        129.04         3.25 o                         
   5  -5  10          8.74          7.95         2.09 o                         
  -4  -4  10          2.86          2.81         1.08 o                         
  -3  -4  10          7.71          4.49         0.97 o                         
  -2  -4  10         64.91         65.30         2.33 o                         
  -1  -4  10         53.22         50.95         1.95 o                         
   0  -4  10        190.40        187.40         3.64 o                         
   1  -4  10        237.66        239.59         3.99 o                         
   2  -4  10        883.94        866.07         8.86 o                         
   3  -4  10         83.41         83.83         1.71 o                         
   4  -4  10          5.83          3.27         0.80 o                         
   5  -4  10          2.23          1.53         0.79 o                         
  -4  -3  10          6.19          7.20         1.25 o                         
  -3  -3  10         64.64         65.09         2.29 o                         
  -2  -3  10         13.22         10.96         1.17 o                         
  -1  -3  10         23.26         21.01         1.54 o                         
   0  -3  10        155.09        154.36         3.06 o                         
   1  -3  10        311.99        320.55         4.28 o                         
   2  -3  10         14.49         17.58         1.16 o                         
   3  -3  10          7.72          5.30         0.70 o                         
   4  -3  10          9.62         10.61         1.12 o                         
   5  -3  10         33.27         34.03         1.57 o                         
   6  -3  10          0.42         -0.95         1.09 o                         
  -5  -2  10         64.03         80.90         3.97 o                         
  -4  -2  10          8.46          8.57         1.22 o                         
  -3  -2  10         66.17         64.80         2.00 o                         
  -2  -2  10         24.62         25.10         1.94 o                         
  -1  -2  10         58.98         59.12         1.92 o                         
   0  -2  10        215.96        211.01         3.32 o                         
   1  -2  10         71.34         73.65         1.72 o                         
   2  -2  10        390.04        401.23         4.62 o                         
   3  -2  10        768.80        781.43         7.81 o                         
   4  -2  10        182.45        183.77         3.63 o                         
   5  -2  10         35.02         33.40         1.74 o                         
   6  -2  10         94.70        115.05         4.73 o                         
  -5  -1  10         24.64         24.62         3.02 o                         
  -4  -1  10         72.31         64.22         2.60 o                         
  -3  -1  10         56.99         55.45         1.84 o                         
  -2  -1  10        113.14        117.37         3.00 o                         
  -1  -1  10        165.95        160.38         2.90 o                         
   0  -1  10         26.88         26.07         1.03 o                         
   1  -1  10          1.95          3.39         0.51 o                         
   2  -1  10         48.75         49.60         1.39 o                         
   3  -1  10        679.56        681.71         6.51 o                         
   4  -1  10        256.44        236.43         3.31 o                         
   5  -1  10          7.83          7.14         1.06 o                         
   6  -1  10          1.37          2.21         0.79 o                         
  -5   0  10         11.55         11.68         1.75 o                         
  -4   0  10          0.09         -0.11         0.74 o                         
  -3   0  10       1351.58       1330.21        14.33 o                         
  -2   0  10        532.14        515.02         6.76 o                         
  -1   0  10        183.03        177.23         2.88 o                         
   0   0  10          1.31          2.29         0.48 o                         
   1   0  10         26.86         29.31         1.10 o                         
   2   0  10         94.11         97.94         1.78 o                         
   3   0  10        367.04        375.66         4.24 o                         
   4   0  10        122.49        133.63         2.57 o                         
   5   0  10         47.00         50.38         1.80 o                         
   6   0  10          1.74          2.04         0.80 o                         
  -5   1  10          1.26          1.13         1.09 o                         
  -4   1  10        274.54        277.35         5.06 o                         
  -3   1  10          7.04         10.40         1.17 o                         
  -2   1  10         45.32         46.29         1.58 o                         
  -1   1  10         14.37         16.62         0.83 o                         
   0   1  10        640.29        639.04         5.94 o                         
   1   1  10        380.51        365.27         3.87 o                         
   2   1  10         15.37         16.61         0.83 o                         
   3   1  10          1.83          0.96         0.46 o                         
   4   1  10        232.20        206.45         3.12 o                         
   5   1  10         77.18         78.87         2.74 o                         
   6   1  10        207.05        188.69         3.68 o                         
  -5   2  10         45.66         46.24         2.17 o                         
  -4   2  10         55.11         63.73         2.29 o                         
  -3   2  10        231.07        238.84         4.20 o                         
  -2   2  10         33.14         26.38         1.14 o                         
  -1   2  10        171.07        165.18         2.33 o                         
   0   2  10        685.28        682.34         5.75 o                         
   1   2  10          5.62          4.35         0.50 o                         
   2   2  10         26.63         23.85         0.99 o                         
   3   2  10         39.47         43.53         1.30 o                         
   4   2  10         25.16         29.21         1.22 o                         
   5   2  10          0.08          0.27         0.62 o                         
   6   2  10         26.00         26.48         1.80 o                         
  -5   3  10        143.15        164.85         4.06 o                         
  -4   3  10          9.83          7.65         1.02 o                         
  -3   3  10          6.82          9.68         1.04 o                         
  -2   3  10         28.43         24.00         1.03 o                         
  -1   3  10        118.86        107.03         1.91 o                         
   0   3  10        112.16        115.19         1.98 o                         
   1   3  10         47.05         47.78         1.34 o                         
   2   3  10          0.31         -0.20         0.36 o                         
   3   3  10        574.09        570.29         6.04 o                         
   4   3  10          3.50          2.79         0.59 o                         
   5   3  10         24.67         22.40         1.45 o                         
   6   3  10        100.66        104.62         2.95 o                         
  -5   4  10         34.72         40.18         2.88 o                         
  -4   4  10         42.27         39.39         1.95 o                         
  -3   4  10         61.61         51.43         1.84 o                         
  -2   4  10         15.16         19.17         0.94 o                         
  -1   4  10        280.64        273.30         3.41 o                         
   0   4  10        257.15        260.01         3.18 o                         
   1   4  10          1.75          0.54         0.39 o                         
   2   4  10        518.65        493.78         4.74 o                         
   3   4  10        120.88        132.34         2.38 o                         
   4   4  10         23.86         24.50         1.38 o                         
   5   4  10          0.00          0.15         0.64 o                         
   6   4  10         37.75         40.90         2.05 o                         
  -5   5  10         63.05         63.85         2.69 o                         
  -4   5  10         79.64         80.83         2.50 o                         
  -3   5  10        169.38        157.28         3.30 o                         
  -2   5  10          0.61          0.52         0.52 o                         
  -1   5  10         18.45         21.51         1.03 o                         
   0   5  10        447.35        428.07         5.63 o                         
   1   5  10          7.75          6.27         0.62 o                         
   2   5  10        854.16        839.31         7.18 o                         
   3   5  10        981.18        970.20         9.15 o                         
   4   5  10        213.86        207.38         3.85 o                         
   5   5  10          0.03          0.66         0.61 o                         
   6   5  10          5.18          7.84         1.28 o                         
  -5   6  10         84.35         90.28         4.48 o                         
  -4   6  10         13.35         11.91         1.04 o                         
  -3   6  10         12.63         12.36         1.08 o                         
  -2   6  10        321.27        299.71         3.89 o                         
  -1   6  10        762.84        740.46         7.27 o                         
   0   6  10          7.69          6.22         0.86 o                         
   1   6  10        147.83        144.59         2.49 o                         
   2   6  10         14.64         16.84         1.08 o                         
   3   6  10        159.07        144.66         2.74 o                         
   4   6  10          7.25          6.97         0.81 o                         
   5   6  10          0.00         -0.38         0.71 o                         
   6   6  10         55.71         60.39         3.36 o                         
  -4   7  10          0.00          0.13         0.76 o                         
  -3   7  10          8.45          6.84         0.87 o                         
  -2   7  10          1.11          0.00         0.44 o                         
  -1   7  10        243.41        241.44         3.88 o                         
   0   7  10        593.92        579.01         6.85 o                         
   1   7  10        148.76        139.79         2.66 o                         
   2   7  10        141.04        134.71         2.67 o                         
   3   7  10        976.58        931.75         9.14 o                         
   4   7  10         14.51         13.58         1.23 o                         
   5   7  10        275.86        275.99         4.50 o                         
   6   7  10         93.77         91.52         3.66 o                         
  -4   8  10          4.49          2.50         0.94 o                         
  -3   8  10         51.69         49.52         2.76 o                         
  -2   8  10         22.90         21.05         1.38 o                         
  -1   8  10          6.14          6.85         0.76 o                         
   0   8  10        210.35        207.39         3.69 o                         
   1   8  10         25.00         30.59         1.91 o                         
   2   8  10        109.56        104.91         2.77 o                         
   3   8  10        212.87        212.79         3.67 o                         
   4   8  10         49.05         51.18         1.92 o                         
   5   8  10          9.12          7.28         0.97 o                         
   6   8  10         49.40         48.82         4.17 o                         
  -4   9  10          0.01          1.88         1.35 o                         
  -3   9  10          1.01          0.81         0.82 o                         
  -2   9  10        208.73        211.69         4.58 o                         
  -1   9  10         60.11         59.94         1.78 o                         
   0   9  10        360.55        364.47         6.75 o                         
   1   9  10          1.17          1.11         0.65 o                         
   2   9  10         46.15         44.61         1.82 o                         
   3   9  10        100.11         97.87         3.17 o                         
   4   9  10         64.16         66.78         2.47 o                         
   5   9  10          1.20         -0.52         0.84 o                         
  -3  10  10        442.71        453.05         7.86 o                         
  -2  10  10         97.91        101.20         3.44 o                         
  -1  10  10         26.45         27.22         1.87 o                         
   0  10  10         19.36         20.19         1.37 o                         
   1  10  10         29.14         28.98         1.83 o                         
   2  10  10         74.94         65.80         2.59 o                         
   3  10  10        101.93        107.05         3.05 o                         
   4  10  10         33.09         36.20         2.25 o                         
   5  10  10        152.56        174.27         5.52 o                         
  -3  11  10          2.47          0.91         1.63 o                         
  -2  11  10         96.37         99.28         4.83 o                         
  -1  11  10          0.01         -0.24         1.06 o                         
   0  11  10         28.11         32.12         1.69 o                         
   1  11  10         14.77         11.81         1.27 o                         
   2  11  10          0.24          0.22         0.99 o                         
   3  11  10        146.56        134.69         3.92 o                         
   4  11  10          0.03          0.80         1.09 o                         
  -2  12  10          0.05         -0.42         1.18 o                         
  -1  12  10          4.35          2.84         1.02 o                         
   0  12  10         56.17         61.53         2.41 o                         
   1  12  10        109.30        108.86         3.21 o                         
   2  12  10         18.98         23.19         2.73 o                         
   3  12  10         49.95         49.39         2.82 o                         
  -1  13  10         58.80         60.82         3.02 o                         
   0  13  10         46.67         53.17         3.57 o                         
   1  13  10          5.72          7.20         1.52 o                         
   2  13  10         25.29         22.13         2.03 o                         
   0  -8  11          0.22          0.74         1.19 o                         
   1  -8  11         11.19         11.25         1.65 o                         
   2  -8  11          1.59          2.62         1.55 o                         
  -2  -7  11        123.66        126.88         4.32 o                         
  -1  -7  11         15.62         15.55         1.81 o                         
   0  -7  11         67.00         71.14         2.88 o                         
   1  -7  11         24.31         27.63         1.74 o                         
   2  -7  11         13.13         13.01         1.14 o                         
   3  -7  11          9.02          9.33         1.54 o                         
  -2  -6  11          0.02          0.92         1.16 o                         
  -1  -6  11         13.97         13.97         1.62 o                         
   0  -6  11          6.46          3.01         1.02 o                         
   1  -6  11         25.51         23.54         2.27 o                         
   2  -6  11        148.29        167.11         4.30 o                         
   3  -6  11          4.01          5.03         1.03 o                         
   4  -6  11         19.85         19.29         2.22 o                         
  -3  -5  11          0.59         -0.68         1.14 o                         
  -2  -5  11         91.51         92.29         3.24 o                         
  -1  -5  11         20.87         21.26         1.63 o                         
   0  -5  11          6.35          5.58         1.03 o                         
   1  -5  11        224.72        222.91         4.03 o                         
   2  -5  11         49.82         53.62         1.98 o                         
   3  -5  11          1.15          0.61         0.58 o                         
   4  -5  11         16.53         15.20         1.94 o                         
  -3  -4  11          3.22          3.21         1.15 o                         
  -2  -4  11         23.24         23.32         2.17 o                         
  -1  -4  11         24.89         22.63         2.01 o                         
   0  -4  11         78.53         76.68         3.80 o                         
   1  -4  11        266.01        263.53         4.62 o                         
   2  -4  11        106.45        105.96         2.62 o                         
   3  -4  11         36.17         34.49         1.45 o                         
   4  -4  11          0.29         -0.30         0.80 o                         
   5  -4  11         40.37         40.54         2.71 o                         
  -4  -3  11          8.11          6.85         1.61 o                         
  -3  -3  11          3.15          0.80         0.87 o                         
  -2  -3  11          1.15          1.29         0.82 o                         
  -1  -3  11         35.79         32.24         1.98 o                         
   0  -3  11         16.55         16.35         1.35 o                         
   1  -3  11        138.86        143.65         3.20 o                         
   2  -3  11          7.91          7.56         0.92 o                         
   3  -3  11         13.97         12.28         0.97 o                         
   4  -3  11          4.74          1.19         0.61 o                         
   5  -3  11         23.95         27.04         2.16 o                         
  -4  -2  11          4.19          1.61         1.60 o                         
  -3  -2  11         62.94         66.54         2.15 o                         
  -2  -2  11        152.20        158.96         3.75 o                         
  -1  -2  11         18.37         20.43         1.45 o                         
   0  -2  11         10.10          9.90         0.96 o                         
   1  -2  11         36.50         39.70         1.68 o                         
   2  -2  11         89.39         92.04         2.20 o                         
   3  -2  11        210.49        206.34         3.16 o                         
   4  -2  11        476.16        453.67         5.45 o                         
   5  -2  11         36.25         42.42         2.41 o                         
   6  -2  11          6.22         10.05         1.63 o                         
  -4  -1  11          5.23          2.32         1.01 o                         
  -3  -1  11         32.39         26.39         1.57 o                         
  -2  -1  11        506.86        527.34         6.95 o                         
  -1  -1  11          0.00          0.86         0.74 o                         
   0  -1  11        408.25        422.41         5.15 o                         
   1  -1  11        233.49        232.87         3.50 o                         
   2  -1  11          3.36          3.76         0.69 o                         
   3  -1  11        276.05        271.00         3.67 o                         
   4  -1  11        505.69        485.79         5.36 o                         
   5  -1  11         16.22         18.47         1.60 o                         
   6  -1  11          1.87         -1.07         1.22 o                         
  -4   0  11         36.59         32.92         2.01 o                         
  -3   0  11          0.08         -0.36         0.63 o                         
  -2   0  11         76.61         78.44         2.34 o                         
  -1   0  11         24.82         26.09         1.53 o                         
   0   0  11          1.19          2.38         0.57 o                         
   1   0  11         21.12         20.58         1.10 o                         
   2   0  11          9.47          7.34         0.72 o                         
   3   0  11         49.99         49.20         1.51 o                         
   4   0  11        134.59        129.70         2.64 o                         
   5   0  11        119.23        119.45         3.02 o                         
   6   0  11         44.76         38.83         2.52 o                         
  -5   1  11          0.53          1.22         1.22 o                         
  -4   1  11         12.70         10.26         1.37 o                         
  -3   1  11          1.75          0.49         0.54 o                         
  -2   1  11         22.93         31.70         1.39 o                         
  -1   1  11         21.79         23.97         1.29 o                         
   0   1  11         70.35         75.61         1.77 o                         
   1   1  11         32.02         31.05         1.26 o                         
   2   1  11          0.02         -0.30         0.46 o                         
   3   1  11        115.06        115.14         2.48 o                         
   4   1  11        113.91         96.38         2.51 o                         
   5   1  11         55.58         52.61         1.97 o                         
   6   1  11        198.90        207.75         5.29 o                         
  -5   2  11          3.36         -0.32         1.16 o                         
  -4   2  11          3.14          4.30         1.14 o                         
  -3   2  11         86.08         75.07         3.74 o                         
  -2   2  11        116.02        122.72         2.89 o                         
  -1   2  11          3.20          1.84         0.56 o                         
   0   2  11        137.81        143.10         2.34 o                         
   1   2  11         19.32         21.43         1.04 o                         
   2   2  11        128.49        121.70         2.48 o                         
   3   2  11         19.13         21.99         1.21 o                         
   4   2  11         90.93         82.45         2.07 o                         
   5   2  11          3.54          4.65         1.10 o                         
   6   2  11         14.91         11.95         1.53 o                         
  -5   3  11        146.11        163.10         5.15 o                         
  -4   3  11          6.45          8.68         1.14 o                         
  -3   3  11          3.17          5.88         0.89 o                         
  -2   3  11          0.98          0.79         0.62 o                         
  -1   3  11        789.81        767.82         7.77 o                         
   0   3  11         17.56         23.61         1.10 o                         
   1   3  11          0.05         -0.03         0.42 o                         
   2   3  11        380.32        377.56         4.81 o                         
   3   3  11          7.36          6.01         0.94 o                         
   4   3  11          0.05          0.37         0.60 o                         
   5   3  11        130.84        132.03         3.32 o                         
   6   3  11         17.84         20.48         1.89 o                         
  -5   4  11          6.07          6.15         4.20 o                         
  -4   4  11        115.29        103.96         2.84 o                         
  -3   4  11         24.04         23.72         1.64 o                         
  -2   4  11        334.93        324.21         4.34 o                         
  -1   4  11        164.21        159.87         2.98 o                         
   0   4  11          1.25          0.84         0.51 o                         
   1   4  11         12.73         11.59         0.92 o                         
   2   4  11        468.31        485.08         5.74 o                         
   3   4  11         39.06         39.96         1.56 o                         
   4   4  11        107.84        107.20         2.98 o                         
   5   4  11         24.76         25.05         1.80 o                         
   6   4  11         22.10         32.00         2.73 o                         
  -4   5  11         69.26         67.58         2.31 o                         
  -3   5  11          4.11          5.40         0.93 o                         
  -2   5  11         30.42         28.17         1.22 o                         
  -1   5  11        228.11        233.67         3.69 o                         
   0   5  11          5.62          4.77         0.69 o                         
   1   5  11        308.91        307.74         4.29 o                         
   2   5  11          0.46         -0.33         0.53 o                         
   3   5  11        355.66        363.81         5.02 o                         
   4   5  11         28.78         30.17         2.00 o                         
   5   5  11         21.21         21.28         1.34 o                         
   6   5  11         83.70         97.88         3.66 o                         
  -4   6  11          5.92          8.93         1.09 o                         
  -3   6  11        276.69        264.41         4.54 o                         
  -2   6  11        155.96        142.86         2.83 o                         
  -1   6  11        152.74        152.13         3.04 o                         
   0   6  11         61.54         60.54         1.93 o                         
   1   6  11        113.87        109.52         2.57 o                         
   2   6  11        188.23        192.46         3.73 o                         
   3   6  11        107.60         94.99         2.66 o                         
   4   6  11         48.91         52.50         1.60 o                         
   5   6  11         23.53         20.71         1.49 o                         
   6   6  11        157.32        174.79         5.24 o                         
  -4   7  11         28.31         26.00         2.94 o                         
  -3   7  11         17.99         21.04         1.51 o                         
  -2   7  11         21.19         23.99         1.17 o                         
  -1   7  11         23.78         28.09         1.53 o                         
   0   7  11        665.69        662.86         8.81 o                         
   1   7  11        982.23        974.70        12.04 o                         
   2   7  11         22.89         22.47         1.33 o                         
   3   7  11         17.31         19.19         1.30 o                         
   4   7  11          0.88          1.13         0.58 o                         
   5   7  11          1.06          2.39         0.95 o                         
   6   7  11        134.42        140.20         8.26 o                         
  -4   8  11          2.18         -0.01         1.52 o                         
  -3   8  11        126.37        121.98         4.24 o                         
  -2   8  11          4.19          3.84         0.91 o                         
  -1   8  11         39.58         42.72         1.61 o                         
   0   8  11       1078.24       1079.34        12.35 o                         
   1   8  11        264.02        250.45         4.46 o                         
   2   8  11         20.06         22.79         1.46 o                         
   3   8  11          0.25         -0.13         0.62 o                         
   4   8  11          9.41          9.83         1.08 o                         
   5   8  11         25.33         22.74         1.71 o                         
  -3   9  11         72.59         72.19         3.23 o                         
  -2   9  11         18.20         19.92         1.80 o                         
  -1   9  11          7.51          4.30         0.95 o                         
   0   9  11        108.47        103.90         2.82 o                         
   1   9  11         19.23         19.45         1.45 o                         
   2   9  11          4.74          2.99         0.83 o                         
   3   9  11          6.06          4.83         0.91 o                         
   4   9  11        139.93        156.56         3.62 o                         
   5   9  11          0.51          1.28         0.93 o                         
  -3  10  11         22.49         20.48         2.22 o                         
  -2  10  11        235.59        259.35         5.50 o                         
  -1  10  11         90.45         92.52         2.26 o                         
   0  10  11         13.23         13.90         1.24 o                         
   1  10  11        187.74        178.24         3.81 o                         
   2  10  11          5.88          6.68         1.09 o                         
   3  10  11        315.93        316.67         5.38 o                         
   4  10  11          0.18          1.68         1.02 o                         
  -2  11  11          1.56          2.24         1.52 o                         
  -1  11  11         39.65         42.23         1.96 o                         
   0  11  11          5.23          4.98         1.06 o                         
   1  11  11          3.02          2.24         0.92 o                         
   2  11  11         52.19         55.08         2.54 o                         
   3  11  11         36.05         35.42         2.27 o                         
   4  11  11          3.19          2.22         1.49 o                         
  -1  12  11         77.99         84.01         3.77 o                         
   0  12  11          5.12          6.39         1.14 o                         
   1  12  11          0.00          0.40         0.95 o                         
   2  12  11         12.56         13.62         1.95 o                         
   3  12  11          4.66          3.80         1.32 o                         
   0  13  11         68.78         80.16         4.07 o                         
   1  13  11         56.97         52.84         2.62 o                         
   0  -7  12         64.85         77.08         3.62 o                         
   1  -7  12        104.32        107.54         3.71 o                         
   2  -7  12         34.97         34.18         2.52 o                         
  -2  -6  12         41.50         28.85         4.34 o                         
  -1  -6  12        101.88        103.24         4.82 o                         
   0  -6  12          3.60          3.64         1.35 o                         
   1  -6  12         38.99         37.75         2.09 o                         
   2  -6  12          1.55          1.76         1.24 o                         
   3  -6  12          7.13          3.90         1.44 o                         
  -2  -5  12         95.54         95.02         3.57 o                         
  -1  -5  12          0.10         -0.42         0.91 o                         
   0  -5  12         51.41         51.89         2.54 o                         
   1  -5  12        476.70        478.48         6.65 o                         
   2  -5  12         19.10         16.29         1.28 o                         
   3  -5  12        170.85        182.70         3.71 o                         
   4  -5  12         16.06         18.01         2.78 o                         
  -3  -4  12          3.09          3.25         1.26 o                         
  -2  -4  12          0.22          0.01         1.03 o                         
  -1  -4  12         52.71         61.19         2.41 o                         
   0  -4  12         14.69         13.07         1.58 o                         
   1  -4  12          2.49          3.10         0.81 o                         
   2  -4  12         18.45         21.42         1.51 o                         
   3  -4  12         92.91         91.92         2.33 o                         
   4  -4  12         14.47         12.26         1.27 o                         
  -3  -3  12         18.33         10.35         1.84 o                         
  -2  -3  12         99.22        103.71         3.57 o                         
  -1  -3  12         12.02         11.37         1.30 o                         
   0  -3  12          6.29          4.85         1.16 o                         
   1  -3  12        806.47        819.97         9.69 o                         
   2  -3  12          2.65          3.69         0.79 o                         
   3  -3  12          0.07         -0.87         0.87 o                         
   4  -3  12        103.54         94.21         2.83 o                         
   5  -3  12        105.57        119.20         5.33 o                         
  -4  -2  12         25.80         12.13         5.71 o                         
  -3  -2  12        155.72        175.16         3.75 o                         
  -2  -2  12         74.75         77.07         2.71 o                         
  -1  -2  12          0.37          0.55         0.76 o                         
   0  -2  12         45.08         44.52         2.17 o                         
   1  -2  12          0.02          1.81         0.72 o                         
   2  -2  12          2.58          3.55         0.72 o                         
   3  -2  12          0.67          0.56         0.61 o                         
   4  -2  12         10.81         11.02         0.95 o                         
   5  -2  12          7.29          6.67         1.45 o                         
  -4  -1  12        324.66        322.80         9.36 o                         
  -3  -1  12         31.90         31.67         1.68 o                         
  -2  -1  12        197.53        200.54         4.29 o                         
  -1  -1  12        543.37        545.69         7.32 o                         
   0  -1  12         13.62         12.60         1.50 o                         
   1  -1  12        104.19        104.80         2.55 o                         
   2  -1  12         13.88         12.77         1.14 o                         
   3  -1  12          0.14         -0.54         0.56 o                         
   4  -1  12        602.06        605.31         7.47 o                         
   5  -1  12          4.40          3.96         1.07 o                         
  -4   0  12        112.57         98.17         3.77 o                         
  -3   0  12          0.68          6.05         0.91 o                         
  -2   0  12        838.72        846.36         9.14 o                         
  -1   0  12          4.88          4.43         0.93 o                         
   0   0  12          2.27          3.22         0.73 o                         
   1   0  12         68.30         69.48         2.10 o                         
   2   0  12         11.30          8.51         0.87 o                         
   3   0  12          1.04         11.10         0.92 o                         
   4   0  12          5.27          6.32         0.92 o                         
   5   0  12         11.25         14.40         1.47 o                         
  -4   1  12        158.22        143.72         6.66 o                         
  -3   1  12         35.96         26.32         1.62 o                         
  -2   1  12         10.19          9.60         1.05 o                         
  -1   1  12        309.72        295.52         5.27 o                         
   0   1  12          1.40          1.29         0.67 o                         
   1   1  12         90.19         92.81         2.37 o                         
   2   1  12        146.44        152.10         2.98 o                         
   3   1  12          0.01         -0.54         0.54 o                         
   4   1  12        117.10        110.54         2.60 o                         
   5   1  12         21.55         23.58         1.83 o                         
   6   1  12          3.52          5.20         1.47 o                         
  -4   2  12        287.76        318.51        10.73 o                         
  -3   2  12          3.86          3.29         1.05 o                         
  -2   2  12         29.35         38.32         1.57 o                         
  -1   2  12         42.49         43.93         1.85 o                         
   0   2  12          0.52          0.57         0.56 o                         
   1   2  12        702.65        719.02         8.72 o                         
   2   2  12        172.48        166.42         4.09 o                         
   3   2  12         61.02         70.90         2.02 o                         
   4   2  12        178.28        175.74         3.57 o                         
   5   2  12          4.33          4.22         1.18 o                         
   6   2  12          0.57          0.39         1.24 o                         
  -4   3  12          8.28          4.97         1.42 o                         
  -3   3  12         36.00         40.80         2.05 o                         
  -2   3  12         92.24         86.64         2.23 o                         
  -1   3  12         95.25         88.22         2.80 o                         
   0   3  12          6.39          5.17         0.78 o                         
   1   3  12         36.39         35.42         1.55 o                         
   2   3  12          7.05          6.43         0.85 o                         
   3   3  12         45.68         48.67         2.45 o                         
   4   3  12         15.99         15.46         1.19 o                         
   5   3  12         87.93         91.16         2.39 o                         
   6   3  12         17.97         18.31         1.86 o                         
  -4   4  12         15.57          8.34         1.76 o                         
  -3   4  12         41.78         44.10         2.17 o                         
  -2   4  12          4.21          3.45         0.72 o                         
  -1   4  12          0.92          1.81         0.60 o                         
   0   4  12         41.20         40.65         1.62 o                         
   1   4  12         63.52         62.24         2.08 o                         
   2   4  12        265.17        258.75         4.17 o                         
   3   4  12         81.42         82.37         2.25 o                         
   4   4  12         82.38         81.47         2.36 o                         
   5   4  12          0.11          1.03         0.70 o                         
   6   4  12          0.01          0.33         1.13 o                         
  -4   5  12          0.67         -0.18         1.04 o                         
  -3   5  12         60.35         61.68         2.42 o                         
  -2   5  12         99.01         94.95         2.28 o                         
  -1   5  12         12.77         13.75         1.04 o                         
   0   5  12          4.55          3.25         0.73 o                         
   1   5  12         14.43         15.47         1.12 o                         
   2   5  12         10.22         11.68         1.14 o                         
   3   5  12          0.17         -0.26         0.62 o                         
   4   5  12        266.28        268.62         5.18 o                         
   5   5  12          6.31          5.16         0.99 o                         
   6   5  12         21.98         20.58         2.08 o                         
  -4   6  12          4.27          4.46         1.43 o                         
  -3   6  12        198.54        192.85         4.45 o                         
  -2   6  12         99.99         95.88         2.32 o                         
  -1   6  12        221.93        225.50         3.58 o                         
   0   6  12          7.51          8.63         0.95 o                         
   1   6  12         41.73         37.64         1.74 o                         
   2   6  12       1294.42       1279.56        13.67 o                         
   3   6  12        415.02        416.11         6.74 o                         
   4   6  12          6.33          5.56         0.76 o                         
   5   6  12          2.88          2.58         0.89 o                         
  -4   7  12         44.58         44.99         3.23 o                         
  -3   7  12         92.28         88.09         4.11 o                         
  -2   7  12          9.45          9.15         0.97 o                         
  -1   7  12          9.04          9.21         0.90 o                         
   0   7  12          0.04         -0.15         0.67 o                         
   1   7  12        275.25        276.30         4.63 o                         
   2   7  12         15.15         17.14         1.35 o                         
   3   7  12          2.72          3.46         0.83 o                         
   4   7  12          8.67          7.01         0.87 o                         
   5   7  12          0.61          1.81         1.06 o                         
  -3   8  12        368.28        389.35         8.35 o                         
  -2   8  12        166.50        163.08         3.22 o                         
  -1   8  12         16.36         14.93         1.07 o                         
   0   8  12         96.32         93.99         2.47 o                         
   1   8  12        448.86        455.98         6.42 o                         
   2   8  12         49.85         44.78         1.98 o                         
   3   8  12         14.44         15.44         1.26 o                         
   4   8  12          0.19          0.18         0.83 o                         
   5   8  12          1.65          2.09         1.29 o                         
  -3   9  12         12.49         15.06         2.25 o                         
  -2   9  12          6.60          7.64         1.44 o                         
  -1   9  12          0.57          0.90         0.77 o                         
   0   9  12         45.47         46.77         1.99 o                         
   1   9  12         20.68         20.45         1.55 o                         
   2   9  12          4.42          2.41         0.83 o                         
   3   9  12          2.98          0.15         0.90 o                         
   4   9  12          2.59          3.87         1.15 o                         
  -2  10  12         13.30         18.55         2.96 o                         
  -1  10  12         47.53         50.14         1.83 o                         
   0  10  12          5.32          6.25         1.14 o                         
   1  10  12          0.90          1.82         0.80 o                         
   2  10  12        275.54        287.94         5.84 o                         
   3  10  12         78.22         75.22         2.77 o                         
   4  10  12        151.10        147.52         4.01 o                         
  -2  11  12        232.52        256.30        11.04 o                         
  -1  11  12         33.97         39.04         2.24 o                         
   0  11  12        123.88        120.27         3.29 o                         
   1  11  12         86.93         91.18         2.95 o                         
   2  11  12          3.21          3.15         0.98 o                         
   3  11  12         44.72         42.19         3.06 o                         
  -1  12  12          8.72          5.00         1.44 o                         
   0  12  12         58.69         66.44         3.18 o                         
   1  12  12         12.84         14.17         2.03 o                         
   2  12  12         13.17         15.93         2.82 o                         
   0  -6  13         22.99         21.92         2.17 o                         
   1  -6  13         89.02         88.96         3.65 o                         
   2  -6  13          2.50          2.06         1.94 o                         
  -1  -5  13         32.90         30.89         2.33 o                         
   0  -5  13          1.20          0.13         1.11 o                         
   1  -5  13        170.67        173.02         4.40 o                         
   2  -5  13          2.73         -0.05         0.98 o                         
   3  -5  13         39.98         42.32         3.06 o                         
  -2  -4  13          0.07         -1.14         1.14 o                         
  -1  -4  13         21.58         19.58         2.04 o                         
   0  -4  13         14.43         15.92         1.68 o                         
   1  -4  13         12.06         12.82         1.65 o                         
   2  -4  13        158.55        152.42         3.85 o                         
   3  -4  13          5.81          7.34         1.40 o                         
   4  -4  13         78.47         84.78         5.70 o                         
  -2  -3  13         29.78         23.58         2.13 o                         
  -1  -3  13          8.21          6.50         1.17 o                         
   0  -3  13          8.61          6.70         1.27 o                         
   1  -3  13         44.45         49.87         2.47 o                         
   2  -3  13         34.05         29.67         1.93 o                         
   3  -3  13         22.44         21.51         1.63 o                         
   4  -3  13        104.53         75.18         6.59 o                         
  -3  -2  13         21.65         18.85         1.81 o                         
  -2  -2  13        154.78        164.81         4.85 o                         
  -1  -2  13        194.09        192.49         4.43 o                         
   0  -2  13          8.24          7.26         1.29 o                         
   1  -2  13          5.18          5.10         1.05 o                         
   2  -2  13         38.46         42.72         1.96 o                         
   3  -2  13         31.15         31.34         1.55 o                         
   4  -2  13        279.68        268.83         4.55 o                         
  -3  -1  13         24.90         25.63         2.11 o                         
  -2  -1  13         26.03         25.60         2.02 o                         
  -1  -1  13        190.06        206.83         4.49 o                         
   0  -1  13         95.56         98.19         3.03 o                         
   1  -1  13          0.00          0.82         0.74 o                         
   2  -1  13         47.57         52.54         2.56 o                         
   3  -1  13          0.12          0.58         0.66 o                         
   4  -1  13        152.12        146.22         3.22 o                         
   5  -1  13         87.02         78.47         3.87 o                         
  -3   0  13         12.73          8.88         1.54 o                         
  -2   0  13         90.23         86.06         2.84 o                         
  -1   0  13        735.46        755.97        10.43 o                         
   0   0  13         13.49         12.92         1.29 o                         
   1   0  13        100.62        101.46         2.91 o                         
   2   0  13        158.15        157.36         3.25 o                         
   3   0  13        388.93        383.38         5.09 o                         
   4   0  13        110.15         97.98         2.48 o                         
   5   0  13          3.83          2.52         1.44 o                         
  -3   1  13          1.32          0.15         0.84 o                         
  -2   1  13         39.93         41.92         2.15 o                         
  -1   1  13         16.90         14.87         1.34 o                         
   0   1  13        446.45        449.10         7.27 o                         
   1   1  13          6.32          6.08         0.85 o                         
   2   1  13         28.56         30.57         2.18 o                         
   3   1  13          9.91          9.39         1.05 o                         
   4   1  13          0.02         -0.63         0.63 o                         
   5   1  13         42.64         39.37         3.64 o                         
  -3   2  13          1.47          2.17         1.03 o                         
  -2   2  13         60.16         57.10         2.02 o                         
  -1   2  13          4.23          5.47         0.91 o                         
   0   2  13          0.36          0.53         0.69 o                         
   1   2  13        342.16        330.19         6.68 o                         
   2   2  13         68.92         68.73         2.33 o                         
   3   2  13        396.80        388.59         6.36 o                         
   4   2  13          3.92          3.35         0.66 o                         
   5   2  13          0.56          0.79         1.01 o                         
  -4   3  13         64.74         76.83         6.20 o                         
  -3   3  13          8.00          8.51         1.33 o                         
  -2   3  13        104.22         95.68         2.80 o                         
  -1   3  13         27.63         28.30         1.61 o                         
   0   3  13         25.88         20.10         1.41 o                         
   1   3  13         45.77         50.34         2.01 o                         
   2   3  13         87.32         91.85         2.74 o                         
   3   3  13        407.59        430.08         7.76 o                         
   4   3  13         75.95         77.87         2.65 o                         
   5   3  13          1.05          2.27         1.10 o                         
  -3   4  13         35.78         37.51         2.48 o                         
  -2   4  13         29.53         29.61         1.48 o                         
  -1   4  13         65.11         64.15         2.27 o                         
   0   4  13        138.33        131.25         3.21 o                         
   1   4  13         25.73         29.13         1.71 o                         
   2   4  13        103.21        111.81         2.98 o                         
   3   4  13          0.14          0.17         0.70 o                         
   4   4  13         11.63         13.41         1.31 o                         
   5   4  13          2.13          1.56         1.11 o                         
  -3   5  13          9.67          6.47         1.23 o                         
  -2   5  13         36.82         34.74         1.95 o                         
  -1   5  13        131.37        125.36         2.98 o                         
   0   5  13         48.59         48.15         2.32 o                         
   1   5  13         26.70         28.20         1.69 o                         
   2   5  13         20.67         24.25         1.59 o                         
   3   5  13         62.55         61.51         2.13 o                         
   4   5  13         22.56         22.58         1.30 o                         
   5   5  13         85.08         97.22         4.50 o                         
  -3   6  13         63.20         63.54         4.13 o                         
  -2   6  13        108.20        115.87         2.68 o                         
  -1   6  13          0.10         -0.65         0.65 o                         
   0   6  13         21.79         22.01         1.39 o                         
   1   6  13         35.56         40.00         1.95 o                         
   2   6  13         44.07         45.59         2.13 o                         
   3   6  13         37.31         35.63         1.82 o                         
   4   6  13         60.58         56.96         2.10 o                         
   5   6  13         26.44         26.14         2.36 o                         
  -3   7  13          0.43          1.47         1.41 o                         
  -2   7  13          0.93          1.01         0.84 o                         
  -1   7  13          0.51         -0.70         0.70 o                         
   0   7  13         20.80         20.94         1.42 o                         
   1   7  13        144.19        139.65         3.65 o                         
   2   7  13        183.14        182.85         3.99 o                         
   3   7  13         13.35         10.47         1.22 o                         
   4   7  13         19.85         16.93         1.33 o                         
   5   7  13         80.20         71.89         3.32 o                         
  -3   8  13          6.29          7.19         1.64 o                         
  -2   8  13        164.28        175.42         3.99 o                         
  -1   8  13          3.61          3.57         0.78 o                         
   0   8  13         57.31         58.70         2.60 o                         
   1   8  13        180.19        181.53         4.33 o                         
   2   8  13          0.74         -0.74         0.74 o                         
   3   8  13          2.07          2.08         0.78 o                         
   4   8  13         31.08         30.96         2.33 o                         
  -2   9  13         43.17         45.04         3.20 o                         
  -1   9  13        106.43        112.77         2.84 o                         
   0   9  13         46.47         44.32         2.10 o                         
   1   9  13         46.42         44.28         2.27 o                         
   2   9  13         11.50         11.06         1.37 o                         
   3   9  13        118.01        122.14         3.23 o                         
   4   9  13         20.65         25.18         1.92 o                         
  -2  10  13          7.66          4.90         1.66 o                         
  -1  10  13         13.68         13.88         1.61 o                         
   0  10  13         17.49         16.53         1.52 o                         
   1  10  13        215.21        210.66         6.22 o                         
   2  10  13          1.01          0.38         0.85 o                         
   3  10  13         17.36         20.04         2.35 o                         
  -1  11  13         23.65         21.35         2.19 o                         
   0  11  13          7.01          3.15         1.14 o                         
   1  11  13          4.69          1.55         1.05 o                         
   2  11  13         87.04        103.27         3.69 o                         
   3  11  13          0.12         -0.73         1.42 o                         
  -1  -4  14          0.20         -0.51         1.23 o                         
   0  -4  14        107.41        112.95         4.54 o                         
   1  -4  14        211.18        209.45         5.13 o                         
   2  -4  14          0.28         -0.02         1.22 o                         
  -1  -3  14          2.41          2.28         1.21 o                         
   0  -3  14          2.37          3.98         1.25 o                         
   1  -3  14         15.52         14.05         1.68 o                         
   2  -3  14          0.61          1.17         1.01 o                         
   3  -3  14         60.22         63.73         2.89 o                         
  -2  -2  14          4.57          3.39         1.41 o                         
  -1  -2  14         85.74         85.08         3.27 o                         
   0  -2  14          2.65          0.53         1.01 o                         
   1  -2  14         58.91         63.35         2.73 o                         
   2  -2  14         18.61         17.96         1.62 o                         
   3  -2  14          0.37         -0.36         0.93 o                         
   4  -2  14         63.48         50.23         2.49 o                         
  -2  -1  14          8.95         15.15         2.41 o                         
  -1  -1  14         55.81         63.52         2.69 o                         
   0  -1  14          0.52          1.00         0.93 o                         
   1  -1  14          7.82          9.47         1.32 o                         
   2  -1  14         18.80         18.53         1.66 o                         
   3  -1  14         12.18         10.18         1.17 o                         
   4  -1  14         45.91         39.38         2.42 o                         
  -2   0  14        113.87        121.51         3.72 o                         
  -1   0  14         51.62         52.47         2.69 o                         
   0   0  14         22.19         22.09         1.77 o                         
   1   0  14         13.49         11.58         1.66 o                         
   2   0  14         24.74         25.68         1.81 o                         
   3   0  14         31.95         30.76         2.24 o                         
   4   0  14         46.66         49.33         2.53 o                         
  -3   1  14         50.25         59.08         3.58 o                         
  -2   1  14         43.47         44.94         2.15 o                         
  -1   1  14         16.57         17.38         1.48 o                         
   0   1  14         18.21         19.83         1.68 o                         
   1   1  14         19.82         22.83         1.72 o                         
   2   1  14        131.97        128.82         3.18 o                         
   3   1  14        260.20        269.49         5.02 o                         
   4   1  14          5.29          7.47         1.05 o                         
   5   1  14         46.00         41.60         3.52 o                         
  -3   2  14         14.84         17.50         2.34 o                         
  -2   2  14          0.00          0.31         0.80 o                         
  -1   2  14          2.56          2.16         1.22 o                         
   0   2  14         81.40         72.03         2.76 o                         
   1   2  14         10.49          9.23         1.23 o                         
   2   2  14         13.07         16.32         1.81 o                         
   3   2  14         24.73         21.37         1.59 o                         
   4   2  14         60.81         63.28         2.19 o                         
   5   2  14         28.16         27.76         2.49 o                         
  -3   3  14          5.32          9.23         1.90 o                         
  -2   3  14          2.52          2.06         0.85 o                         
  -1   3  14        164.50        175.07         3.91 o                         
   0   3  14         19.51         26.05         1.71 o                         
   1   3  14        352.17        358.32         6.24 o                         
   2   3  14        138.22        129.46         3.80 o                         
   3   3  14         27.25         25.03         1.69 o                         
   4   3  14        116.46        113.82         2.78 o                         
   5   3  14         30.32         31.65         2.83 o                         
  -3   4  14         35.33         39.33         4.13 o                         
  -2   4  14          1.09          0.65         0.87 o                         
  -1   4  14         41.33         40.54         1.89 o                         
   0   4  14         29.81         21.87         1.88 o                         
   1   4  14          0.99         -0.64         1.08 o                         
   2   4  14        144.66        139.06         3.57 o                         
   3   4  14         28.24         24.74         1.72 o                         
   4   4  14        101.14        100.48         3.13 o                         
   5   4  14         15.87         14.82         1.60 o                         
  -3   5  14          6.02          4.90         1.88 o                         
  -2   5  14        305.88        296.42         7.31 o                         
  -1   5  14          7.11          4.33         1.11 o                         
   0   5  14          8.30          9.15         1.32 o                         
   1   5  14        773.59        810.51        10.76 o                         
   2   5  14         30.37         25.16         1.83 o                         
   3   5  14          5.45          4.33         0.96 o                         
   4   5  14          1.85          0.49         0.77 o                         
   5   5  14        131.57        143.09         4.46 o                         
  -3   6  14         10.39          4.41         3.74 o                         
  -2   6  14         54.10         61.78         2.91 o                         
  -1   6  14        146.29        151.56         3.52 o                         
   0   6  14         25.34         25.89         1.69 o                         
   1   6  14         60.12         58.61         2.59 o                         
   2   6  14        668.11        680.31        13.18 o                         
   3   6  14          4.34          5.98         1.00 o                         
   4   6  14          0.00         -0.55         0.86 o                         
  -2   7  14        196.24        195.64         4.47 o                         
  -1   7  14          0.20          0.01         0.78 o                         
   0   7  14         19.18         20.21         1.62 o                         
   1   7  14         75.02         85.40         2.99 o                         
   2   7  14          2.94          3.04         1.04 o                         
   3   7  14          0.75          0.49         0.80 o                         
   4   7  14         45.06         51.84         2.69 o                         
  -2   8  14         21.78         18.02         2.75 o                         
  -1   8  14          0.16          1.19         0.90 o                         
   0   8  14          0.38         -0.25         0.94 o                         
   1   8  14        182.31        192.13         4.91 o                         
   2   8  14        262.54        261.43         5.37 o                         
   3   8  14          5.10          4.86         1.10 o                         
   4   8  14          3.03          3.66         1.23 o                         
  -1   9  14          0.88          3.90         1.10 o                         
   0   9  14         59.40         63.53         2.43 o                         
   1   9  14         66.56         65.89         2.72 o                         
   2   9  14          8.43          8.56         1.26 o                         
   3   9  14         20.80         20.57         1.77 o                         
  -1  10  14         31.86         32.66         2.21 o                         
   0  10  14          4.15          4.40         1.18 o                         
   1  10  14         19.93         16.26         1.64 o                         
   2  10  14         23.00         21.93         1.90 o                         
   3  10  14          0.00          0.08         3.44 o                         
   1  -3  15        102.59        100.32         3.72 o                         
  -1  -2  15         56.22         57.06         3.59 o                         
   0  -2  15        273.11        287.12         6.74 o                         
   1  -2  15         13.05         10.59         1.68 o                         
   2  -2  15          7.65          7.30         1.44 o                         
   3  -2  15         28.60         32.57         6.49 o                         
  -1  -1  15        738.60        791.29        13.07 o                         
   0  -1  15          7.81          7.05         1.40 o                         
   1  -1  15          0.57         -0.25         0.95 o                         
   2  -1  15          4.02          1.69         1.42 o                         
   3  -1  15          5.11          6.58         1.35 o                         
  -2   0  15          6.51          3.49         4.04 o                         
  -1   0  15          3.39          2.52         1.17 o                         
   0   0  15         71.72         74.82         3.88 o                         
   1   0  15          3.40          4.35         1.14 o                         
   2   0  15          6.12          4.11         1.16 o                         
   3   0  15          2.84          2.76         1.01 o                         
  -2   1  15         84.25         76.36         4.30 o                         
  -1   1  15         29.24         22.99         1.82 o                         
   0   1  15         17.55         16.76         1.69 o                         
   1   1  15         16.34         17.60         1.62 o                         
   2   1  15        517.88        536.63         8.88 o                         
   3   1  15          8.69          7.90         1.46 o                         
   4   1  15        109.76        112.34         3.57 o                         
  -2   2  15         10.96         10.43         1.64 o                         
  -1   2  15         42.39         42.86         2.54 o                         
   0   2  15          6.60          3.82         1.11 o                         
   1   2  15          0.57         -1.13         1.13 o                         
   2   2  15         12.98         12.08         1.40 o                         
   3   2  15          5.46          4.17         1.09 o                         
   4   2  15          9.27          9.88         1.46 o                         
  -2   3  15        200.18        213.59         6.01 o                         
  -1   3  15          0.16         -0.59         0.91 o                         
   0   3  15         27.59         31.68         2.34 o                         
   1   3  15         12.25         10.05         1.38 o                         
   2   3  15        186.49        183.39         4.41 o                         
   3   3  15         46.62         52.02         3.63 o                         
   4   3  15         18.15         19.21         1.66 o                         
  -2   4  15         72.33         71.71         4.32 o                         
  -1   4  15         16.54         12.35         1.41 o                         
   0   4  15          2.09          2.61         0.93 o                         
   1   4  15         20.79         21.44         1.79 o                         
   2   4  15          1.29          1.20         0.94 o                         
   3   4  15         31.14         30.43         1.85 o                         
   4   4  15         24.12         25.50         2.30 o                         
  -2   5  15          2.06          3.57         1.64 o                         
  -1   5  15         71.26         66.52         3.07 o                         
   0   5  15         25.25         20.52         2.25 o                         
   1   5  15        121.90        133.49         3.76 o                         
   2   5  15          0.05         -0.18         0.92 o                         
   3   5  15         84.67         83.13         3.34 o                         
   4   5  15        104.54        105.90         3.87 o                         
  -2   6  15        144.65        141.25         4.77 o                         
  -1   6  15          1.61          1.50         1.11 o                         
   0   6  15         11.54          9.00         1.60 o                         
   1   6  15        121.34        125.59         3.64 o                         
   2   6  15         20.93         19.82         2.04 o                         
   3   6  15          0.12         -0.81         1.03 o                         
   4   6  15         70.27         77.82         3.50 o                         
  -1   7  15         56.46         67.26         2.80 o                         
   0   7  15          0.37          0.72         1.00 o                         
   1   7  15        260.52        267.82         5.52 o                         
   2   7  15        281.22        305.84         6.00 o                         
   3   7  15         40.41         40.34         2.46 o                         
  -1   8  15         48.93         54.18         2.62 o                         
   0   8  15         60.75         66.46         3.17 o                         
   1   8  15        372.22        378.88         8.75 o                         
   2   8  15          0.42         -0.23         0.96 o                         
   3   8  15         15.25         19.45         1.73 o                         
   0   9  15        135.93        142.66         4.65 o                         
   1   9  15          3.88          4.25         1.18 o                         
   2   9  15          9.94          8.10         1.46 o                         
   0   0  16          3.74          2.88         1.36 o                         
   1   0  16          0.26          0.84         1.37 o                         
   2   0  16          6.78          4.24         1.37 o                         
   0   1  16         54.67         51.68         2.96 o                         
   1   1  16          7.11          5.56         1.50 o                         
   2   1  16          6.32          7.61         1.39 o                         
   3   1  16         72.19         58.93         7.56 o                         
  -1   2  16          6.29          5.42         1.48 o                         
   0   2  16         40.97         45.02         2.81 o                         
   1   2  16         15.61         10.35         1.52 o                         
   2   2  16          7.07          4.75         1.37 o                         
   3   2  16          0.38         -0.18         1.13 o                         
  -1   3  16         46.12         51.20         2.95 o                         
   0   3  16         21.54         19.52         2.61 o                         
   1   3  16          4.28          5.69         1.27 o                         
   2   3  16         21.49         19.36         2.19 o                         
   3   3  16          0.52         -0.11         1.08 o                         
  -1   4  16          0.45         -0.84         1.10 o                         
   0   4  16          1.72          0.71         1.03 o                         
   1   4  16         58.77         54.97         3.68 o                         
   2   4  16          7.74          5.49         2.01 o                         
   3   4  16          1.06         -0.08         1.29 o                         
  -1   5  16         61.07         58.96         3.04 o                         
   0   5  16         17.25         14.54         1.61 o                         
   1   5  16        194.55        195.72         5.65 o                         
   2   5  16          2.62          2.47         1.31 o                         
   3   5  16          0.02         -0.75         1.22 o                         
   0   6  16         51.35         53.55         2.64 o                         
   1   6  16         69.58         78.43         3.10 o                         
   2   6  16          8.47          8.85         1.51 o                         
   3   6  16          0.94          2.36         2.95 o                         
   0   7  16          9.28          9.79         1.47 o                         
   1   7  16        206.42        207.44         5.39 o                         
   2   7  16        168.13        164.43         4.53 o                         
                                                                                
